# Supplementary material for: Crystal structure of cis-di­chlorido­(1,4,8,11-tetra­aza­cyclo­tetra­decane-κ4 N)chromium(III) (oxalato-κ2 O 1,O 2)(1,4,8,11-tetra­aza­cyclo­tetra­decane-κ4 N)chromium(III) bis(perchlorate) from synchrotron data
Source: Acta Crystallogr E Crystallogr Commun. 2016 Sep 9;72(Pt 10):1417–20. doi: 10.1107/S2056989016014134 (PMC5050767; doi:10.1107/S2056989016014134)
Supplement: Supplementary file 1 [file e-72-01417-sup1.cif]

##############################################################################
#                                                                            #
# This CIF contains the data in a paper accepted for publication in          #
# Acta Crystallographica Section E. It conforms to the requirements of       #
# Notes for Authors for Acta Crystallographica Section E, and has been       #
# peer reviewed under the auspices of the IUCr Commission on Journals.       #
#                                                                            #
# Full details of the Crystallographic Information File format               #
# are given in the paper "The Crystallographic Information File (CIF):       #
# a New Standard Archive File for Crystallography" by S. R. Hall, F. H.      #
# Allen and I. D. Brown [Acta Cryst. (1991), A47, 655-685].                  #
#                                                                            #
# The current version of the core CIF dictionary is obtainable from          #
# ftp://ftp.iucr.org/pub/cif_core.dic.                                       #
#                                                                            #
# Software is freely available for graphical display of the structure(s)     #
# in this CIF. For information consult the CIF software page                 #
# http://www.iucr.org/resources/cif/software.                                #
#                                                                            #
# This file may be used for bona fide research purposes within the           #
# scientific community so long as proper attribution is given to the journal # 
# article from which it was obtained.                                        #
#                                                                            #
##############################################################################
data_I
_database_code_depnum_ccdc_archive 'CCDC 1502530'
_audit_creation_method     'SHELXL-2014/7'
_journal_date_recd_electronic     2016-08-31
_journal_date_accepted     2016-09-05
_journal_name_full     'Acta Crystallographica, Section E'
_journal_year     2016
_journal_volume     72
_journal_issue     10
_journal_page_first     1417
_journal_page_last     1420
_journal_paper_category     GM
_journal_paper_doi     10.1107/S2056989016014134
_journal_coeditor_code     WM5323
_publ_contact_author_name     'Jong-Ha Choi'
_publ_contact_author_address
;
Department of Chemistry, Andong National University,
Andong 36729, Republic of Korea.
;
_publ_contact_author_email     jhchoi@anu.ac.kr
_publ_contact_author_fax     '82 54 820 5452'
_publ_contact_author_phone     '+82-54-820-5458'
_publ_section_title
;\
Crystal structure of
<i>cis</i>-dichlorido(1,4,8,11-tetraazacyclotetradecane-\k^4^<i>N</i>)\
chromium(III) (oxalato-\k^2^<i>O</i>^1^,<i>O</i>^2^)(1,4,8,11-\
tetraazacyclotetradecane-\k^4^<i>N</i>)chromium(III) bis(perchlorate)
from synchrotron data
;
loop_
    _publ_author_name
    _publ_author_footnote
    _publ_author_address
    'Moon, Dohyun' .
;
Pohang Accelerator Laboratory, POSTECH, Pohang 37673, Republic of Korea
;
    'Choi, Jong-Ha' .
;
Department of Chemistry, Andong National University, Andong 36729,
Republic of Korea
;
_publ_section_synopsis
;
Two Cr^III^ ions (each with site symmetry 2..) in the title compound have a
distorted octahedral coordination environment with four N atoms of a cyclam
ligands and two chloride ions or one oxalate bidentate ligand in a <i>cis</i>
position whereby the cyclam ligands adopt a <i>cis</i>-V conformation. The
crystal packing is stabilized by extensive hydrogen-bonding interactions among
the cyclam N--H groups, the Cl ligands, and O atoms of the oxalate and ClO~4~^-^
anions.
;
_chemical_name_systematic         
;\
<i>cis</i>-Dichlorido(1,4,8,11-tetraazacyclotetradecane-\k^4^<i>N</i>)\
chromium(III) (oxalato-\k^2^<i>O</i>^1^,<i>O</i>^2^)(1,4,8,11-\
tetraazacyclotetradecane-\k^4^<i>N</i>)chromium(III) bis(perchlorate)
;
_chemical_name_common     ?
_chemical_formula_moiety
'C10 H24 Cl2 Cr N4 +, C12 H24 Cr N4 O4 +, 2(Cl O4 -)'            
_chemical_formula_sum     'C22 H48 Cl4 Cr2 N8 O12'
_chemical_formula_weight     862.48
_chemical_formula_iupac          
'[Cr Cl2 (C10 H24 N4)] [Cr (C2 O4) (C10 H24 N4)] (Cl O4)2'

_chemical_melting_point     ?
_shelx_space_group_comment
;
The symmetry employed for this shelxl refinement is uniquely defined
by the following loop, which should always be used as a source of
symmetry information in preference to the above space-group names.
They are only intended as comments.
;
_space_group_crystal_system     orthorhombic
_space_group_name_H-M_alt     'F d d 2'
_space_group_name_Hall     'F 2 -2d'
loop_
    _space_group_symop_operation_xyz
    'x, y, z'
    '-x, -y, z'
    'x+1/4, -y+1/4, z+1/4'
    '-x+1/4, y+1/4, z+1/4'
    'x, y+1/2, z+1/2'
    '-x, -y+1/2, z+1/2'
    'x+1/4, -y+3/4, z+3/4'
    '-x+1/4, y+3/4, z+3/4'
    'x+1/2, y, z+1/2'
    '-x+1/2, -y, z+1/2'
    'x+3/4, -y+1/4, z+3/4'
    '-x+3/4, y+1/4, z+3/4'
    'x+1/2, y+1/2, z'
    '-x+1/2, -y+1/2, z'
    'x+3/4, -y+3/4, z+1/4'
    '-x+3/4, y+3/4, z+1/4'
_cell_length_a     18.599(4)
_cell_length_b     26.986(5)
_cell_length_c     14.042(3)
_cell_angle_alpha     90
_cell_angle_beta     90
_cell_angle_gamma     90
_cell_volume     7048(2)
_cell_formula_units_Z     8
_cell_measurement_reflns_used     25281
_cell_measurement_theta_min     0.384
_cell_measurement_theta_max     33.311
_cell_measurement_temperature     243(2)
_exptl_crystal_description     'needle'
_exptl_crystal_colour     'orange'
_exptl_crystal_size_max     0.075
_exptl_crystal_size_mid     0.008
_exptl_crystal_size_min     0.005
_exptl_crystal_density_diffrn     1.626
_exptl_crystal_density_meas     ?
_exptl_crystal_density_method     ?
_exptl_crystal_F_000     3584
_exptl_absorpt_coefficient_mu     0.844
_exptl_absorpt_correction_type     empirical
_exptl_absorpt_process_details
;
(<i>HKL3000sm Scalepack</i>; Otwinowski & Minor, 1997)
;
_shelx_estimated_absorpt_T_min     0.939
_shelx_estimated_absorpt_T_max     0.996
_exptl_absorpt_correction_T_min     0.939
_exptl_absorpt_correction_T_max     0.996
_diffrn_ambient_temperature     243(2)
_diffrn_radiation_type     synchrotron
_diffrn_radiation_wavelength     0.670
_diffrn_measurement_device_type     'ADSC Q210 CCD area detector'
_diffrn_measurement_method     'omega scan'
_diffrn_detector_area_resol_mean     ?
_diffrn_reflns_number     14619
_diffrn_reflns_av_R_equivalents     0.1182
_diffrn_reflns_theta_min     1.855
_diffrn_reflns_theta_max     27.483
_diffrn_reflns_theta_full     23.703
_diffrn_measured_fraction_theta_max     0.991
_diffrn_measured_fraction_theta_full     0.990
_diffrn_reflns_limit_h_min     -25
_diffrn_reflns_limit_h_max     25
_diffrn_reflns_limit_k_min     -37
_diffrn_reflns_limit_k_max     37
_diffrn_reflns_limit_l_min     -19
_diffrn_reflns_limit_l_max     19
_refine_special_details     ?
_reflns_number_total     4764
_reflns_number_gt     4011
_reflns_threshold_expression     'I > 2\s(I)'
_refine_ls_structure_factor_coef     Fsqd
_refine_ls_matrix_type     full
_refine_ls_R_factor_all     0.0651
_refine_ls_R_factor_gt     0.0567
_refine_ls_wR_factor_gt     0.1427
_refine_ls_wR_factor_ref     0.1502
_refine_ls_goodness_of_fit_ref     1.036
_refine_ls_restrained_S_all     1.036
_refine_ls_number_reflns     4764
_refine_ls_number_parameters     218
_refine_ls_number_restraints     1
_refine_ls_hydrogen_treatment     constr
_refine_ls_weighting_scheme     calc
_refine_ls_weighting_details
                      'w=1/[\s^2^(Fo^2^)+(0.0928P)^2^] where P=(Fo^2^+2Fc^2^)/3'
_atom_sites_solution_hydrogens     geom
_atom_sites_solution_primary     ?
_atom_sites_solution_secondary     ?
_refine_ls_shift/su_max     0.000
_refine_ls_shift/su_mean     0.000
_refine_diff_density_max     1.540
_refine_diff_density_min     -0.506
_refine_ls_extinction_method     none
_refine_ls_extinction_coef     .
_refine_ls_abs_structure_details
;
Flack <i>x</i> determined using 1586 quotients
[(<i>I</i>^+^)-(<i>I</i>^-^)]/[(<i>I</i>^+^)+(<i>I</i>^-^)]
(Parsons <i>et al.</i>,  2013).
;
_refine_ls_abs_structure_Flack     0.10(2)
loop_
    _atom_type_symbol
    _atom_type_description
    _atom_type_scat_dispersion_real
    _atom_type_scat_dispersion_imag
    _atom_type_scat_source
    'C' 'C' 0.0030 0.0010
                         'International Tables Vol C Tables 4.2.6.8 and 6.1.1.4'
    'H' 'H' 0.0000 0.0000
                         'International Tables Vol C Tables 4.2.6.8 and 6.1.1.4'
    'N' 'N' 0.0060 0.0030
                         'International Tables Vol C Tables 4.2.6.8 and 6.1.1.4'
    'O' 'O' 0.0100 0.0050
                         'International Tables Vol C Tables 4.2.6.8 and 6.1.1.4'
    'Cl' 'Cl' 0.1360 0.1430
                         'International Tables Vol C Tables 4.2.6.8 and 6.1.1.4'
    'Cr' 'Cr' 0.3070 0.5510
                         'International Tables Vol C Tables 4.2.6.8 and 6.1.1.4'
_computing_data_collection
;
<i>PAL BL2D-SMDC</i> (Shin <i>et al.</i>,  2016)
;
_computing_cell_refinement
;
<i>HKL3000sm</i> (Otwinowski & Minor, 1997)
;
_computing_data_reduction
;
<i>HKL3000sm</i> (Otwinowski & Minor, 1997)
;
_computing_structure_solution
;
<i>SHELXT2014</i> (Sheldrick, 2015a)
;
_computing_structure_refinement
;
<i>SHELXL2014</i> (Sheldrick, 2015b)
;
_computing_molecular_graphics
;
<i>DIAMOND</i> (Putz & Brandenburg, 2014)
;
_computing_publication_material
;
<i>publCIF</i> (Westrip, 2010)
;
loop_
    _atom_site_type_symbol
    _atom_site_label
    _atom_site_fract_x
    _atom_site_fract_y
    _atom_site_fract_z
    _atom_site_U_iso_or_equiv
    _atom_site_adp_type
    _atom_site_calc_flag
    _atom_site_occupancy
    _atom_site_disorder_assembly
    _atom_site_disorder_group
    Cr Cr1A 0.2500 0.7500 0.83915(6) 0.0342(3) Uani d 1 . .
    O O1A 0.2305(3) 0.70375(18) 0.7351(3) 0.0554(10) Uani d 1 . .
    O O2A 0.2332(4) 0.6997(3) 0.5761(4) 0.092(2) Uani d 1 . .
    N N1A 0.3572(3) 0.72957(18) 0.8508(3) 0.0457(10) Uani d 1 . .
    H H1A 0.3813 0.7427 0.7932 0.055 Uiso calc 1 . .
    N N2A 0.2211(3) 0.69512(15) 0.9376(3) 0.0426(10) Uani d 1 . .
    H H2A 0.2340 0.7073 1.0018 0.051 Uiso calc 1 . .
    C C1A 0.3891(4) 0.7568(2) 0.9331(5) 0.0557(14) Uani d 1 . .
    H H1A1 0.4415 0.7581 0.9271 0.067 Uiso calc 1 . .
    H H1A2 0.3771 0.7400 0.9929 0.067 Uiso calc 1 . .
    C C2A 0.3745(4) 0.6746(2) 0.8539(4) 0.0624(17) Uani d 1 . .
    H H2A1 0.4263 0.6704 0.8636 0.075 Uiso calc 1 . .
    H H2A2 0.3622 0.6597 0.7923 0.075 Uiso calc 1 . .
    C C3A 0.3344(4) 0.6470(2) 0.9325(5) 0.0603(15) Uani d 1 . .
    H H3A1 0.3520 0.6128 0.9338 0.072 Uiso calc 1 . .
    H H3A2 0.3471 0.6622 0.9936 0.072 Uiso calc 1 . .
    C C4A 0.2546(4) 0.6455(2) 0.9255(5) 0.0603(17) Uani d 1 . .
    H H4A1 0.2410 0.6321 0.8631 0.072 Uiso calc 1 . .
    H H4A2 0.2357 0.6231 0.9744 0.072 Uiso calc 1 . .
    C C5A 0.1417(4) 0.6917(2) 0.9327(5) 0.0587(15) Uani d 1 . .
    H H5A1 0.1234 0.6730 0.9874 0.070 Uiso calc 1 . .
    H H5A2 0.1273 0.6744 0.8744 0.070 Uiso calc 1 . .
    C C6A 0.2399(3) 0.7232(3) 0.6505(4) 0.0637(18) Uani d 1 . .
    Cr Cr1B 0.2500 0.7500 0.28338(5) 0.0319(3) Uani d 1 . .
    Cl Cl1B 0.26881(11) 0.69068(6) 0.16485(9) 0.0602(4) Uani d 1 . .
    N N1B 0.2679(3) 0.69487(15) 0.3851(3) 0.0430(10) Uani d 1 . .
    H H1B 0.2563 0.7094 0.4480 0.052 Uiso calc 1 . .
    N N2B 0.1403(3) 0.73775(18) 0.2995(3) 0.0446(9) Uani d 1 . .
    H H2B 0.1173 0.7524 0.2425 0.054 Uiso calc 1 . .
    C C1B 0.3458(4) 0.6843(2) 0.3845(5) 0.0554(14) Uani d 1 . .
    H H1B1 0.3582 0.6643 0.3287 0.066 Uiso calc 1 . .
    H H1B2 0.3591 0.6657 0.4418 0.066 Uiso calc 1 . .
    C C2B 0.2277(4) 0.64797(19) 0.3775(4) 0.0558(15) Uani d 1 . .
    H H2B1 0.2429 0.6256 0.4287 0.067 Uiso calc 1 . .
    H H2B2 0.2392 0.6321 0.3166 0.067 Uiso calc 1 . .
    C C3B 0.1470(4) 0.6558(2) 0.3838(5) 0.0629(17) Uani d 1 . .
    H H3B1 0.1235 0.6233 0.3855 0.076 Uiso calc 1 . .
    H H3B2 0.1362 0.6726 0.4439 0.076 Uiso calc 1 . .
    C C4B 0.1151(4) 0.6856(3) 0.3030(4) 0.0633(17) Uani d 1 . .
    H H4B1 0.1271 0.6694 0.2426 0.076 Uiso calc 1 . .
    H H4B2 0.0626 0.6854 0.3093 0.076 Uiso calc 1 . .
    C C5B 0.1140(4) 0.7675(2) 0.3819(5) 0.0567(13) Uani d 1 . .
    H H5B1 0.1218 0.7493 0.4413 0.068 Uiso calc 1 . .
    H H5B2 0.0623 0.7738 0.3752 0.068 Uiso calc 1 . .
    Cl Cl1C 0.52532(8) 0.74678(4) 1.13543(9) 0.0464(3) Uani d 1 . .
    O O1C 0.5216(4) 0.7246(2) 1.2288(3) 0.0738(15) Uani d 1 . .
    O O2C 0.5875(3) 0.7782(2) 1.1306(5) 0.0812(15) Uani d 1 . .
    O O3C 0.5278(3) 0.70980(16) 1.0630(3) 0.0666(13) Uani d 1 . .
    O O4C 0.4626(3) 0.7775(2) 1.1228(4) 0.0696(13) Uani d 1 . .
loop_
    _atom_site_aniso_label
    _atom_site_aniso_U_11
    _atom_site_aniso_U_22
    _atom_site_aniso_U_33
    _atom_site_aniso_U_12
    _atom_site_aniso_U_13
    _atom_site_aniso_U_23
    Cr1A 0.0410(6) 0.0458(5) 0.0159(4) -0.0046(4) 0.000 0.000
    O1A 0.064(3) 0.072(3) 0.0296(17) -0.009(2) -0.0016(18) -0.0161(18)
    O2A 0.091(4) 0.153(5) 0.031(2) -0.018(4) 0.004(2) -0.032(3)
    N1A 0.043(2) 0.067(3) 0.0267(16) 0.000(2) 0.0034(16) -0.0047(17)
    N2A 0.057(3) 0.0408(18) 0.0300(18) -0.0026(18) 0.0062(18) 0.0020(14)
    C1A 0.052(4) 0.076(4) 0.039(3) -0.002(3) -0.007(2) -0.004(2)
    C2A 0.071(5) 0.075(4) 0.042(3) 0.023(3) 0.004(3) -0.007(3)
    C3A 0.077(4) 0.050(2) 0.054(3) 0.014(3) -0.001(3) -0.004(2)
    C4A 0.087(5) 0.039(2) 0.055(3) 0.005(2) 0.005(3) 0.001(2)
    C5A 0.065(4) 0.064(3) 0.047(3) -0.020(3) 0.010(3) 0.004(2)
    C6A 0.047(3) 0.119(6) 0.025(2) -0.006(3) 0.0010(19) -0.004(3)
    Cr1B 0.0459(6) 0.0333(4) 0.0164(4) 0.0007(4) 0.000 0.000
    Cl1B 0.0926(11) 0.0583(7) 0.0297(6) 0.0046(7) 0.0025(6) -0.0161(5)
    N1B 0.069(3) 0.0350(17) 0.0251(17) 0.0053(19) 0.0005(19) 0.0000(14)
    N2B 0.047(2) 0.062(2) 0.0255(18) 0.000(2) -0.0011(15) 0.0011(17)
    C1B 0.064(4) 0.053(3) 0.049(3) 0.014(3) -0.003(3) 0.003(2)
    C2B 0.098(5) 0.0337(19) 0.036(2) -0.006(3) -0.002(3) 0.0030(17)
    C3B 0.090(5) 0.055(3) 0.044(3) -0.020(3) -0.002(3) 0.004(2)
    C4B 0.077(5) 0.072(3) 0.041(3) -0.026(3) -0.009(3) 0.000(3)
    C5B 0.052(3) 0.076(3) 0.041(3) 0.001(3) 0.011(3) -0.006(3)
    Cl1C 0.0524(8) 0.0494(6) 0.0372(6) 0.0003(5) -0.0027(5) -0.0003(5)
    O1C 0.109(5) 0.073(3) 0.040(2) 0.002(3) -0.001(3) 0.004(2)
    O2C 0.081(4) 0.084(3) 0.079(3) -0.023(3) 0.003(3) -0.003(3)
    O3C 0.100(4) 0.053(2) 0.046(2) 0.005(2) 0.009(2) -0.0049(18)
    O4C 0.070(3) 0.077(3) 0.062(3) 0.020(3) -0.011(2) -0.012(2)
_geom_special_details
;
 All esds (except the esd in the dihedral angle between two l.s. planes)
 are estimated using the full covariance matrix.  The cell esds are taken
 into account individually in the estimation of esds in distances, angles
 and torsion angles; correlations between esds in cell parameters are only
 used when they are defined by crystal symmetry.  An approximate (isotropic)
 treatment of cell esds is used for estimating esds involving l.s. planes.
;
loop_
    _geom_bond_atom_site_label_1
    _geom_bond_atom_site_label_2
    _geom_bond_site_symmetry_2
    _geom_bond_distance
    _geom_bond_publ_flag
    Cr1A O1A 14_565 1.956(4) ?
    Cr1A O1A . 1.956(4) ?
    Cr1A N1A 14_565 2.075(5) ?
    Cr1A N1A . 2.075(5) ?
    Cr1A N2A . 2.096(4) ?
    Cr1A N2A 14_565 2.096(4) ?
    O1A C6A . 1.310(8) ?
    O2A C6A . 1.228(8) ?
    N1A C1A . 1.493(8) ?
    N1A C2A . 1.519(8) ?
    N1A H1A . 0.9900 ?
    N2A C5A . 1.482(9) ?
    N2A C4A . 1.485(7) ?
    N2A H2A . 0.9900 ?
    C1A C5A 14_565 1.502(10) ?
    C1A H1A1 . 0.9800 ?
    C1A H1A2 . 0.9800 ?
    C2A C3A . 1.526(10) ?
    C2A H2A1 . 0.9800 ?
    C2A H2A2 . 0.9800 ?
    C3A C4A . 1.488(11) ?
    C3A H3A1 . 0.9800 ?
    C3A H3A2 . 0.9800 ?
    C4A H4A1 . 0.9800 ?
    C4A H4A2 . 0.9800 ?
    C5A C1A 14_565 1.503(10) ?
    C5A H5A1 . 0.9800 ?
    C5A H5A2 . 0.9800 ?
    C6A C6A 14_565 1.496(18) ?
    Cr1B N2B 14_565 2.080(5) ?
    Cr1B N2B . 2.080(5) ?
    Cr1B N1B 14_565 2.089(4) ?
    Cr1B N1B . 2.089(4) ?
    Cr1B Cl1B . 2.3358(14) ?
    Cr1B Cl1B 14_565 2.3358(14) ?
    N1B C2B . 1.474(7) ?
    N1B C1B . 1.478(9) ?
    N1B H1B . 0.9900 ?
    N2B C4B . 1.484(8) ?
    N2B C5B . 1.490(7) ?
    N2B H2B . 0.9900 ?
    C1B C5B 14_565 1.500(9) ?
    C1B H1B1 . 0.9800 ?
    C1B H1B2 . 0.9800 ?
    C2B C3B . 1.518(11) ?
    C2B H2B1 . 0.9800 ?
    C2B H2B2 . 0.9800 ?
    C3B C4B . 1.512(9) ?
    C3B H3B1 . 0.9800 ?
    C3B H3B2 . 0.9800 ?
    C4B H4B1 . 0.9800 ?
    C4B H4B2 . 0.9800 ?
    C5B C1B 14_565 1.500(9) ?
    C5B H5B1 . 0.9800 ?
    C5B H5B2 . 0.9800 ?
    Cl1C O3C . 1.426(5) ?
    Cl1C O2C . 1.435(6) ?
    Cl1C O4C . 1.442(5) ?
    Cl1C O1C . 1.443(5) ?
loop_
    _geom_angle_atom_site_label_1
    _geom_angle_atom_site_label_2
    _geom_angle_atom_site_label_3
    _geom_angle_site_symmetry_1
    _geom_angle_site_symmetry_3
    _geom_angle
    _geom_angle_publ_flag
    O1A Cr1A O1A 14_565 . 83.3(3) ?
    O1A Cr1A N1A 14_565 14_565 93.85(19) ?
    O1A Cr1A N1A . 14_565 92.9(2) ?
    O1A Cr1A N1A 14_565 . 92.9(2) ?
    O1A Cr1A N1A . . 93.85(19) ?
    N1A Cr1A N1A 14_565 . 171.0(2) ?
    O1A Cr1A N2A 14_565 . 172.4(2) ?
    O1A Cr1A N2A . . 89.67(18) ?
    N1A Cr1A N2A 14_565 . 83.68(19) ?
    N1A Cr1A N2A . . 90.38(19) ?
    O1A Cr1A N2A 14_565 14_565 89.67(18) ?
    O1A Cr1A N2A . 14_565 172.4(2) ?
    N1A Cr1A N2A 14_565 14_565 90.37(19) ?
    N1A Cr1A N2A . 14_565 83.68(19) ?
    N2A Cr1A N2A . 14_565 97.5(2) ?
    C6A O1A Cr1A . . 113.4(5) ?
    C1A N1A C2A . . 112.0(5) ?
    C1A N1A Cr1A . . 108.2(4) ?
    C2A N1A Cr1A . . 117.7(4) ?
    C1A N1A H1A . . 106.1 ?
    C2A N1A H1A . . 106.1 ?
    Cr1A N1A H1A . . 106.1 ?
    C5A N2A C4A . . 110.9(5) ?
    C5A N2A Cr1A . . 105.6(4) ?
    C4A N2A Cr1A . . 117.0(4) ?
    C5A N2A H2A . . 107.7 ?
    C4A N2A H2A . . 107.7 ?
    Cr1A N2A H2A . . 107.7 ?
    N1A C1A C5A . 14_565 107.5(5) ?
    N1A C1A H1A1 . . 110.2 ?
    C5A C1A H1A1 14_565 . 110.2 ?
    N1A C1A H1A2 . . 110.2 ?
    C5A C1A H1A2 14_565 . 110.2 ?
    H1A1 C1A H1A2 . . 108.5 ?
    N1A C2A C3A . . 113.2(5) ?
    N1A C2A H2A1 . . 108.9 ?
    C3A C2A H2A1 . . 108.9 ?
    N1A C2A H2A2 . . 108.9 ?
    C3A C2A H2A2 . . 108.9 ?
    H2A1 C2A H2A2 . . 107.7 ?
    C4A C3A C2A . . 116.9(6) ?
    C4A C3A H3A1 . . 108.1 ?
    C2A C3A H3A1 . . 108.1 ?
    C4A C3A H3A2 . . 108.1 ?
    C2A C3A H3A2 . . 108.1 ?
    H3A1 C3A H3A2 . . 107.3 ?
    N2A C4A C3A . . 112.7(5) ?
    N2A C4A H4A1 . . 109.0 ?
    C3A C4A H4A1 . . 109.0 ?
    N2A C4A H4A2 . . 109.0 ?
    C3A C4A H4A2 . . 109.0 ?
    H4A1 C4A H4A2 . . 107.8 ?
    N2A C5A C1A . 14_565 108.8(5) ?
    N2A C5A H5A1 . . 109.9 ?
    C1A C5A H5A1 14_565 . 109.9 ?
    N2A C5A H5A2 . . 109.9 ?
    C1A C5A H5A2 14_565 . 109.9 ?
    H5A1 C5A H5A2 . . 108.3 ?
    O2A C6A O1A . . 123.4(8) ?
    O2A C6A C6A . 14_565 121.7(5) ?
    O1A C6A C6A . 14_565 114.9(4) ?
    N2B Cr1B N2B 14_565 . 167.5(2) ?
    N2B Cr1B N1B 14_565 14_565 88.2(2) ?
    N2B Cr1B N1B . 14_565 83.26(19) ?
    N2B Cr1B N1B 14_565 . 83.26(19) ?
    N2B Cr1B N1B . . 88.2(2) ?
    N1B Cr1B N1B 14_565 . 93.7(2) ?
    N2B Cr1B Cl1B 14_565 . 92.27(13) ?
    N2B Cr1B Cl1B . . 96.65(14) ?
    N1B Cr1B Cl1B 14_565 . 177.69(13) ?
    N1B Cr1B Cl1B . . 88.58(12) ?
    N2B Cr1B Cl1B 14_565 14_565 96.65(14) ?
    N2B Cr1B Cl1B . 14_565 92.27(13) ?
    N1B Cr1B Cl1B 14_565 14_565 88.58(12) ?
    N1B Cr1B Cl1B . 14_565 177.69(13) ?
    Cl1B Cr1B Cl1B . 14_565 89.11(9) ?
    C2B N1B C1B . . 109.4(5) ?
    C2B N1B Cr1B . . 118.8(4) ?
    C1B N1B Cr1B . . 106.8(3) ?
    C2B N1B H1B . . 107.1 ?
    C1B N1B H1B . . 107.1 ?
    Cr1B N1B H1B . . 107.1 ?
    C4B N2B C5B . . 112.5(5) ?
    C4B N2B Cr1B . . 117.6(4) ?
    C5B N2B Cr1B . . 108.7(4) ?
    C4B N2B H2B . . 105.7 ?
    C5B N2B H2B . . 105.7 ?
    Cr1B N2B H2B . . 105.7 ?
    N1B C1B C5B . 14_565 108.8(5) ?
    N1B C1B H1B1 . . 109.9 ?
    C5B C1B H1B1 14_565 . 109.9 ?
    N1B C1B H1B2 . . 109.9 ?
    C5B C1B H1B2 14_565 . 109.9 ?
    H1B1 C1B H1B2 . . 108.3 ?
    N1B C2B C3B . . 112.2(5) ?
    N1B C2B H2B1 . . 109.2 ?
    C3B C2B H2B1 . . 109.2 ?
    N1B C2B H2B2 . . 109.2 ?
    C3B C2B H2B2 . . 109.2 ?
    H2B1 C2B H2B2 . . 107.9 ?
    C4B C3B C2B . . 114.8(6) ?
    C4B C3B H3B1 . . 108.6 ?
    C2B C3B H3B1 . . 108.6 ?
    C4B C3B H3B2 . . 108.6 ?
    C2B C3B H3B2 . . 108.6 ?
    H3B1 C3B H3B2 . . 107.6 ?
    N2B C4B C3B . . 113.9(5) ?
    N2B C4B H4B1 . . 108.8 ?
    C3B C4B H4B1 . . 108.8 ?
    N2B C4B H4B2 . . 108.8 ?
    C3B C4B H4B2 . . 108.8 ?
    H4B1 C4B H4B2 . . 107.7 ?
    N2B C5B C1B . 14_565 108.8(5) ?
    N2B C5B H5B1 . . 109.9 ?
    C1B C5B H5B1 14_565 . 109.9 ?
    N2B C5B H5B2 . . 109.9 ?
    C1B C5B H5B2 14_565 . 109.9 ?
    H5B1 C5B H5B2 . . 108.3 ?
    O3C Cl1C O2C . . 110.7(4) ?
    O3C Cl1C O4C . . 110.0(3) ?
    O2C Cl1C O4C . . 107.8(4) ?
    O3C Cl1C O1C . . 111.0(3) ?
    O2C Cl1C O1C . . 109.1(4) ?
    O4C Cl1C O1C . . 108.1(3) ?
loop_
    _geom_torsion_atom_site_label_1
    _geom_torsion_atom_site_label_2
    _geom_torsion_atom_site_label_3
    _geom_torsion_atom_site_label_4
    _geom_torsion_site_symmetry_1
    _geom_torsion_site_symmetry_2
    _geom_torsion_site_symmetry_3
    _geom_torsion_site_symmetry_4
    _geom_torsion
    _geom_torsion_publ_flag
    C2A N1A C1A C5A . . . 14_565 -170.2(5) ?
    Cr1A N1A C1A C5A . . . 14_565 -38.9(6) ?
    C1A N1A C2A C3A . . . . 71.3(7) ?
    Cr1A N1A C2A C3A . . . . -55.0(6) ?
    N1A C2A C3A C4A . . . . 63.5(7) ?
    C5A N2A C4A C3A . . . . -178.5(5) ?
    Cr1A N2A C4A C3A . . . . 60.4(7) ?
    C2A C3A C4A N2A . . . . -66.6(7) ?
    C4A N2A C5A C1A . . . 14_565 -173.1(5) ?
    Cr1A N2A C5A C1A . . . 14_565 -45.5(5) ?
    Cr1A O1A C6A O2A . . . . 177.1(6) ?
    Cr1A O1A C6A C6A . . . 14_565 -2.7(9) ?
    C2B N1B C1B C5B . . . 14_565 174.1(5) ?
    Cr1B N1B C1B C5B . . . 14_565 44.3(5) ?
    C1B N1B C2B C3B . . . . 176.5(5) ?
    Cr1B N1B C2B C3B . . . . -60.6(6) ?
    N1B C2B C3B C4B . . . . 64.6(6) ?
    C5B N2B C4B C3B . . . . -67.7(8) ?
    Cr1B N2B C4B C3B . . . . 59.8(7) ?
    C2B C3B C4B N2B . . . . -64.9(8) ?
    C4B N2B C5B C1B . . . 14_565 167.8(6) ?
    Cr1B N2B C5B C1B . . . 14_565 35.7(6) ?
loop_
    _geom_hbond_atom_site_label_D
    _geom_hbond_atom_site_label_H
    _geom_hbond_atom_site_label_A
    _geom_hbond_site_symmetry_A
    _geom_hbond_distance_DH
    _geom_hbond_distance_HA
    _geom_hbond_distance_DA
    _geom_hbond_angle_DHA
    N1A H1A O1C 6_664 0.99 2.20 3.090(8) 148.2
    N1A H1A O2C 6_664 0.99 2.42 3.266(8) 142.7
    N2A H2A Cl1B 1_556 0.99 2.42 3.314(5) 149.8
    N1B H1B O2A . 0.99 1.87 2.762(7) 148.7
    N2B H2B O4C 14_564 0.99 2.39 3.160(7) 134.6
_shelx_hkl_file
;
   0   6   0    0.08    0.10
   0  -6   0    0.07    0.10
   0   8   0   50.02    1.87
   0  -8   0   50.37    1.88
   0  10   0    0.05    0.19
   0 -10   0   -0.21    0.16
   0  12   0  136.58    4.65
   0 -12   0  147.72    5.02
   0  14   0   -0.04    0.20
   0 -14   0   -0.25    0.23
   0  16   0  306.08   10.13
   0 -16   0  365.51   11.77
   0  18   0    0.31    0.22
   0 -18   0    0.13    0.28
   0  20   0  234.55    7.92
   0 -20   0  269.75    8.60
   0  22   0    0.17    0.25
   0 -22   0   -0.01    0.31
   0  24   0    1.76    0.32
   0 -24   0    2.05    0.31
   0  26   0   -0.07    0.30
   0 -26   0   -0.30    0.44
   0  28   0   19.95    0.89
   0 -28   0   21.01    1.15
   0  30   0    0.05    0.25
   0 -30   0    0.28    0.41
   0  32   0   30.17    1.22
   0 -32   0   30.20    1.27
   0  34   0    0.49    0.42
   0 -34   0   -0.73    0.74
   0  36   0   12.47    0.72
   0 -36   0    9.56    0.76
   0  38   0    0.02    0.44
   0  40   0    5.65    0.60
   0 -40   0    4.29    0.72
  -1 -41  -1    1.00    0.78
   1  41   1    0.83    0.66
  -1 -39  -1    0.19    0.51
   1  39   1    0.36    0.56
  -1 -37  -1    0.67    0.85
   1  37   1    0.67    0.50
  -1 -35  -1    0.13    0.71
   1  35   1    0.93    0.40
  -1 -33  -1    0.92    0.65
   1  33   1   -0.02    0.29
  -1 -31  -1    4.95    0.63
   1  31   1    5.15    0.48
  -1 -29  -1    1.21    0.53
   1  29   1    0.71    0.37
  -1 -27  -1    1.15    0.47
   1  27   1    0.83    0.33
  -1 -25  -1    8.87    0.71
   1  25   1    8.55    0.51
  -1 -23  -1    3.70    0.43
   1  23   1    3.50    0.31
  -1 -21  -1    2.34    0.34
   1  21   1    2.15    0.25
  -1 -19  -1    6.53    0.43
   1  19   1    6.26    0.38
  -1 -17  -1   45.28    1.88
   1  17   1   45.11    1.84
  -1 -15  -1   57.16    2.08
   1  15   1   52.93    1.93
  -1 -13  -1   13.28    0.73
   1  13   1   15.07    0.61
  -1 -11  -1    8.86    0.57
   1  11   1   10.28    0.60
  -1  -9  -1   13.46    0.65
   1   9   1   13.94    0.68
  -1  -7  -1   99.85    3.39
  -1  -5  -1   34.34    1.41
   1   5   1   33.85    1.22
   1   3   1    2.45    0.15
   1   1   1    0.05    0.13
  -1   1  -1    0.01    0.05
   1  -1   1    0.03    0.04
   1  -3   1    1.95    0.11
   1  -7   1   88.73    2.97
   1  -9   1   12.95    0.59
   1 -11   1    9.37    0.46
  -1  13  -1   14.15    0.62
   1 -13   1   14.06    0.66
  -1  15  -1   52.93    2.12
  -1  17  -1   43.30    1.90
   1 -17   1   47.57    1.34
  -1  19  -1    6.31    0.42
   1 -19   1    6.51    0.38
  -1  21  -1    2.77    0.31
   1 -21   1    2.53    0.37
  -1  23  -1    2.99    0.27
   1 -23   1    4.02    0.45
  -1  25  -1    9.44    0.53
   1 -25   1   10.76    0.67
  -1  27  -1    1.12    0.33
   1 -27   1    1.21    0.50
  -1  29  -1    0.67    0.36
   1 -29   1    0.47    0.53
  -1  31  -1    5.62    0.51
   1 -31   1    4.45    0.52
  -1  33  -1    0.23    0.49
   1 -33   1   -0.46    0.66
  -1  35  -1    0.26    0.48
   1 -35   1    0.45    0.76
  -1  37  -1    0.57    0.51
   1 -37   1    0.07    0.71
  -1  39  -1   -0.17    0.45
  -2 -40  -2    2.68    0.59
   2  40   2    4.72    0.86
  -2 -38  -2    0.03    0.48
   2  38   2    0.25    0.49
  -2 -36  -2    2.59    0.81
   2  36   2    4.59    0.56
  -2 -34  -2   -0.28    0.48
   2  34   2   -0.06    0.40
  -2 -32  -2    6.69    0.78
   2  32   2    8.38    0.57
  -2 -30  -2    1.20    0.55
   2  30   2    1.70    0.36
  -2 -28  -2   31.61    1.49
   2  28   2   31.88    1.16
  -2 -26  -2    0.02    0.34
   2  26   2    0.48    0.27
  -2 -24  -2   46.58    1.95
   2  24   2   45.45    1.60
  -2 -22  -2    1.05    0.26
   2  22   2    1.18    0.24
  -2 -20  -2  113.12    3.94
   2  20   2   99.49    3.28
  -2 -18  -2    2.56    0.32
   2  18   2    2.81    0.28
  -2 -16  -2   72.96    2.83
   2  16   2   61.73    2.27
  -2 -14  -2   18.59    0.64
   2  14   2   18.03    0.89
  -2 -12  -2  168.81    5.59
   2  12   2  159.82    5.41
  -2 -10  -2   13.27    0.51
   2  10   2   10.51    0.46
  -2  -6  -2   15.73    0.76
   2   6   2   15.27    0.63
  -2  -2  -2   25.71    1.24
  -2   2  -2    7.99    0.54
   2  -2   2    8.93    0.55
  -2   6  -2   16.47    0.81
   2  -6   2   14.89    0.73
   2 -10   2   11.99    0.58
   2 -12   2  167.37    5.52
  -2  14  -2   23.90    1.84
   2 -14   2   17.25    0.82
  -2  16  -2   61.74    2.39
   2 -16   2   62.34    2.10
  -2  18  -2    2.81    0.31
   2 -18   2    3.00    0.37
   2 -20   2  136.67    3.44
  -2  22  -2    1.85    0.31
   2 -22   2    1.44    0.34
  -2  26  -2    0.16    0.32
   2 -26   2   -0.07    0.43
  -2  28  -2   35.77    1.16
   2 -28   2   36.67    1.60
  -2  30  -2    1.27    0.30
   2 -30   2    2.22    0.69
  -2  32  -2    8.97    0.67
   2 -32   2    7.58    0.74
  -2  34  -2    0.28    0.53
   2 -34   2    1.52    0.80
  -2  36  -2    4.41    0.64
   2 -36   2    4.15    0.85
  -2  38  -2    0.07    0.61
   2 -38   2    0.29    0.78
   2 -40   2    2.54    0.60
   3  41   3   -0.09    0.48
  -3 -39  -3   -0.68    0.54
  -3 -37  -3    0.12    0.57
   3  37   3    0.03    0.60
  -3 -35  -3    0.54    0.80
   3  35   3    0.46    0.44
  -3 -33  -3    5.50    0.75
   3  33   3    4.60    0.48
  -3 -31  -3   -0.88    0.52
   3  31   3    0.25    0.31
  -3 -29  -3    3.97    0.58
   3  29   3    4.44    0.44
  -3 -27  -3    1.03    0.42
   3  27   3    0.39    0.24
  -3 -25  -3    0.33    0.41
   3  25   3    0.51    0.30
  -3 -23  -3    0.08    0.35
   3  23   3    0.24    0.23
  -3 -21  -3    0.42    0.32
   3  21   3    0.27    0.21
  -3 -19  -3   30.11    1.17
   3  19   3   30.54    1.12
  -3 -17  -3    6.24    0.38
   3  17   3    5.06    0.30
  -3 -15  -3   51.27    1.93
   3  15   3   50.98    1.42
  -3 -13  -3   84.09    2.95
   3  11   3   17.10    0.74
   3   9   3   22.73    0.94
  -3  -7  -3  180.82    5.91
   3   5   3   37.01    1.03
   3   3   3  155.62    5.08
  -3  -1  -3   95.70    3.20
   3   1   3  106.25    3.59
  -3   1  -3  119.20    3.91
   3  -1   3  106.64    3.50
  -3   3  -3  142.96    4.69
   3  -3   3  142.71    4.72
  -3   5  -3   33.32    1.24
   3  -5   3   33.63    1.33
  -3   7  -3  145.99    4.88
   3  -7   3  146.61    4.93
  -3   9  -3   19.19    0.83
   3  -9   3   23.23    0.93
  -3  13  -3   75.47    2.72
   3 -13   3   78.54    2.75
   3 -15   3   54.81    2.17
   3 -17   3    6.02    0.39
  -3  19  -3   29.02    1.68
   3 -19   3   31.30    1.29
  -3  21  -3   -0.24    0.28
   3 -21   3    0.12    0.23
  -3  23  -3   -0.03    0.23
   3 -23   3    0.07    0.26
  -3  25  -3    0.49    0.32
   3 -25   3    0.67    0.46
  -3  27  -3    0.64    0.37
   3 -27   3    0.58    0.52
  -3  29  -3    4.96    0.51
   3 -29   3    5.29    0.72
  -3  31  -3   -0.30    0.32
   3 -31   3    0.02    0.64
  -3  33  -3    5.91    0.46
   3 -33   3    5.19    0.91
  -3  35  -3    1.22    0.55
   3 -35   3    0.52    0.71
  -3  37  -3    0.44    0.58
   3 -37   3    0.00    0.77
  -3  39  -3    0.13    0.31
   3 -39   3    0.50    0.87
  -4 -40  -4    0.01    0.45
   4  38   4    0.44    0.46
  -4 -36  -4    0.90    0.68
   4  36   4    1.65    0.51
  -4 -34  -4   -0.60    0.68
   4  34   4    0.54    0.40
  -4 -32  -4    2.36    0.65
   4  32   4    1.72    0.36
  -4 -30  -4    0.12    0.59
   4  30   4   -0.20    0.33
  -4 -28  -4    7.78    0.66
   4  28   4    8.36    0.55
  -4 -26  -4    1.56    0.45
   4  26   4    1.78    0.37
  -4 -24  -4   39.34    1.34
   4  24   4   37.41    1.58
  -4 -22  -4    6.16    0.50
   4  22   4    5.02    0.36
  -4 -20  -4   46.92    1.84
   4  20   4   50.45    1.75
  -4 -18  -4    6.43    0.46
   4  18   4    5.88    0.36
  -4 -16  -4   39.74    1.99
   4  16   4   43.75    1.56
  -4 -14  -4    9.20    0.49
   4  14   4    8.49    0.38
  -4 -12  -4   50.70    1.85
   4  12   4   47.04    1.71
  -4 -10  -4    1.12    0.27
   4  10   4    0.93    0.22
  -4  -8  -4  171.70    5.66
   4   8   4  156.52    5.16
  -4  -6  -4   35.59    1.31
   4   6   4   37.70    1.52
   4   4   4   57.16    2.11
  -4  -2  -4    8.40    0.85
   4   2   4    3.31    0.19
  -4   0  -4   23.93    0.85
   4   0   4   28.31    1.15
   4  -2   4    3.00    0.17
  -4   4  -4   52.40    1.85
   4  -4   4   57.13    2.17
  -4   6  -4   35.91    1.39
   4  -6   4   38.14    1.56
  -4   8  -4  164.62    5.42
  -4  10  -4    1.27    0.24
   4 -10   4    1.12    0.20
   4 -12   4   52.34    1.96
  -4  14  -4   10.09    0.44
   4 -14   4   11.20    0.55
  -4  18  -4    6.39    0.43
   4 -18   4    6.20    0.41
  -4  20  -4   50.37    2.80
   4 -20   4   65.38    2.49
   4 -24   4   43.29    1.81
  -4  26  -4    1.55    0.28
   4 -26   4    2.60    0.52
   4 -28   4   10.80    0.81
  -4  30  -4    0.09    0.43
   4 -30   4    0.38    0.80
  -4  32  -4    3.45    0.53
   4 -32   4    1.82    0.65
  -4  34  -4    0.59    0.35
   4 -34   4    0.12    0.81
  -4  36  -4    1.77    0.41
   4 -36   4    0.61    1.05
  -4  38  -4    0.44    0.45
   4 -38   4    0.14    0.47
  -5 -37  -5    1.76    0.62
   5  37   5    1.01    0.52
  -5 -35  -5    0.87    0.72
   5  35   5   -0.07    0.50
  -5 -33  -5    2.55    0.89
   5  33   5    4.27    0.47
  -5 -31  -5    1.48    0.60
   5  31   5    1.38    0.34
  -5 -29  -5    7.28    0.81
   5  29   5    8.33    0.56
  -5 -27  -5    9.51    0.69
   5  27   5   10.05    0.63
  -5 -25  -5   15.52    0.73
   5  25   5   15.64    0.78
  -5 -23  -5   11.10    0.73
   5  23   5   11.37    0.53
  -5 -21  -5   21.86    1.04
   5  21   5   22.36    0.83
  -5 -19  -5   16.32    0.82
   5  19   5   16.40    0.71
  -5 -17  -5   18.79    0.67
   5  17   5   16.29    0.76
  -5 -15  -5   30.12    1.19
   5  15   5   27.48    0.80
  -5 -13  -5  143.65    5.21
   5  13   5  140.35    3.55
  -5 -11  -5  107.71    3.64
   5  11   5  105.47    3.52
  -5  -9  -5  217.66    7.19
   5   9   5  226.71    5.43
   5   7   5  211.96    5.10
   5   5   5   63.97    2.25
   5   3   5    9.01    0.48
  -5  -1  -5    4.05    0.21
   5   1   5    4.40    0.22
   5  -1   5    4.09    0.24
  -5   3  -5    9.02    0.45
   5  -3   5    8.50    0.44
  -5   5  -5   67.42    2.32
   5  -5   5   72.00    2.72
  -5   7  -5  205.16    6.77
   5  -7   5  219.87    7.54
   5  -9   5  270.67    8.79
  -5  11  -5  120.19    3.87
   5 -11   5  128.00    4.46
   5 -13   5  161.81    5.31
  -5  15  -5   36.26    1.13
   5 -15   5   36.11    1.46
  -5  17  -5   21.09    0.91
   5 -17   5   21.09    0.84
  -5  19  -5   22.95    1.07
   5 -19   5   20.08    1.10
  -5  21  -5   26.70    1.27
   5 -21   5   28.93    1.19
  -5  23  -5   13.95    0.79
   5 -23   5   13.80    0.84
  -5  25  -5   21.62    0.99
   5 -25   5   21.86    1.17
   5 -29   5   12.01    0.72
  -5  31  -5    3.16    0.51
   5 -31   5    1.28    0.73
  -5  33  -5    5.37    0.59
   5 -33   5    4.98    0.69
  -5  35  -5    1.35    0.47
   5 -35   5    1.16    0.75
  -5  37  -5    0.19    0.59
   5 -37   5    0.53    0.89
  -6 -38  -6   -0.08    0.37
   6  38   6    0.16    0.30
  -6 -36  -6    0.07    0.53
   6  36   6   -0.03    0.42
  -6 -34  -6   -0.11    0.73
   6  34   6    0.37    0.46
  -6 -32  -6    2.44    0.65
   6  32   6    2.91    0.49
  -6 -30  -6    1.17    0.51
   6  30   6    1.10    0.35
  -6 -28  -6    0.66    0.46
   6  28   6    1.22    0.34
  -6 -26  -6    0.74    0.42
   6  26   6    1.08    0.36
  -6 -24  -6    1.10    0.38
   6  24   6    1.01    0.26
  -6 -22  -6    0.64    0.38
   6  22   6    0.92    0.25
  -6 -20  -6   -0.28    0.30
   6  20   6    0.59    0.23
   6  18   6    1.11    0.21
  -6 -16  -6    3.96    0.39
   6  16   6    4.39    0.27
  -6 -14  -6   19.33    0.91
  -6 -12  -6    1.11    0.25
   6  12   6    1.08    0.17
   6  10   6    1.30    0.19
   6   8   6    1.49    0.20
  -6  -6  -6   51.60    2.09
   6   6   6   50.87    1.85
   6   4   6   15.99    0.46
   6   2   6   22.21    0.68
  -6   0  -6   50.00    1.80
   6   0   6   53.84    1.94
  -6   2  -6   25.54    1.08
   6  -2   6   23.66    0.98
  -6   4  -6   17.16    0.69
   6  -4   6   18.04    0.84
   6  -6   6   64.62    2.44
  -6   8  -6    2.38    0.25
   6  -8   6    1.75    0.27
  -6  10  -6    1.48    0.17
   6 -10   6    2.39    0.29
  -6  12  -6    1.29    0.24
   6 -12   6    1.74    0.28
  -6  14  -6   28.29    1.15
   6 -14   6   28.22    1.16
  -6  16  -6    5.00    0.34
   6 -16   6    6.21    0.43
  -6  18  -6    1.88    0.30
   6 -18   6    1.49    0.36
  -6  20  -6    1.11    0.29
   6 -20   6    0.66    0.39
  -6  22  -6    1.58    0.37
   6 -22   6    1.66    0.49
  -6  24  -6    1.13    0.34
   6 -24   6    1.82    0.45
  -6  26  -6    1.27    0.41
   6 -26   6    1.09    0.58
  -6  28  -6    0.69    0.34
   6 -28   6    0.61    0.48
  -6  30  -6    0.34    0.45
   6 -30   6    0.61    0.52
  -6  32  -6    4.03    0.62
  -6  34  -6   -1.70    0.58
   6 -34   6   -0.06    0.67
  -6  36  -6    0.26    0.53
   6 -36   6    0.14    0.50
  -7 -37  -7    1.66    0.57
   7  37   7    1.56    0.29
  -7 -35  -7    1.12    0.80
   7  35   7    2.29    0.45
  -7 -33  -7    1.74    0.84
   7  33   7    2.47    0.47
  -7 -31  -7    2.50    0.80
   7  31   7    3.13    0.49
  -7 -29  -7    1.55    0.71
   7  29   7    1.18    0.35
  -7 -27  -7   10.35    0.78
   7  27   7   12.59    0.72
  -7 -25  -7    5.19    0.60
   7  25   7    5.73    0.42
   7  23   7   10.20    0.51
  -7 -21  -7   35.98    1.45
   7  21   7   37.93    1.18
   7  19   7   14.19    0.56
   7  15   7   55.67    1.51
  -7 -13  -7   58.49    2.10
   7  13   7   59.13    1.63
  -7 -11  -7   62.58    2.23
   7  11   7   68.71    2.37
   7   9   7   52.52    1.88
   7   7   7   55.30    1.92
  -7  -5  -7  105.39    3.99
   7   5   7   67.56    2.33
   7   3   7   29.36    1.17
   7   1   7   93.62    2.44
  -7   1  -7   78.82    2.69
  -7   3  -7   32.74    1.26
  -7   5  -7   78.86    2.76
   7  -5   7   83.85    2.94
  -7   7  -7   73.95    2.61
   7  -7   7   73.98    2.64
  -7   9  -7   66.34    2.24
   7  -9   7   70.37    2.41
  -7  11  -7   87.16    2.91
   7 -11   7   95.97    3.33
  -7  13  -7   85.41    2.85
   7 -13   7   96.84    3.52
  -7  15  -7   82.99    2.99
   7 -15   7   89.14    3.16
  -7  17  -7  101.79    2.67
   7 -17   7  115.84    4.11
  -7  19  -7   17.75    0.74
   7 -19   7   18.30    0.94
   7 -21   7   54.04    2.35
  -7  23  -7   13.91    0.66
   7 -23   7   13.61    0.81
  -7  25  -7    9.41    0.61
   7 -25   7    8.12    0.67
  -7  27  -7   14.77    0.80
   7 -27   7   13.22    0.90
  -7  29  -7    2.74    0.47
   7 -29   7    2.41    0.76
  -7  31  -7    4.10    0.44
   7 -31   7    3.18    0.77
  -7  33  -7    4.56    0.56
   7 -33   7    2.23    0.81
  -7  35  -7    1.51    0.57
   7 -35   7    2.51    0.58
   8  36   8   -0.09    0.38
  -8 -34  -8    0.09    0.33
   8  34   8    0.03    0.40
  -8 -32  -8    1.13    0.35
   8  32   8    0.54    0.47
  -8 -30  -8   -0.16    0.42
   8  30   8    0.16    0.42
  -8 -28  -8    0.00    0.48
   8  28   8    0.59    0.36
  -8 -26  -8    1.50    0.72
   8  26   8    1.16    0.33
  -8 -24  -8   -0.01    0.47
   8  24   8    0.62    0.26
  -8 -22  -8    3.14    0.55
   8  22   8    3.83    0.33
   8  20   8    3.43    0.34
   8  18   8    0.37    0.24
   8  16   8    5.65    0.37
   8  14   8    6.78    0.36
   8  12   8    0.58    0.22
   8  10   8    7.77    0.49
   8   8   8    0.14    0.16
   8   6   8   16.57    0.47
  -8  -4  -8    5.70    0.79
   8   4   8    3.01    0.24
   8   2   8   12.18    0.41
   8   0   8   13.21    0.60
  -8   2  -8   12.28    0.51
   8  -2   8   12.99    0.57
  -8   4  -8    3.22    0.23
   8  -4   8    3.22    0.30
  -8   6  -8   18.73    0.71
   8  -6   8   20.36    0.82
  -8   8  -8    0.14    0.20
   8  -8   8    0.22    0.19
  -8  10  -8    9.07    0.40
   8 -10   8   11.15    0.59
  -8  12  -8    0.57    0.24
   8 -12   8    0.46    0.33
  -8  14  -8    9.13    0.43
   8 -14   8   10.63    0.63
  -8  16  -8   10.52    0.52
   8 -16   8   10.76    0.63
  -8  18  -8    1.06    0.31
   8 -18   8    1.01    0.43
  -8  20  -8    4.42    0.41
   8 -20   8    3.97    0.48
  -8  22  -8    5.29    0.42
   8 -22   8    5.84    0.54
  -8  24  -8    0.86    0.38
   8 -24   8    0.04    0.54
  -8  26  -8    2.07    0.44
   8 -26   8    1.45    0.68
  -8  28  -8    0.86    0.33
   8 -28   8    0.57    0.75
  -8  30  -8    0.58    0.52
   8 -30   8   -1.68    0.94
  -8  32  -8    1.60    0.63
   8 -32   8    1.09    0.51
  -8  34  -8   -0.21    0.78
   8 -34   8   -0.03    0.83
  -9 -33  -9    0.15    0.41
   9  33   9    3.36    0.40
  -9 -31  -9    1.54    0.58
   9  31   9    0.69    0.41
  -9 -29  -9    1.51    0.88
   9  29   9    2.13    0.38
  -9 -27  -9    1.81    0.72
   9  27   9    1.61    0.42
   9  25   9    2.13    0.37
   9  23   9    5.18    0.45
   9  21   9    5.45    0.39
   9  19   9   14.93    0.78
   9  17   9   19.37    0.74
   9  15   9   28.54    1.12
   9  13   9   51.87    1.82
   9  11   9   30.56    1.11
   9   7   9   67.37    1.63
   9   5   9   33.28    0.86
  -9  -3  -9   98.35    4.09
   9   3   9   89.06    2.14
   9   1   9  111.46    3.72
  -9   1  -9  101.80    3.35
   9  -1   9  115.80    4.03
   9  -3   9  101.95    3.37
  -9   5  -9   39.55    1.40
   9  -5   9   42.15    1.55
  -9   7  -9   81.75    2.78
   9  -7   9   85.21    2.97
  -9   9  -9   44.07    1.57
   9  -9   9   49.10    1.82
   9 -11   9   46.11    1.84
  -9  13  -9   73.83    2.55
   9 -13   9   79.64    2.81
  -9  15  -9   44.05    1.58
   9 -15   9   44.31    1.80
  -9  17  -9   29.26    1.19
   9 -17   9   29.90    1.32
   9 -19   9   21.98    1.13
  -9  21  -9    9.37    0.55
   9 -21   9    8.01    0.60
  -9  23  -9    8.78    0.57
   9 -23   9    8.61    0.66
  -9  25  -9    3.17    0.37
   9 -25   9    2.57    0.70
  -9  27  -9    2.23    0.38
   9 -27   9    3.05    0.77
  -9  29  -9    4.40    0.43
   9 -29   9    4.09    0.98
  -9  31  -9    2.13    0.56
   9 -31   9    1.32    0.91
  -9  33  -9    3.96    0.63
   9 -33   9    1.77    0.58
  10  32  10    0.37    0.42
  10  28  10   -0.20    0.38
  10  26  10    0.18    0.41
  10  24  10    0.15    0.36
  10  22  10    2.78    0.40
  10  20  10    0.38    0.30
  10  18  10    2.74    0.35
  10  16  10    1.89    0.28
  10  14  10    0.85    0.25
  10  12  10    0.74    0.13
  10  10  10    4.89    0.24
  10   8  10    1.19    0.16
  10   6  10   21.69    0.66
  10   4  10    4.15    0.24
 -10  -2 -10    5.93    1.23
  10   2  10    8.21    0.35
  10   0  10   13.85    0.77
  10  -2  10    9.00    0.50
 -10   4 -10    4.97    0.28
  10  -4  10    4.76    0.35
  10  -6  10   28.48    1.10
 -10   8 -10    2.04    0.28
  10  -8  10    0.97    0.31
 -10  10 -10    6.69    0.38
  10 -10  10    6.82    0.46
 -10  12 -10    0.67    0.27
  10 -12  10    0.63    0.37
 -10  14 -10    0.89    0.30
  10 -14  10    1.00    0.44
 -10  16 -10    3.63    0.38
  10 -16  10    4.00    0.55
 -10  18 -10    6.05    0.43
  10 -18  10    4.36    0.57
 -10  20 -10    0.24    0.34
  10 -20  10    1.03    0.40
 -10  22 -10    3.74    0.37
  10 -22  10    4.24    0.74
 -10  24 -10    0.53    0.43
  10 -24  10    0.33    0.69
 -10  26 -10    0.67    0.31
  10 -26  10    0.05    0.73
 -10  28 -10    0.21    0.39
  10 -28  10    0.00    0.69
 -10  30 -10    1.42    0.40
  10 -30  10    0.50    0.98
 -10  32 -10   -0.77    1.93
  10 -32  10    1.65    0.71
  11  27  11    0.44    0.40
  11  25  11    0.41    0.50
  11  23  11    2.53    0.50
  11  21  11    1.19    0.33
  11  19  11    6.01    0.51
  11  17  11    3.55    0.38
  11  15  11    1.95    0.32
  11  13  11   12.38    0.40
  11  11  11    4.13    0.23
  11   9  11   17.46    0.58
  11   7  11    7.91    0.32
 -11  -3 -11   10.88    1.36
  11   3  11   10.83    0.38
  11   1  11   13.97    0.50
  11  -1  11   13.10    0.53
 -11   3 -11   10.81    0.44
  11  -3  11   11.98    0.60
 -11   5 -11   22.50    0.87
  11  -5  11   22.25    1.05
  11  -7  11    9.47    0.60
 -11   9 -11   23.79    0.91
  11  -9  11   24.79    1.07
 -11  11 -11    5.47    0.37
  11 -11  11    5.56    0.57
 -11  13 -11   18.15    0.80
  11 -13  11   17.64    0.88
 -11  15 -11    2.41    0.28
  11 -15  11    3.64    0.53
 -11  17 -11    4.76    0.41
  11 -17  11    4.64    0.65
 -11  19 -11    9.00    0.50
  11 -19  11   10.24    0.88
 -11  21 -11    1.98    0.33
  11 -21  11    3.34    0.74
 -11  23 -11    3.22    0.34
  11 -23  11    3.80    0.83
 -11  25 -11    1.87    0.49
  11 -25  11    0.58    0.76
 -11  27 -11    1.22    0.45
  11 -27  11    0.21    0.92
 -11  29 -11    3.75    0.41
  11 -29  11    3.83    0.74
  12  24  12    0.56    0.28
  12  22  12    1.70    0.52
  12  20  12    2.11    0.48
  12  18  12    0.52    0.21
  12  16  12    1.69    0.21
  12  14  12    4.47    0.47
  12  12  12    5.88    0.27
  12  10  12    1.41    0.18
  12   8  12   13.69    0.47
  12   6  12    0.74    0.22
 -12  -4 -12    3.05    1.21
  12   4  12    4.96    0.30
 -12  -2 -12    2.49    1.37
  12   2  12    1.12    0.21
 -12   0 -12    1.64    1.59
  12   0  12    9.10    0.62
  12  -2  12    0.71    0.24
 -12   4 -12    7.81    0.36
  12  -4  12    5.40    0.37
 -12   6 -12    0.55    0.21
  12  -6  12    0.78    0.33
  12  -8  12   18.08    0.98
  12 -10  12    1.44    0.45
  12 -12  12    9.05    0.64
 -12  14 -12    7.50    0.48
  12 -14  12    6.04    0.60
 -12  16 -12    2.83    0.38
  12 -16  12    1.98    0.62
 -12  18 -12    0.62    0.38
  12 -18  12   -0.34    0.61
 -12  20 -12    5.53    0.43
  12 -20  12    4.22    0.78
 -12  22 -12    2.07    0.34
  12 -22  12    1.90    0.89
 -12  24 -12    2.58    0.50
  12 -24  12    1.66    0.88
 -12  26 -12   -0.07    0.59
  12 -26  12   -0.48    0.76
 -12  28 -12    2.78    0.57
  12 -28  12    2.20    0.75
  13  23  13   -0.16    0.22
  13  21  13    2.33    0.34
  13  19  13    0.27    0.24
  13  17  13    0.77    0.24
  13  15  13    2.86    0.27
  13  13  13    0.62    0.50
  13  11  13    1.97    0.26
  13   9  13    0.93    0.26
  13   7  13    0.93    0.22
  13   5  13    5.08    0.36
  13   3  13    1.92    0.26
 -13  -1 -13    0.88    1.57
  13   1  13    1.14    0.28
 -13   1 -13    0.89    1.68
  13  -1  13    1.38    0.27
  13  -3  13    1.67    0.30
  13  -5  13    5.46    0.51
  13  -7  13    1.76    0.39
  13  -9  13    1.44    0.46
 -13  11 -13    2.49    0.32
  13 -11  13    2.85    0.51
 -13  13 -13    0.67    0.31
  13 -13  13    0.49    0.49
 -13  15 -13    6.16    0.44
  13 -15  13    4.96    0.73
 -13  17 -13    1.30    0.28
  13 -17  13    1.33    0.69
 -13  19 -13    0.26    0.41
  13 -19  13   -0.23    0.84
 -13  21 -13    2.80    0.37
  13 -21  13    2.82    0.93
 -13  23 -13    0.06    0.35
  13 -23  13    0.19    0.90
 -13  25 -13    2.29    0.60
  14  18  14    0.47    0.32
  14  16  14    3.15    0.27
  14  14  14    0.76    0.33
  14  12  14    5.29    0.37
  14  10  14    1.05    0.27
  14   8  14    7.08    0.47
  14   6  14    1.32    0.29
  14   4  14    7.60    0.43
 -14  -2 -14   -0.39    1.54
  14   2  14    0.63    0.33
 -14   0 -14    4.39    1.35
  14   0  14   15.79    0.64
  14  -2  14    0.60    0.33
  14  -4  14    7.99    0.64
 -14   6 -14    1.73    0.20
  14  -6  14    1.35    0.38
  14  -8  14   11.03    0.65
 -14  10 -14    2.79    0.31
  14 -10  14    1.23    0.50
  14 -12  14    9.60    0.80
 -14  14 -14    0.83    0.33
  14 -14  14    0.70    0.62
  14 -16  14    5.87    0.87
 -14  18 -14    1.40    0.33
  14 -18  14    0.82    0.88
 -14  20 -14   12.95    0.70
  14 -20  14    8.51    0.63
 -14  22 -14    0.87    0.55
  14 -22  14    0.23    0.78
 -14  24 -14    4.69    0.52
  14 -24  14    2.14    0.65
  15  11  15    0.58    0.23
  15   9  15    0.36    0.22
  15   7  15   -0.07    0.27
  15   5  15    1.02    0.34
 -15  -3 -15    2.76    1.51
  15   3  15    0.38    0.36
 -15  -1 -15   -0.73    1.93
  15   1  15    0.14    0.30
 -15   1 -15    0.20    1.13
  15  -1  15    0.09    0.37
 -15   3 -15    0.45    1.35
  15  -3  15    0.26    0.45
 -15   5 -15    0.82    1.61
  15  -5  15    1.89    0.50
 -15   7 -15    0.16    0.17
  15  -7  15   -0.15    0.47
 -15   9 -15    1.34    0.25
  15  -9  15    1.40    0.62
  15 -11  15    0.19    0.58
  15 -13  15    0.19    0.66
 -15  15 -15    0.38    0.32
  15 -15  15   -0.06    0.74
  15 -17  15    0.03    0.82
 -15  19 -15    0.24    0.54
  15 -19  15    0.93    0.99
 -15  21 -15    0.94    0.29
  15 -21  15    1.50    0.37
  16   6  16    0.04    0.60
  16   4  16    4.80    0.60
  16   2  16    0.08    0.59
 -16   0 -16    1.98    0.83
  16   0  16   11.04    0.71
  16  -2  16   -0.04    0.53
  16  -4  16    4.28    0.50
  16  -6  16    0.10    0.41
  16  -8  16    3.38    0.70
  16 -10  16    0.11    0.26
 -16  12 -16    4.72    0.38
  16 -12  16    4.12    0.41
 -16  14 -16    0.82    0.29
  16 -14  16   -0.20    0.44
  16 -16  16    1.46    0.40
  16 -18  16    0.10    0.18
  16 -20  16    1.47    0.33
  17  -7  17    0.33    0.36
 -17   9 -17    0.10    1.07
  17  -9  17    0.35    0.50
  17 -11  17    0.50    0.35
  18 -14  16    1.66    0.43
 -18  14 -16    3.06    0.35
  18 -10  16    2.67    0.50
  18  -8  16    0.07    0.45
  18  -6  16    2.64    0.38
  18  -4  16    0.04    0.79
  18  -2  16    3.92    0.44
  18   0  16    0.01    0.46
  18   2  16    3.54    0.54
 -17  19 -15    1.35    0.42
  17 -17  15    0.21    0.44
  17 -15  15   -0.07    0.24
 -17  15 -15    0.98    0.35
  17 -13  15    0.79    0.43
  17 -11  15    0.83    0.57
  17  -9  15    0.68    0.52
  17  -7  15    1.79    0.64
  17  -5  15    2.41    0.39
 -17   5 -15   -0.17    1.00
  17  -3  15    1.26    0.39
  17  -1  15    1.14    0.46
  17   1  15    0.85    0.48
  17   3  15    1.16    0.36
  17   5  15    1.83    0.39
  17   7  15    0.47    0.38
  17   9  15    1.90    0.27
  17  11  15    0.29    0.30
  16 -22  14    0.31    1.01
  16 -20  14   -0.42    0.50
 -16  20 -14    0.51    0.51
  16 -18  14    0.52    0.73
 -16  18 -14    3.40    0.53
  16 -16  14    0.10    0.71
 -16  16 -14    0.92    0.35
  16 -14  14    1.25    0.72
 -16  14 -14    1.35    0.34
  16 -12  14    0.08    0.61
 -16  12 -14    0.15    0.27
  16 -10  14    0.20    0.57
 -16  10 -14    0.83    0.28
  16  -8  14    0.01    0.52
  16  -6  14    0.10    0.48
  16  -4  14    1.29    0.45
  16  -2  14    1.54    0.43
 -16   2 -14    1.22    1.40
  16   0  14    0.17    0.37
 -16   0 -14   -0.52    1.03
  16   2  14    1.46    0.40
  16   4  14    0.43    0.34
  16   6  14    0.12    0.37
  16   8  14    0.00    0.33
  16  10  14   -0.04    0.40
  16  12  14    0.23    0.33
  16  14  14    0.90    0.36
  16  16  14   -0.01    0.22
  15 -23  13    3.77    0.97
 -15  23 -13    3.45    0.55
  15 -21  13   -0.09    1.13
 -15  21 -13    1.11    0.56
  15 -19  13    1.77    0.80
  15 -17  13    6.47    0.83
 -15  17 -13    7.88    0.54
  15 -15  13    1.45    0.62
 -15  15 -13    1.28    0.38
  15 -13  13    7.48    0.84
 -15  13 -13    8.24    0.51
  15 -11  13    1.75    0.58
  15  -9  13    3.51    0.53
 -15   9 -13    2.33    0.29
  15  -7  13   12.50    0.71
 -15   7 -13   12.06    0.59
  15  -5  13    0.47    0.44
  15  -3  13   21.50    0.95
  15  -1  13    6.90    0.48
 -15   1 -13    2.90    2.04
  15   1  13    6.30    0.45
 -15  -1 -13    2.75    1.92
  15   3  13   19.81    0.78
 -15  -3 -13    6.58    1.79
  15   5  13    0.84    0.33
  15   7  13   10.98    0.45
  15   9  13    1.97    0.32
  15  11  13    1.51    0.28
  15  13  13    4.99    0.35
  15  15  13    0.81    0.31
  15  17  13    3.87    0.48
  15  19  13    2.11    0.39
  14 -26  12    0.51    0.68
 -14  26 -12    3.80    0.57
  14 -24  12    0.00    1.04
 -14  24 -12    0.00    0.57
  14 -22  12    0.84    1.17
 -14  22 -12    2.27    0.61
  14 -20  12    0.73    0.76
 -14  20 -12    0.60    0.46
  14 -18  12    1.94    0.92
 -14  18 -12    1.36    0.31
  14 -16  12   -0.58    0.45
  14 -14  12    2.00    0.64
 -14  14 -12    2.12    0.35
  14 -12  12    5.25    0.62
  14 -10  12    7.77    0.55
  14  -8  12    1.26    0.42
 -14   8 -12    1.87    0.26
  14  -6  12    3.54    0.42
  14  -4  12   -0.29    0.36
 -14   4 -12   -0.02    0.15
  14  -2  12    0.45    0.34
 -14   2 -12   -0.27    1.98
  14   0  12    0.00    0.28
 -14   0 -12   -1.01    2.05
  14   2  12    0.64    0.31
 -14  -2 -12    1.02    1.76
  14   4  12    0.08    0.23
 -14  -4 -12    0.86    1.56
  14   6  12    2.97    0.30
  14   8  12    1.01    0.20
  14  10  12    6.28    0.37
  14  12  12    3.56    0.29
  14  14  12    1.35    0.24
  14  16  12    0.01    0.26
  14  18  12    0.85    0.65
  14  20  12    0.83    0.34
  14  22  12    1.66    0.41
  14  24  12   -0.01    0.37
  13 -27  11    4.03    0.56
 -13  27 -11    4.77    0.66
  13 -25  11    4.29    1.00
  13 -23  11    2.65    0.76
 -13  23 -11    1.67    0.49
  13 -21  11    7.99    0.84
 -13  21 -11    8.88    0.63
  13 -19  11    2.53    0.57
  13 -17  11    7.83    0.76
 -13  17 -11    6.71    0.50
  13 -15  11    8.00    0.78
 -13  15 -11    9.56    0.54
  13 -13  11    2.74    0.39
 -13  13 -11    3.27    0.37
  13 -11  11   25.87    1.05
 -13  11 -11   28.15    1.08
  13  -9  11   15.78    1.04
  13  -7  11   22.19    0.90
  13  -5  11   40.49    1.32
 -13   5 -11   41.25    1.49
  13  -3  11   15.89    0.75
  13  -1  11   37.57    1.52
  13   1  11   37.53    1.06
  13   3  11   14.55    0.60
 -13  -3 -11   16.27    1.82
  13   5  11   33.01    1.05
  13   7  11   16.59    0.56
 -13  -7 -11   10.86    1.45
  13   9  11   13.28    0.48
  13  11  11   19.92    0.68
  13  13  11    1.83    0.23
  13  15  11    5.18    0.54
  13  17  11    5.38    0.32
  13  19  11    1.66    0.57
  13  21  11    4.33    0.46
  13  23  11    1.40    0.61
  13  27  11    2.25    0.61
  13  29  11    1.15    0.45
  12 -30  10    0.36    0.78
 -12  30 -10    0.28    0.45
  12 -28  10    0.72    0.85
 -12  28 -10    0.92    0.41
  12 -26  10    0.92    0.76
 -12  26 -10    0.66    0.59
  12 -24  10    1.06    0.55
 -12  24 -10    0.66    0.31
  12 -22  10    0.78    0.62
 -12  22 -10    0.35    0.42
  12 -20  10    1.69    0.62
 -12  20 -10    1.15    0.40
  12 -18  10    2.67    0.45
 -12  18 -10    2.58    0.29
  12 -16  10    6.61    0.61
 -12  16 -10    6.75    0.46
  12 -14  10    6.40    0.62
  12 -12  10   33.86    1.35
 -12  12 -10   33.48    1.31
  12 -10  10    1.05    0.40
 -12  10 -10    0.87    0.27
  12  -8  10    0.72    0.36
  12  -6  10    4.18    0.39
 -12   6 -10    5.03    0.32
  12  -4  10    5.79    0.40
 -12   4 -10    7.01    0.34
  12  -2  10    5.79    0.38
 -12   2 -10    6.30    0.29
  12   0  10    0.05    0.22
 -12   0 -10    2.08    1.80
 -12  -2 -10    3.36    1.50
  12   4  10    5.16    0.34
 -12  -4 -10    1.63    1.24
 -12  -6 -10    0.12    1.12
  12   8  10    0.02    0.30
  12  10  10    0.23    0.14
  12  12  10   24.71    0.70
  12  16  10    4.47    0.46
  12  18  10    1.43    0.37
  12  20  10    1.14    0.39
  12  22  10    0.44    0.23
  12  24  10    1.11    0.48
  12  26  10    0.12    0.57
  12  28  10   -0.11    0.69
  12  30  10    0.22    0.32
  11 -31   9    1.43    0.69
 -11  31  -9    2.15    0.59
  11 -29   9    4.64    0.80
  11 -27   9    0.47    0.70
 -11  27  -9    1.09    0.52
  11 -25   9    2.86    0.74
 -11  25  -9    4.08    0.53
  11 -23   9    0.64    0.57
 -11  23  -9    1.08    0.32
  11 -21   9    5.55    0.61
 -11  21  -9    5.82    0.41
  11 -19   9   11.57    0.89
 -11  19  -9   12.98    0.63
  11 -17   9   11.09    0.67
 -11  17  -9   11.26    0.66
  11 -15   9    8.30    0.66
 -11  15  -9    8.91    0.48
  11 -13   9   16.09    0.87
 -11  13  -9   17.37    0.82
  11 -11   9    5.23    0.53
 -11  11  -9    4.79    0.35
  11  -9   9   11.11    0.63
 -11   9  -9   11.75    0.54
  11  -7   9    2.51    0.33
 -11   7  -9    3.27    0.28
  11  -5   9   17.11    0.67
 -11   5  -9   13.11    0.56
  11  -3   9   21.41    0.90
  11  -1   9   22.01    0.83
  11   1   9   21.83    0.67
 -11  -1  -9   21.73    2.06
  11   3   9   19.20    0.78
 -11  -3  -9   21.98    1.75
  11   5   9   13.84    0.57
 -11  -5  -9    8.84    1.16
  11   7   9    1.91    0.17
  11   9   9    7.56    0.29
  11  11   9    3.24    0.18
  11  13   9   10.01    0.59
 -11 -13  -9   10.45    0.88
  11  15   9    5.11    0.42
  11  17   9    6.43    0.47
  11  19   9    8.71    0.56
 -11 -19  -9    7.22    0.82
  11  21   9    3.58    0.41
  11  23   9    1.43    0.41
  11  25   9    1.60    0.46
  11  27   9    1.18    0.46
 -11 -27  -9   -0.28    0.77
  11  29   9    2.98    0.50
  11  31   9    1.30    0.41
 -11 -33  -9    0.13    0.58
  10 -32   8    1.98    0.72
 -10  32  -8    1.81    0.43
  10 -30   8   -0.14    0.73
 -10  30  -8    0.17    0.51
  10 -28   8    0.38    0.51
 -10  28  -8    0.65    0.49
  10 -26   8    0.66    0.71
 -10  26  -8    0.17    0.41
  10 -24   8    1.05    0.56
 -10  24  -8    0.99    0.40
  10 -22   8    0.50    0.37
 -10  22  -8    0.30    0.25
  10 -20   8    0.03    0.46
 -10  20  -8    0.46    0.24
  10 -18   8    1.41    0.50
 -10  18  -8    1.81    0.29
  10 -16   8   12.18    0.64
 -10  16  -8   11.71    0.61
  10 -14   8    0.46    0.29
 -10  14  -8   -0.05    0.27
  10 -12   8   14.37    0.80
 -10  12  -8   14.63    0.61
  10 -10   8    3.38    0.37
 -10  10  -8    2.60    0.24
  10  -8   8    3.25    0.34
 -10   8  -8    3.72    0.31
  10  -6   8    7.41    0.49
 -10   6  -8    5.45    0.34
  10  -4   8   13.65    0.56
  10  -2   8    2.07    0.27
 -10   2  -8    1.56    0.20
  10   0   8   -0.01    0.18
 -10  -2  -8    9.94    1.26
 -10  -4  -8    6.42    1.09
  10   8   8    2.03    0.34
  10  12   8    9.67    0.49
  10  14   8    0.22    0.27
  10  16   8    7.11    0.41
  10  18   8    0.94    0.27
 -10 -18  -8    1.02    0.54
  10  20   8    0.03    0.33
  10  22   8    0.02    0.30
  10  24   8    0.49    0.39
 -10 -24  -8    0.22    0.75
  10  26   8    0.28    0.39
 -10 -26  -8    0.00    0.61
  10  28   8    0.43    0.51
  10  30   8   -0.05    0.42
  10  32   8   -0.17    0.45
 -10 -32  -8    0.42    0.60
 -10 -34  -8    1.72    0.71
   9 -35   7    1.39    0.43
   9 -33   7    0.12    0.40
  -9  33  -7    0.25    0.58
   9 -31   7   -0.18    0.77
  -9  31  -7    0.90    0.39
   9 -29   7    0.92    0.60
  -9  29  -7    1.41    0.49
   9 -27   7   -0.19    0.43
  -9  27  -7    0.23    0.40
   9 -25   7    3.80    0.61
  -9  25  -7    4.45    0.48
   9 -23   7    3.67    0.59
  -9  23  -7    5.02    0.39
   9 -21   7    0.08    0.46
  -9  21  -7    0.22    0.33
   9 -19   7    1.65    0.33
  -9  19  -7    1.47    0.24
   9 -17   7    1.07    0.41
  -9  17  -7    0.44    0.29
   9 -15   7    1.29    0.30
  -9  15  -7    0.91    0.22
   9 -13   7    5.56    0.43
  -9  13  -7    3.93    0.28
   9 -11   7    0.95    0.27
  -9  11  -7    1.55    0.24
   9  -9   7   12.96    0.58
  -9   9  -7   12.23    0.49
   9  -7   7    7.24    0.44
  -9   7  -7    4.17    0.28
   9  -5   7   42.66    1.51
  -9   5  -7   37.92    1.44
   9  -3   7   92.68    3.15
   9  -1   7   66.78    2.48
  -9   1  -7   55.77    2.01
   9   1   7   68.98    1.73
   9   3   7   78.90    1.92
  -9  -3  -7  108.42    4.31
   9   5   7   33.38    0.89
  -9  -5  -7   44.40    2.12
   9   7   7    8.52    0.43
  -9  -7  -7   15.74    0.96
   9  11   7    1.07    0.24
   9  13   7    4.69    0.32
   9  15   7    0.73    0.29
  -9 -15  -7    0.53    0.29
   9  17   7    0.49    0.25
   9  19   7    0.92    0.33
   9  21   7    0.30    0.30
   9  23   7    3.50    0.41
  -9 -23  -7    2.35    0.50
   9  25   7    2.82    0.40
  -9 -25  -7    3.11    0.67
   9  27   7   -0.09    0.33
  -9 -27  -7    0.59    0.53
   9  29   7    0.73    0.43
  -9 -29  -7    0.34    0.42
   9  31   7    0.17    0.51
  -9 -31  -7   -0.15    0.49
   9  33   7    0.02    0.49
  -9 -33  -7    0.05    0.34
  -9 -35  -7    0.27    0.34
   8 -36   6    2.02    1.06
   8 -34   6    0.15    0.85
  -8  34  -6    4.49    0.61
   8 -32   6    1.29    0.71
   8 -30   6    3.09    0.60
  -8  30  -6    3.24    0.38
   8 -28   6    0.89    0.70
  -8  28  -6   -0.01    0.31
   8 -26   6    5.83    0.65
  -8  26  -6    5.27    0.48
   8 -24   6    4.11    0.47
  -8  24  -6    4.07    0.44
   8 -22   6    6.13    0.57
  -8  22  -6    7.46    0.47
   8 -20   6    8.92    0.66
  -8  20  -6   10.99    0.60
   8 -18   6   22.65    1.18
  -8  18  -6   23.80    1.00
   8 -16   6    8.49    0.51
  -8  16  -6    7.63    0.44
   8 -14   6   66.33    2.58
  -8  14  -6   58.75    2.00
   8 -12   6   33.18    1.44
  -8  12  -6   32.35    1.15
   8 -10   6   46.48    1.76
  -8  10  -6   40.80    1.53
   8  -8   6   10.34    0.49
  -8   8  -6    9.19    0.43
   8  -6   6   62.66    2.24
   8  -4   6   24.37    0.98
  -8   2  -6   33.74    1.19
   8   0   6    0.16    0.15
  -8   0  -6    0.21    0.11
   8   2   6   32.52    1.26
  -8  -2  -6   81.97    3.59
   8   4   6   19.52    0.60
  -8  -4  -6   26.67    1.48
   8   8   6    8.79    0.42
   8  12   6   21.63    0.95
   8  14   6   49.51    1.44
  -8 -14  -6   48.12    1.81
   8  16   6    5.73    0.36
   8  18   6   15.37    0.69
  -8 -18  -6   17.13    0.92
   8  20   6    6.66    0.42
  -8 -20  -6    6.40    0.52
   8  22   6    5.18    0.41
  -8 -22  -6    5.83    0.62
   8  24   6    3.13    0.37
  -8 -24  -6    2.91    0.51
   8  26   6    3.73    0.41
  -8 -26  -6    3.79    0.67
   8  28   6    0.08    0.31
  -8 -28  -6   -0.10    0.64
   8  30   6    2.57    0.50
  -8 -30  -6    3.21    0.89
   8  32   6    1.12    0.45
  -8 -32  -6    0.66    0.82
   8  34   6    1.06    0.41
  -8 -34  -6   -0.71    0.97
   8  36   6    0.94    0.42
  -8 -36  -6   -0.05    0.57
   8  38   6    0.10    0.31
  -8 -38  -6   -0.03    0.44
   8  40   6   -0.25    1.97
  -8 -40  -6   -0.16    0.31
   7 -37   5   -0.58    0.65
   7 -35   5    0.08    0.50
  -7  35  -5   -0.05    0.54
   7 -33   5    0.85    0.68
  -7  33  -5    1.06    0.56
   7 -31   5    1.92    0.60
  -7  31  -5    2.02    0.40
   7 -29   5    5.70    0.70
   7 -25   5   14.14    0.84
  -7  25  -5   13.96    0.69
   7 -23   5    6.48    0.62
  -7  23  -5    5.85    0.45
   7 -21   5    5.48    0.59
  -7  21  -5    5.38    0.35
   7 -19   5   16.61    0.75
  -7  19  -5   18.28    0.78
   7 -17   5   19.28    0.92
  -7  17  -5   18.98    0.84
  -7  15  -5   14.37    0.69
   7 -13   5   19.99    0.85
  -7  13  -5   18.07    0.72
   7 -11   5   27.23    1.07
  -7  11  -5   23.80    0.86
   7  -9   5   33.54    1.30
  -7   9  -5   30.75    1.05
   7  -7   5   44.85    1.61
  -7   7  -5   41.59    1.69
   7  -5   5   32.48    1.27
  -7   5  -5   30.45    1.10
   7  -3   5   11.05    0.52
  -7   3  -5   10.04    0.54
  -7   1  -5    8.73    0.40
   7   1   5    8.57    0.33
   7   3   5    7.51    0.40
  -7  -3  -5   26.64    1.47
  -7  -5  -5   48.94    2.01
   7   7   5   42.84    1.56
   7   9   5   28.56    0.89
   7  11   5   23.47    0.71
   7  13   5   16.66    0.72
  -7 -13  -5   14.90    0.69
   7  15   5    9.36    0.44
  -7 -17  -5   12.62    0.67
  -7 -19  -5   10.77    0.77
   7  21   5    4.02    0.35
  -7 -21  -5    3.43    0.45
   7  23   5    4.67    0.38
  -7 -23  -5    4.20    0.49
   7  25   5    9.58    0.61
  -7 -25  -5   10.17    0.67
   7  27   5    3.98    0.40
  -7 -27  -5    3.39    0.59
   7  29   5    4.21    0.47
  -7 -29  -5    4.09    0.60
   7  31   5    1.73    0.44
  -7 -31  -5    1.84    0.65
   7  33   5    1.14    0.42
  -7 -33  -5    0.05    0.73
   7  35   5    0.30    0.50
  -7 -35  -5    0.07    0.50
   7  37   5    0.32    0.37
  -7 -37  -5   -0.01    0.36
   7  39   5   -0.01    0.16
   6 -38   4    1.84    0.46
   6 -36   4    0.61    0.80
  -6  36  -4   -0.05    0.50
   6 -34   4    0.94    0.83
  -6  34  -4    2.30    0.41
   6 -32   4    2.02    0.75
  -6  32  -4    1.37    0.34
   6 -30   4    7.34    0.68
  -6  30  -4    7.40    0.61
   6 -28   4    0.13    0.58
  -6  28  -4    0.40    0.41
   6 -26   4   19.21    1.15
  -6  26  -4   15.68    1.79
   6 -24   4    0.75    0.46
  -6  24  -4   -0.62    0.24
   6 -20   4    2.86    0.41
  -6  20  -4    2.87    0.27
   6 -18   4   19.34    0.85
  -6  18  -4   19.61    0.71
   6 -16   4   35.19    1.44
  -6  16  -4   32.49    1.28
  -6  14  -4   72.05    2.46
  -6  12  -4   47.60    1.68
   6 -10   4  147.06    4.87
  -6  10  -4  132.41    4.35
   6  -8   4    3.38    0.32
  -6   8  -4    3.70    0.23
   6  -6   4   70.33    2.55
  -6   6  -4   63.73    2.24
   6  -4   4   37.06    1.45
   6  -2   4   19.04    0.86
   6   0   4    0.89    0.16
  -6   0  -4    0.52    0.12
   6   4   4   30.43    1.48
  -6  -4  -4   35.17    1.81
  -6  -6  -4  121.26    5.06
   6   8   4    2.34    0.21
  -6  -8  -4    2.28    0.27
  -6 -10  -4  164.39    5.69
   6  12   4   40.09    1.19
  -6 -12  -4   44.26    1.71
   6  14   4   71.12    2.19
  -6 -14  -4   77.07    3.06
   6  16   4   28.34    0.86
  -6 -16  -4   30.37    1.18
   6  18   4   16.37    0.65
  -6 -18  -4   16.33    0.96
   6  20   4    2.35    0.30
  -6 -20  -4    2.64    0.39
   6  22   4   21.66    0.84
  -6 -22  -4   21.97    1.21
   6  24   4    0.82    0.30
  -6 -24  -4    0.47    0.42
   6  26   4   16.76    0.81
  -6 -26  -4   15.89    0.85
   6  28   4    0.38    0.33
  -6 -28  -4   -0.10    0.50
   6  30   4    5.84    0.54
  -6 -30  -4    5.11    0.67
   6  32   4    1.26    0.41
  -6 -32  -4    0.05    0.68
   6  34   4    1.53    0.43
  -6 -34  -4    1.31    0.79
   6  36   4   -0.05    0.47
  -6 -36  -4    0.11    0.62
   6  38   4    1.36    0.16
   5 -39   3    0.23    0.49
   5 -37   3   -0.30    0.70
  -5  37  -3    0.17    0.64
   5 -35   3   -0.21    0.51
  -5  35  -3    0.15    0.56
   5 -33   3    1.86    0.86
  -5  33  -3    1.08    0.52
   5 -31   3    4.00    0.70
  -5  31  -3    4.89    0.52
   5 -29   3    2.93    0.58
  -5  29  -3    2.52    0.43
   5 -27   3    9.69    0.65
  -5  27  -3   10.65    0.58
   5 -25   3   11.76    0.68
  -5  25  -3   12.26    0.62
   5 -23   3    4.97    0.42
  -5  23  -3    4.97    0.40
   5 -21   3   23.71    1.09
  -5  21  -3   23.20    0.89
   5 -19   3    5.94    0.45
  -5  19  -3    3.04    1.00
   5 -15   3   32.42    1.30
  -5  15  -3   33.83    1.35
   5 -13   3   40.45    1.57
   5 -11   3   16.45    0.62
  -5  11  -3   14.45    0.66
   5  -7   3   53.94    1.98
   5  -5   3   39.67    1.51
   5  -3   3    4.91    0.28
  -5   3  -3    3.95    0.29
   5  -1   3   23.26    0.91
  -5   1  -3   22.89    0.94
   5   1   3   20.84    0.61
  -5  -1  -3   16.59    0.65
   5   3   3    3.93    0.30
  -5  -3  -3    7.31    0.73
   5   5   3   46.67    1.80
  -5  -5  -3   40.11    1.65
   5   7   3   59.55    1.69
  -5  -7  -3   57.03    2.04
   5   9   3   97.44    2.71
  -5  -9  -3  100.02    3.59
   5  11   3   13.07    0.63
  -5 -11  -3   15.64    0.71
   5  13   3   39.80    1.55
  -5 -13  -3   40.89    1.52
   5  15   3   28.95    1.28
  -5 -15  -3   31.36    1.03
   5  17   3   14.72    0.55
  -5 -17  -3   15.18    0.82
   5  19   3    5.23    0.35
  -5 -19  -3    5.20    0.45
   5  21   3   21.22    0.78
  -5 -21  -3   22.03    0.97
   5  23   3    4.04    0.38
  -5 -23  -3    4.15    0.49
   5  25   3   10.23    0.57
  -5 -25  -3    8.29    0.71
   5  27   3    8.23    0.57
  -5 -27  -3    8.58    0.71
   5  29   3    2.59    0.50
  -5 -29  -3    1.82    0.56
   5  31   3    2.98    0.35
  -5 -31  -3    3.78    0.67
   5  33   3    1.07    0.41
  -5 -33  -3    1.44    0.72
   5  35   3    0.18    0.40
  -5 -35  -3    0.28    0.81
   5  37   3    0.39    0.48
  -5 -37  -3   -0.08    0.74
   5  39   3    0.92    0.56
  -5 -39  -3    0.47    0.78
   4 -38   2    2.94    0.50
  -4  38  -2    3.94    0.64
   4 -36   2    1.33    0.95
  -4  36  -2    0.19    0.36
   4 -34   2    6.95    0.94
  -4  34  -2    6.22    0.45
   4 -32   2    0.70    0.71
  -4  32  -2    1.16    0.34
   4 -30   2    6.07    0.77
  -4  30  -2    6.76    0.55
   4 -28   2    0.66    0.40
  -4  28  -2    0.97    0.30
   4 -26   2   10.72    0.81
  -4  26  -2    9.86    0.60
   4 -24   2    3.09    0.43
  -4  24  -2    3.38    0.36
   4 -22   2   26.06    1.13
  -4  22  -2   24.90    1.11
   4 -20   2    4.09    0.34
  -4  20  -2    4.13    0.37
   4 -18   2   46.29    1.69
  -4  18  -2   42.09    1.65
   4 -16   2    1.31    0.24
  -4  16  -2    1.05    0.19
   4 -14   2   61.81    2.23
  -4  14  -2   90.65    3.48
   4 -10   2  103.32    3.93
   4  -8   2    3.53    0.27
  -4   8  -2    2.81    0.23
   4  -6   2  108.39    3.65
   4   0   2    0.46    0.11
  -4   0  -2    0.94    0.27
   4   6   2  122.41    4.17
  -4  -6  -2  134.01    4.80
   4   8   2    4.32    0.28
  -4  -8  -2    4.06    0.38
  -4 -10  -2  128.82    4.43
   4  12   2   14.68    0.68
  -4 -12  -2   14.74    0.66
   4  14   2   68.71    1.96
  -4 -14  -2   77.09    2.94
   4  16   2    1.05    0.23
  -4 -16  -2    1.26    0.29
   4  18   2   42.18    1.61
  -4 -18  -2   48.10    1.87
   4  20   2    4.51    0.35
  -4 -20  -2    3.24    0.41
   4  22   2   22.20    0.98
  -4 -22  -2   23.82    1.11
   4  24   2    3.15    0.39
  -4 -24  -2    3.52    0.46
   4  26   2    8.57    0.52
  -4 -26  -2   10.50    0.77
   4  28   2    0.98    0.43
  -4 -28  -2    1.10    0.51
   4  30   2    4.56    0.35
  -4 -30  -2    5.75    0.72
   4  32   2    0.51    0.40
  -4 -32  -2    0.84    0.75
   4  34   2    5.16    0.51
  -4 -34  -2    5.45    0.67
   4  36   2    0.16    0.31
  -4 -36  -2    1.21    0.88
   4  38   2    3.32    0.56
  -4 -38  -2    3.01    0.60
   4  40   2    0.03    0.31
   3 -39   1    0.53    0.68
  -3  39  -1    0.70    0.51
   3 -37   1   -0.32    1.01
  -3  37  -1    0.27    0.34
   3 -35   1    1.16    0.93
  -3  35  -1    2.52    0.40
   3 -33   1    3.65    0.75
  -3  33  -1    3.51    0.50
   3 -31   1    2.56    0.62
  -3  31  -1    2.42    0.45
   3 -29   1    2.36    0.68
  -3  29  -1    2.12    0.39
   3 -27   1    3.60    0.58
  -3  27  -1    2.25    0.35
   3 -25   1    1.07    0.32
  -3  25  -1    1.46    0.34
   3 -23   1    0.66    0.34
  -3  23  -1    0.32    0.28
   3 -21   1    2.13    0.29
  -3  21  -1    2.16    0.24
   3 -19   1   19.96    0.73
   3 -17   1   34.75    1.37
  -3  17  -1   31.79    1.31
   3 -15   1   18.73    0.70
  -3  15  -1   16.23    0.66
   3 -13   1  154.70    5.00
  -3  13  -1  150.89    5.09
  -3  11  -1   38.06    1.45
   3  -9   1   18.43    0.71
  -3   7  -1  104.55    4.27
   3  -5   1   10.49    0.51
   3  -3   1    3.23    0.19
  -3   3  -1    3.75    0.20
  -3   1  -1   82.63    2.75
   3   5   1   14.84    0.75
  -3  -5  -1   16.57    0.74
   3   7   1   63.50    2.37
  -3  -7  -1   69.27    2.46
   3   9   1   24.14    1.01
   3  11   1   42.09    1.72
   3  13   1  160.99    5.97
  -3 -13  -1  161.36    5.55
   3  15   1   15.44    0.67
  -3 -15  -1   16.12    0.72
   3  17   1   34.88    1.33
  -3 -17  -1   34.90    1.35
   3  19   1   16.31    0.68
  -3 -19  -1   18.57    0.82
   3  21   1    2.00    0.28
  -3 -21  -1    2.37    0.38
   3  23   1    0.10    0.27
  -3 -23  -1    0.09    0.36
   3  25   1    1.60    0.31
  -3 -25  -1    1.57    0.45
   3  27   1    3.05    0.33
  -3 -27  -1    2.82    0.53
   3  29   1    1.62    0.36
  -3 -29  -1    3.63    0.64
   3  31   1    1.96    0.43
  -3 -31  -1    1.62    0.61
   3  33   1    2.70    0.48
  -3 -33  -1    3.57    0.75
   3  35   1    2.29    0.37
  -3 -35  -1    1.95    0.82
   3  37   1   -0.33    0.39
  -3 -37  -1   -1.23    0.96
   3  39   1    0.66    0.60
  -3 -39  -1    1.10    0.89
  -3 -41  -1    0.12    0.57
   2 -40   0   -0.25    0.70
  -2  40   0    0.25    0.29
   2 -38   0    3.67    0.55
  -2  38   0    4.04    0.54
   2 -36   0   -0.22    0.83
  -2  36   0    1.12    0.37
   2 -34   0    3.49    0.76
  -2  34   0    3.06    0.54
   2 -32   0    0.19    0.67
  -2  32   0    0.82    0.41
   2 -30   0    4.73    0.70
  -2  30   0    3.45    0.37
   2 -28   0    1.57    0.39
  -2  28   0    1.76    0.37
   2 -26   0    5.20    0.44
  -2  26   0    6.18    0.47
   2 -24   0    5.21    0.48
  -2  24   0    6.62    0.43
  -2  22   0   16.43    0.78
   2 -20   0    0.35    0.29
  -2  20   0    0.01    0.23
   2 -18   0  390.59   12.41
  -2  18   0  316.53   10.23
   2 -16   0    4.22    0.30
  -2  16   0    4.77    0.31
   2 -14   0   60.94    2.20
  -2  14   0   57.68    2.15
   2 -12   0    3.14    0.32
   2 -10   0   10.80    0.54
  -2  10   0   12.26    0.53
   2  -8   0    4.11    0.24
  -2   8   0    3.51    0.23
   2  -6   0  447.01   13.79
   2  -4   0    1.63    0.16
  -2   4   0    2.00    0.16
  -2  -2   0   51.24    2.54
   2   4   0    1.18    0.18
  -2  -4   0    0.76    0.15
   2   8   0    4.77    0.31
  -2  -8   0    5.26    0.33
   2  10   0    8.33    0.54
  -2 -10   0    6.77    0.40
   2  12   0    2.30    0.26
  -2 -12   0    1.95    0.27
   2  14   0   66.79    2.47
  -2 -14   0   71.79    2.50
   2  16   0    4.03    0.33
  -2 -16   0    3.52    0.34
  -2 -18   0  403.38   13.04
   2  20   0    0.06    0.24
  -2 -20   0   -0.23    0.23
   2  22   0   17.87    0.87
  -2 -22   0   19.93    0.96
   2  24   0    5.39    0.40
  -2 -24   0    5.49    0.52
   2  26   0    5.99    0.48
  -2 -26   0    5.79    0.57
   2  28   0    1.04    0.34
  -2 -28   0    1.30    0.39
   2  30   0    2.74    0.43
  -2 -30   0    4.62    0.67
   2  32   0    1.07    0.48
  -2 -32   0    0.32    0.68
   2  34   0    2.42    0.48
  -2 -34   0    2.44    0.80
   2  36   0    1.24    0.63
  -2 -36   0    1.11    0.81
   2  38   0    4.04    0.66
  -2 -38   0    2.32    0.68
  -2 -40   0    0.36    0.67
  -1  39   1    0.22    0.32
   1 -37  -1    0.65    0.63
  -1  37   1    1.01    0.53
   1 -35  -1    0.82    0.49
  -1  35   1    0.69    0.33
   1 -33  -1    0.88    0.61
  -1  33   1    0.91    0.43
   1 -31  -1    5.41    0.67
  -1  31   1    4.96    0.40
   1 -29  -1    1.10    0.47
  -1  29   1    1.17    0.35
   1 -27  -1    1.18    0.49
  -1  27   1    1.84    0.36
   1 -25  -1    9.61    0.63
  -1  25   1    8.20    0.50
   1 -23  -1    3.11    0.44
  -1  23   1    3.65    0.33
   1 -21  -1    2.57    0.36
  -1  21   1    2.00    0.27
   1 -19  -1    6.79    0.46
  -1  19   1    5.94    0.40
   1 -17  -1   43.68    1.75
  -1  17   1   43.98    1.69
   1 -15  -1   57.90    2.16
  -1  15   1   50.57    1.91
   1 -13  -1   14.13    0.57
  -1  13   1   15.56    0.71
   1 -11  -1    8.47    0.41
   1  -9  -1   13.04    0.57
  -1   9   1   13.01    0.62
   1  -7  -1   99.76    3.39
  -1   7   1   91.86    3.20
   1  -5  -1   29.34    1.19
  -1   5   1   27.21    1.03
   1  -3  -1    1.81    0.13
  -1   3   1    1.97    0.13
   1  -1  -1    0.00    0.03
   1   1  -1   -0.01    0.05
  -1  -1   1   -0.05    0.05
  -1  -3   1    2.59    0.19
  -1  -7   1  101.18    3.43
  -1  -9   1   13.47    0.69
  -1 -11   1    9.28    0.48
   1  13  -1   15.24    0.76
  -1 -13   1   14.53    0.74
   1  15  -1   55.23    2.19
  -1 -15   1   54.82    1.98
   1  17  -1   43.77    1.62
  -1 -17   1   46.07    1.37
   1  19  -1    6.99    0.49
  -1 -19   1    6.65    0.39
   1  21  -1    2.20    0.30
  -1 -21   1    2.64    0.29
   1  23  -1    3.63    0.35
  -1 -23   1    3.96    0.48
   1  25  -1    9.23    0.57
  -1 -25   1    9.19    0.62
   1  27  -1    1.43    0.37
  -1 -27   1    1.09    0.43
   1  29  -1    1.25    0.39
  -1 -29   1    0.84    0.55
   1  31  -1    4.97    0.48
  -1 -31   1    5.27    0.70
   1  33  -1    0.25    0.30
  -1 -33   1   -0.47    0.49
   1  35  -1    0.78    0.37
  -1 -35   1    0.94    0.71
   1  37  -1    0.48    0.53
  -1 -37   1    1.23    0.89
   1  39  -1   -0.08    0.54
  -1 -39   1    0.28    0.60
   0 -40  -2    0.02    0.51
   0  40   2   -0.10    0.31
   0 -38  -2   -0.70    0.63
   0  38   2    1.65    0.53
   0 -36  -2   -0.14    0.50
   0  36   2    0.44    0.45
   0 -34  -2    6.04    0.74
   0  34   2    5.36    0.49
   0 -32  -2    0.74    0.65
   0  32   2    0.29    0.35
   0 -30  -2    5.04    0.62
   0  30   2    4.56    0.44
   0 -28  -2    0.33    0.41
   0  28   2    0.56    0.30
   0 -26  -2    9.41    0.62
   0  26   2    7.33    0.45
   0 -24  -2    0.26    0.34
   0  24   2    0.10    0.18
   0 -22  -2    4.23    0.40
   0  22   2    3.07    0.30
   0 -20  -2    0.32    0.30
   0  20   2    0.20    0.22
   0  18   2   44.82    1.79
   0 -16  -2    0.40    0.17
   0  16   2    0.75    0.20
   0 -14  -2  189.79    6.42
   0  14   2  167.08    5.66
   0 -12  -2    1.36    0.25
   0  12   2    1.51    0.21
   0  -8  -2    1.11    0.18
   0   8   2    1.11    0.15
   0  -4  -2    2.53    0.16
   0   4   2    3.78    0.20
   0   0  -2   28.74    0.99
   0   0   2   28.39    1.04
   0   4  -2    2.80    0.24
   0  -4   2    5.59    0.32
   0   8  -2    3.35    0.78
   0  -8   2    1.71    0.25
   0  12  -2    3.78    0.92
   0 -12   2    2.04    0.27
   0 -14   2  187.77    6.61
   0  16  -2    0.26    0.16
   0 -16   2    1.28    0.31
   0  18  -2   46.00    1.74
   0  20  -2    0.43    0.28
   0 -20   2    0.59    0.35
   0  22  -2    3.10    0.30
   0 -22   2    4.08    0.38
   0  24  -2    0.23    0.29
   0 -24   2   -0.13    0.36
   0  26  -2   10.06    0.60
   0 -26   2    7.27    0.50
   0  28  -2   -0.14    0.35
   0 -28   2   -0.64    0.51
   0  30  -2    4.70    0.54
   0 -30   2    5.44    0.50
   0  32  -2    0.09    0.27
   0 -32   2   -0.25    0.70
   0  34  -2    6.67    0.58
   0 -34   2    5.76    0.82
   0  36  -2    0.03    0.47
   0 -36   2    0.56    0.54
   0  38  -2    0.99    0.59
   0 -40   2    0.14    0.72
  -1 -41  -3    0.15    0.55
  -1 -39  -3    0.53    0.68
   1  39   3   -0.03    0.48
  -1 -37  -3    2.04    0.60
   1  37   3    1.47    0.46
  -1 -35  -3    0.46    0.80
   1  35   3   -0.30    0.45
  -1 -33  -3    3.01    0.69
   1  33   3    2.80    0.33
  -1 -31  -3    0.50    0.53
   1  31   3    0.62    0.32
  -1 -29  -3    4.90    0.57
   1  29   3    4.44    0.40
  -1 -27  -3    4.14    0.44
   1  27   3    4.59    0.39
  -1 -25  -3   10.97    0.69
   1  25   3    9.20    0.51
  -1 -23  -3    4.51    0.44
   1  23   3    5.28    0.36
  -1 -21  -3   20.54    0.96
   1  21   3   18.31    0.80
  -1 -19  -3    3.90    0.36
   1  19   3    4.09    0.26
  -1 -17  -3   56.36    2.00
   1  17   3   52.06    2.02
  -1 -15  -3   44.01    1.56
  -1 -13  -3   28.34    1.11
   1  13   3   24.96    1.01
  -1 -11  -3   64.96    2.45
   1  11   3   58.90    2.24
  -1  -9  -3   52.33    1.92
   1   9   3   47.40    1.86
  -1  -7  -3   71.93    2.43
   1   7   3   68.22    2.38
  -1  -5  -3   98.35    3.17
   1   5   3   81.56    2.70
   1   3   3   26.59    0.87
  -1   3  -3   30.31    1.19
   1  -3   3   31.42    1.17
  -1   5  -3   91.75    3.23
   1  -5   3   90.45    3.26
  -1   7  -3   70.55    2.72
   1  -7   3   74.14    2.64
  -1   9  -3   45.48    1.58
   1  -9   3   49.36    2.06
   1 -11   3   62.20    2.43
   1 -13   3   30.28    1.21
   1 -17   3   59.31    2.27
  -1  19  -3    5.80    1.22
   1 -19   3    5.03    0.45
  -1  21  -3   20.24    0.97
   1 -21   3   17.37    0.69
  -1  23  -3    4.99    0.41
   1 -23   3    5.08    0.50
  -1  25  -3   12.13    0.67
   1 -25   3   10.82    0.70
  -1  27  -3    4.41    0.47
   1 -27   3    5.21    0.42
  -1  29  -3    5.94    0.48
   1 -29   3    5.32    0.64
  -1  31  -3    0.61    0.42
   1 -31   3    0.79    0.56
  -1  33  -3    2.99    0.38
   1 -33   3    2.01    0.73
  -1  35  -3    0.02    0.52
   1 -35   3    0.31    0.57
  -1  37  -3    1.88    0.54
   1 -37   3    1.44    0.84
  -1  39  -3    0.18    0.59
   2  42   4    2.41    0.43
  -2 -38  -4    0.26    0.62
   2  38   4    1.25    0.28
  -2 -36  -4   -0.19    0.67
   2  36   4    0.11    0.32
  -2 -34  -4    2.53    0.63
   2  34   4    1.77    0.39
  -2 -32  -4    1.41    0.59
   2  32   4    0.80    0.37
  -2 -30  -4    4.52    0.62
   2  30   4    3.90    0.37
  -2 -28  -4    0.19    0.47
   2  28   4    0.63    0.30
  -2 -26  -4   58.64    2.33
   2  26   4   56.74    1.84
  -2 -24  -4    1.13    0.36
   2  24   4    0.88    0.25
  -2 -22  -4   43.97    1.78
   2  22   4   38.23    1.58
  -2 -20  -4    4.81    0.42
   2  20   4    4.27    0.32
  -2 -18  -4    1.64    0.30
   2  18   4    1.42    0.19
  -2 -16  -4    8.71    0.55
   2  16   4    8.54    0.36
  -2 -14  -4  137.95    4.81
  -2 -12  -4    1.10    0.20
   2  12   4    1.05    0.16
  -2 -10  -4  511.19   16.22
  -2  -8  -4   65.80    2.31
   2   8   4   54.90    1.89
   2   4   4   96.96    3.13
   2   2   4   17.72    0.61
  -2   0  -4    0.26    0.07
   2   0   4    0.25    0.08
  -2   2  -4   24.54    0.99
   2  -2   4   24.45    1.04
  -2   4  -4  110.60    3.84
   2  -4   4  110.70    3.96
  -2   8  -4   62.17    2.25
   2  -8   4   65.96    2.36
   2 -10   4  530.32   17.20
  -2  12  -4    1.35    0.26
   2 -12   4    1.95    0.29
  -2  14  -4  138.07    4.68
   2 -14   4  133.99    4.74
  -2  16  -4   10.13    0.54
   2 -16   4   10.37    0.53
  -2  18  -4    1.67    0.25
   2 -18   4    2.05    0.33
   2 -22   4   42.56    1.45
   2 -24   4    1.09    0.40
  -2  26  -4   67.63    2.49
   2 -26   4   63.09    2.14
  -2  28  -4    0.44    0.29
   2 -28   4    0.42    0.54
  -2  30  -4    4.81    0.41
   2 -30   4    5.34    0.73
  -2  32  -4    0.81    0.44
   2 -32   4    0.94    0.65
  -2  34  -4    3.31    0.44
   2 -34   4    2.56    0.58
  -2  36  -4    0.29    0.68
   2 -36   4   -0.38    0.49
  -2  38  -4    2.30    0.59
  -3 -41  -5    1.99    0.37
  -3 -39  -5    0.06    0.33
   3  39   5    0.01    0.33
  -3 -37  -5   -0.34    0.46
  -3 -35  -5   -0.50    0.64
   3  35   5   -0.04    0.44
  -3 -33  -5    0.80    0.62
   3  33   5    1.11    0.40
  -3 -31  -5    0.50    0.62
   3  31   5    0.87    0.32
  -3 -29  -5    4.54    0.59
   3  29   5    5.23    0.48
  -3 -27  -5    3.75    0.48
   3  27   5    2.76    0.34
  -3 -25  -5   33.48    1.31
   3  25   5   31.72    1.12
  -3 -23  -5    5.17    0.52
   3  23   5    4.51    0.35
  -3 -21  -5   18.26    0.89
   3  21   5   17.19    0.66
  -3 -19  -5   19.24    0.94
   3  19   5   19.45    0.76
  -3 -17  -5    3.03    0.29
   3  17   5    2.00    0.21
  -3 -15  -5    9.74    0.54
   3  15   5    7.76    0.38
  -3 -13  -5    4.58    0.31
  -3 -11  -5  156.72    5.34
  -3  -9  -5  220.44    7.31
   3   7   5  159.57    3.90
   3   3   5    2.65    0.16
   3   1   5   29.83    1.13
  -3   1  -5   31.89    1.11
   3  -1   5   31.50    1.27
  -3   3  -5    2.84    0.19
   3  -3   5    3.41    0.22
  -3   5  -5  270.59    8.85
   3  -5   5  298.71    9.73
  -3   7  -5  168.43    5.67
   3  -7   5  179.73    6.04
  -3   9  -5  206.61    6.65
   3  -9   5  223.91    7.49
  -3  11  -5  167.78    5.52
  -3  13  -5    2.98    0.27
   3 -13   5    3.76    0.34
   3 -15   5    9.99    0.47
   3 -17   5    2.47    0.32
  -3  19  -5   21.41    0.88
   3 -19   5   23.06    0.96
  -3  21  -5   19.20    0.73
   3 -21   5   21.04    0.78
  -3  23  -5    5.30    0.46
   3 -23   5    6.08    0.55
   3 -25   5   41.33    1.73
   3 -27   5    3.38    0.47
   3 -29   5    7.82    0.63
  -3  31  -5    1.18    0.52
   3 -31   5    1.33    0.65
  -3  33  -5    1.19    0.55
   3 -33   5    0.88    0.70
  -3  35  -5   -0.41    0.51
   3 -35   5    0.77    0.84
  -3  37  -5   -0.06    0.17
   3 -37   5   -0.24    0.78
  -4 -38  -6    1.38    0.60
   4  38   6    0.05    0.26
  -4 -36  -6   -0.63    0.76
   4  36   6   -0.14    0.39
  -4 -34  -6    5.89    0.83
   4  34   6    6.40    0.53
  -4 -32  -6    0.78    0.63
   4  32   6    1.30    0.39
  -4 -30  -6    3.92    0.66
   4  30   6    5.01    0.39
  -4 -28  -6    0.53    0.45
   4  28   6    0.21    0.27
  -4 -26  -6    6.80    0.55
   4  26   6    6.44    0.46
  -4 -24  -6    1.78    0.38
   4  24   6    2.62    0.28
  -4 -22  -6   12.61    0.69
   4  22   6   12.56    0.59
  -4 -20  -6    3.45    0.36
   4  20   6    3.19    0.29
  -4 -18  -6   35.02    1.43
   4  18   6   38.42    1.23
  -4 -16  -6    0.16    0.25
   4  16   6    0.28    0.15
  -4 -14  -6  135.16    4.66
   4  14   6  128.43    4.23
  -4 -12  -6   28.14    1.20
   4  12   6   28.41    1.05
  -4 -10  -6  130.56    4.41
   4  10   6  140.98    3.48
   4   8   6   14.58    0.62
   4   6   6  117.36    3.92
   4   4   6   22.48    0.60
   4   2   6   30.78    1.07
  -4   0  -6    0.07    0.09
   4   0   6    0.13    0.12
  -4   2  -6   33.19    1.26
   4  -2   6   35.47    1.31
  -4   4  -6   24.33    0.90
   4  -4   6   27.21    1.06
  -4   6  -6  107.92    3.76
   4  -6   6  124.04    4.35
  -4   8  -6   17.90    0.76
   4  -8   6   18.95    0.80
   4 -10   6  165.11    5.48
  -4  12  -6   37.13    1.39
  -4  16  -6    0.39    0.19
   4 -16   6    0.12    0.30
  -4  18  -6   39.55    1.63
   4 -18   6   47.45    1.82
  -4  20  -6    3.91    0.35
   4 -20   6    4.18    0.44
  -4  22  -6   14.83    0.71
   4 -22   6   16.29    0.74
  -4  24  -6    4.01    0.36
   4 -24   6    3.57    0.57
  -4  26  -6   10.31    0.62
   4 -26   6    7.90    0.66
  -4  28  -6    0.14    0.42
   4 -28   6    1.10    0.54
  -4  30  -6    1.02    2.19
   4 -30   6    6.11    0.73
  -4  32  -6    1.95    0.55
   4 -32   6    1.28    0.87
  -4  34  -6   -1.80    0.58
   4 -34   6    4.71    0.79
  -4  36  -6    0.02    0.62
   4 -36   6   -0.40    0.66
   5  37   7   -0.35    0.41
  -5 -35  -7    0.30    0.75
   5  35   7    1.21    0.33
  -5 -33  -7    2.27    0.79
   5  33   7    1.05    0.49
  -5 -31  -7    0.56    0.48
   5  31   7    1.15    0.34
  -5 -29  -7    1.14    0.38
   5  29   7    2.14    0.36
  -5 -27  -7    0.57    0.34
   5  27   7    0.60    0.29
  -5 -25  -7    3.58    0.41
   5  25   7    3.72    0.33
  -5 -23  -7   12.61    0.72
   5  23   7   13.56    0.57
  -5 -21  -7    3.51    0.45
   5  21   7    4.27    0.31
  -5 -19  -7   18.69    1.12
   5  19   7   19.83    0.70
  -5 -17  -7   11.30    0.65
   5  17   7   13.16    0.48
   5  15   7    4.93    0.28
  -5 -13  -7    4.51    0.30
   5  13   7    3.50    0.19
   5  11   7    5.56    0.28
   5   9   7   19.10    0.69
   5   7   7   24.65    0.63
   5   5   7   21.05    0.57
  -5  -3  -7  100.94    4.17
   5   3   7   51.45    1.79
   5   1   7   48.09    1.70
  -5   1  -7   47.13    1.64
   5  -1   7   48.14    1.79
  -5   3  -7   51.24    1.85
   5  -3   7   57.75    2.10
  -5   5  -7   25.14    1.00
   5  -5   7   25.49    1.08
  -5   7  -7   35.53    1.35
   5  -7   7   34.96    1.39
  -5   9  -7   26.88    1.00
   5  -9   7   25.66    1.06
  -5  11  -7    8.66    0.48
   5 -11   7    7.80    0.48
  -5  13  -7    3.78    0.28
   5 -13   7    4.66    0.33
  -5  15  -7    6.64    0.39
   5 -15   7    6.80    0.52
   5 -17   7   16.62    0.88
  -5  19  -7   26.06    0.97
   5 -19   7   26.96    1.34
  -5  21  -7    4.14    0.33
   5 -21   7    5.97    0.56
  -5  23  -7   19.35    0.86
   5 -23   7   18.22    1.01
  -5  25  -7    5.22    0.45
   5 -25   7    4.28    0.54
  -5  27  -7    1.29    0.32
   5 -27   7    1.32    0.55
  -5  29  -7    3.06    0.50
   5 -29   7    2.12    0.67
  -5  31  -7    2.71    0.54
   5 -31   7    1.66    0.66
  -5  33  -7    1.32    0.56
   5 -33   7    2.14    0.67
  -5  35  -7    1.88    0.59
   5 -35   7    2.93    0.58
  -6 -38  -8   -0.36    0.61
   6  38   8   -0.35    0.32
   6  36   8    0.82    0.37
  -6 -34  -8    0.88    0.77
   6  34   8    0.56    0.36
  -6 -32  -8    0.83    0.84
   6  32   8    0.90    0.44
  -6 -30  -8    1.82    0.69
   6  30   8    1.97    0.43
   6  28   8    1.32    0.37
  -6 -26  -8    1.60    0.56
   6  26   8    2.81    0.33
  -6 -24  -8    0.02    0.51
   6  24   8   -0.07    0.23
  -6 -22  -8    2.16    0.51
   6  22   8    2.94    0.29
  -6 -20  -8    9.64    0.62
   6  20   8   11.82    0.60
  -6 -18  -8    5.41    0.43
   6  18   8    5.68    0.31
   6  16   8   13.14    0.55
  -6 -14  -8   23.78    0.93
   6  14   8   25.86    1.00
   6  12   8   13.74    0.55
   6  10   8   15.90    0.66
   6   8   8   12.33    0.50
   6   6   8    5.33    0.18
  -6  -4  -8   72.09    2.86
   6   4   8   74.49    1.83
   6   2   8   27.54    1.05
   6   0   8    0.18    0.14
  -6   2  -8   29.43    1.13
   6  -2   8   25.77    1.01
  -6   4  -8   86.86    2.96
   6  -4   8   89.99    3.06
  -6   6  -8    4.72    0.30
   6  -6   8    6.73    0.37
  -6   8  -8   15.13    0.58
   6  -8   8   15.58    0.70
  -6  10  -8   18.73    0.71
   6 -10   8   23.05    0.95
  -6  12  -8   18.67    0.76
   6 -12   8   19.85    0.83
  -6  14  -8   35.47    1.31
   6 -14   8   40.22    1.65
  -6  16  -8   17.69    0.76
   6 -16   8   20.74    1.00
  -6  18  -8    8.06    0.47
   6 -18   8    8.72    0.65
  -6  20  -8   16.13    0.79
   6 -20   8   15.53    0.85
  -6  22  -8    5.26    0.47
   6 -22   8    3.42    0.50
  -6  24  -8    0.13    0.37
   6 -24   8    0.59    0.53
  -6  26  -8    4.44    0.40
   6 -26   8    4.19    0.68
  -6  28  -8    0.66    0.52
   6 -28   8    0.46    0.58
  -6  30  -8    2.61    0.40
   6 -30   8    2.33    0.85
  -6  32  -8    1.20    0.45
   6 -32   8    1.05    0.81
  -6  34  -8    1.58    0.56
   6 -34   8    0.76    0.66
   7  35   9    2.20    0.56
  -7 -33  -9    1.12    0.37
   7  33   9    0.12    0.37
  -7 -31  -9    1.05    0.33
   7  31   9    3.31    0.55
   7  29   9    0.88    0.45
  -7 -27  -9    1.18    0.63
   7  27   9    0.49    0.42
   7  25   9    1.69    0.31
  -7 -23  -9    5.97    0.67
   7  23   9    5.83    0.45
   7  21   9    4.54    0.30
   7  19   9   24.27    0.84
   7  15   9   24.76    0.88
   7  13   9    7.10    0.36
   7  11   9    7.97    0.28
   7   9   9    4.07    0.16
   7   7   9   12.90    0.41
   7   5   9   25.54    0.99
  -7  -3  -9   88.00    3.55
   7   3   9   74.42    2.48
   7   1   9  102.16    3.45
  -7   1  -9  108.57    3.53
   7  -1   9  104.80    3.64
  -7   3  -9   75.95    2.52
   7  -3   9   77.74    2.79
   7  -5   9   31.69    1.25
  -7   7  -9   15.52    0.62
   7  -7   9   17.26    0.75
  -7   9  -9    6.42    0.33
   7  -9   9    5.51    0.39
  -7  11  -9   11.19    0.49
   7 -11   9   12.36    0.68
  -7  13  -9   11.69    0.55
   7 -13   9   11.77    0.61
  -7  15  -9   33.51    1.21
   7 -15   9   37.51    1.58
  -7  17  -9   21.98    0.89
   7 -17   9   20.90    0.88
  -7  19  -9   36.60    1.15
   7 -19   9   37.99    1.78
  -7  21  -9    6.27    0.44
   7 -21   9    6.28    0.61
  -7  23  -9    8.40    0.47
   7 -23   9    7.72    0.70
  -7  25  -9    1.65    0.29
   7 -25   9    1.99    0.61
  -7  27  -9    1.62    0.43
   7 -27   9    1.15    0.63
  -7  29  -9    1.33    0.48
   7 -29   9    0.02    0.69
  -7  31  -9    4.82    0.58
   7 -31   9    5.91    0.88
  -7  33  -9    1.28    0.40
   7 -33   9    1.05    0.48
  -8 -32 -10    0.11    0.68
  -8 -30 -10   -0.07    0.86
   8  30  10    0.03    0.56
   8  28  10   -0.38    0.48
   8  26  10    0.39    0.39
  -8 -24 -10    1.53    0.69
   8  24  10    0.76    0.36
   8  22  10    0.90    0.34
   8  20  10    0.84    0.27
   8  18  10    0.87    0.23
   8  16  10    3.88    0.29
   8  14  10    1.14    0.20
   8  12  10   14.95    0.62
   8  10  10    1.10    0.19
   8   8  10    0.64    0.10
   8   6  10    5.30    0.21
   8   4  10    5.87    0.25
   8   2  10   22.10    0.64
   8   0  10   -0.02    0.19
  -8   2 -10   22.07    0.77
   8  -2  10   23.40    0.89
  -8   4 -10    6.56    0.34
   8  -4  10    6.21    0.37
  -8   6 -10    6.50    0.33
   8  -6  10    6.46    0.42
  -8   8 -10    1.64    0.23
   8  -8  10    1.07    0.30
  -8  10 -10    2.28    0.21
   8 -10  10    1.29    0.31
  -8  12 -10   22.00    0.88
   8 -12  10   22.24    0.91
  -8  14 -10    2.08    0.24
   8 -14  10    1.91    0.38
  -8  16 -10    5.36    0.41
   8 -16  10    6.75    0.56
  -8  18 -10    1.31    0.33
   8 -18  10    2.11    0.48
  -8  20 -10    1.10    0.34
   8 -20  10    0.06    0.49
  -8  22 -10    0.68    0.26
   8 -22  10    1.12    0.53
  -8  24 -10    1.65    0.44
   8 -24  10    1.10    0.56
  -8  26 -10    0.94    0.45
   8 -26  10    0.23    0.70
  -8  28 -10   -0.10    0.50
   8 -28  10    0.41    0.49
  -8  30 -10    0.45    0.37
   8 -30  10    0.27    0.77
  -8  32 -10    0.74    0.60
   8 -32  10   -0.05    0.60
   9  27  11    5.53    0.57
   9  25  11    3.15    0.39
   9  23  11    1.34    0.44
   9  21  11   16.68    0.80
   9  19  11    4.89    0.34
   9  17  11    7.80    0.45
   9  15  11   19.60    0.79
   9  13  11    1.68    0.14
   9  11  11   28.06    1.15
   9   9  11   15.52    0.45
   9   7  11   17.08    0.53
   9   5  11   63.81    1.59
  -9  -3 -11   43.42    2.24
   9   3  11   38.74    1.06
  -9  -1 -11  108.65    4.09
   9   1  11  113.99    2.71
   9  -1  11  115.49    3.80
  -9   3 -11   37.60    1.33
   9  -5  11   76.28    2.52
  -9   7 -11   19.84    0.75
   9  -7  11   22.27    0.98
  -9   9 -11   22.81    0.90
   9  -9  11   20.66    0.99
  -9  11 -11   42.24    1.46
   9 -11  11   45.37    1.77
  -9  13 -11    2.13    0.30
   9 -13  11    3.15    0.45
  -9  15 -11   29.25    1.15
   9 -15  11   30.73    1.04
  -9  17 -11   11.14    0.54
   9 -17  11   11.16    0.84
  -9  19 -11    7.61    0.50
   9 -19  11    7.02    0.68
  -9  21 -11   22.60    0.90
   9 -21  11   21.82    1.30
  -9  23 -11    2.42    0.43
   9 -23  11    1.91    0.67
  -9  25 -11    4.37    0.38
   9 -25  11    3.19    0.85
  -9  27 -11    7.20    0.54
   9 -27  11    7.83    0.94
  -9  29 -11    2.25    0.42
   9 -29  11    1.42    0.58
  -9  31 -11    4.38    0.60
   9 -31  11    4.61    0.87
  10  26  12    0.95    0.45
  10  24  12    0.55    0.46
  10  22  12    0.22    0.40
  10  20  12    1.50    0.35
  10  18  12    1.07    0.13
  10  16  12    2.58    0.16
  10  14  12    2.42    0.14
  10  12  12    1.75    0.13
  10  10  12    9.42    0.30
  10   8  12    1.66    0.16
  10   6  12    6.74    0.26
  10   4  12    4.16    0.25
 -10  -2 -12    6.52    1.23
  10   2  12    5.54    0.30
 -10   0 -12   -2.08    1.31
  10   0  12   -0.03    0.18
  10  -2  12    5.41    0.36
 -10   4 -12    5.27    0.29
  10  -4  12    6.01    0.39
  10  -6  12    8.35    0.55
 -10   8 -12    2.91    0.28
  10  -8  12    2.04    0.36
 -10  10 -12   12.82    0.57
  10 -10  12   12.75    0.68
 -10  12 -12    3.32    0.33
  10 -12  12    3.26    0.45
  10 -14  12    4.27    0.51
 -10  16 -12    4.36    0.34
  10 -16  12    3.56    0.62
 -10  18 -12    1.96    0.36
  10 -18  12    1.24    0.59
 -10  20 -12    2.89    0.39
  10 -20  12    2.72    0.68
 -10  22 -12    0.14    0.39
  10 -22  12    0.81    0.54
 -10  24 -12    0.88    0.44
  10 -24  12    1.00    0.65
 -10  26 -12    1.26    0.54
  10 -26  12    1.32    1.03
 -10  28 -12    1.31    0.53
  10 -28  12    0.09    0.55
  10 -30  12    2.33    1.00
  11  25  13    1.22    0.31
  11  23  13    2.98    0.34
  11  15  13    2.61    0.14
  11  13  13   14.09    0.40
  11  11  13    6.64    0.27
  11   9  13    6.52    0.27
  11   7  13   36.03    0.88
  11   5  13    2.96    0.25
  11   3  13   37.93    1.03
  11   1  13   13.62    0.74
 -11   1 -13   12.81    1.75
  11  -1  13   14.42    0.71
  11  -3  13   39.82    1.43
 -11   5 -13    4.39    0.30
  11  -5  13    4.31    0.39
  11  -7  13   48.53    1.43
  11  -9  13    8.47    0.64
 -11  11 -13   10.25    0.53
  11 -11  13   10.98    0.64
 -11  13 -13   26.41    1.02
  11 -13  13   22.04    1.07
 -11  15 -13    5.30    0.45
  11 -15  13    3.80    0.63
 -11  17 -13    9.54    0.59
  11 -17  13    7.72    0.85
 -11  19 -13   10.28    0.60
  11 -19  13    8.73    0.86
 -11  21 -13    5.65    0.53
  11 -21  13    3.99    0.56
 -11  23 -13    8.15    0.72
  11 -23  13    8.38    0.93
 -11  25 -13    4.13    0.47
  11 -25  13    2.41    0.96
 -11  27 -13    5.12    0.68
  11 -27  13    1.48    0.66
  12  10  14    7.10    0.27
  12   8  14    0.03    0.20
  12   6  14    6.09    0.32
  12   4  14    1.73    0.26
  12   2  14    4.30    0.38
 -12   0 -14   -0.35    1.61
  12   0  14    0.09    0.27
  12  -2  14    4.26    0.36
  12  -4  14    1.66    0.32
  12  -6  14    8.44    0.50
 -12   8 -14    0.27    0.22
  12  -8  14    0.22    0.41
 -12  10 -14   10.31    0.52
  12 -10  14   10.17    0.60
 -12  12 -14   11.86    0.57
  12 -12  14   10.10    0.68
 -12  14 -14    3.32    0.35
  12 -14  14    1.84    0.55
 -12  16 -14    0.23    0.33
  12 -16  14    0.93    0.56
 -12  18 -14    2.81    0.40
  12 -18  14    3.35    0.75
 -12  20 -14    0.82    0.29
  12 -20  14    0.43    0.80
 -12  22 -14    3.18    0.40
  12 -22  14    3.34    0.98
 -12  24 -14    0.02    0.39
  12 -24  14    1.80    0.57
 -12  26 -14    0.95    0.48
  12 -26  14    0.54    0.43
  13   9  15    0.62    0.17
  13   7  15    2.63    0.24
  13   5  15    2.71    0.33
  13   3  15    5.26    0.36
  13   1  15    3.44    0.39
 -13   1 -15    2.22    1.44
  13  -1  15    3.13    0.35
 -13   3 -15    1.79    1.81
  13  -3  15    5.16    0.44
  13  -5  15    3.47    0.44
 -13   7 -15    3.25    0.26
  13  -7  15    2.60    0.48
  13  -9  15    1.37    0.48
 -13  11 -15    0.72    0.28
  13 -11  15    0.64    0.48
 -13  13 -15    7.48    0.50
  13 -13  15    5.66    0.77
 -13  15 -15    1.82    0.34
  13 -15  15    2.46    0.79
 -13  17 -15    1.00    0.39
  13 -17  15    0.64    0.71
  13 -19  15    2.82    0.90
 -13  21 -15    0.69    0.52
  13 -21  15    1.35    0.87
 -13  23 -15    1.93    0.58
  13 -23  15    0.02    0.25
  14   6  16    3.48    0.26
  14   4  16   -0.03    0.35
  14   2  16    4.85    0.44
 -14   0 -16    0.08    1.66
  14   0  16    0.11    0.43
 -14   2 -16    0.57    0.75
  14  -2  16    4.87    0.49
  14  -4  16    0.39    0.58
  14  -6  16    4.01    0.66
  14  -8  16    0.96    0.63
  14 -10  16    3.45    0.68
 -14  12 -16    0.64    0.27
  14 -12  16    0.13    0.76
 -14  14 -16    3.74    0.44
  14 -14  16    4.45    0.55
  14 -16  16    0.29    0.79
  14 -18  16    4.11    0.76
 -14  20 -16    0.72    0.50
  14 -20  16    0.01    0.25
  15   1  17    0.29    0.40
  15  -1  17    0.34    0.23
  15  -3  17    0.86    0.31
  15  -5  17    1.11    0.56
  15  -7  17   -0.08    0.47
  15  -9  17    0.03    0.57
  15 -11  17    0.01    0.45
 -15  13 -17    0.26    0.33
  15 -13  17    0.08    0.63
 -15  15 -17    0.12    0.36
  15 -15  17    2.23    0.52
 -15  17 -17   -0.18    0.38
  15 -17  17    0.07    0.22
  15 -19  17    0.12    0.24
  19 -13  15    0.91    0.75
 -19  13 -15   -0.03    0.19
  19 -11  15    0.89    0.41
  19  -9  15    1.01    0.65
 -19   9 -15    4.32    1.44
  19  -7  15    1.17    0.67
  19  -5  15    0.47    0.60
  19  -3  15    0.23    0.52
  19  -1  15    0.26    0.56
  19   1  15    0.34    0.51
  19   3  15    0.00    0.23
  19   5  15   -0.02    0.43
  19   7  15    0.92    0.38
 -18  18 -14   -0.09    0.44
  18 -16  14    4.84    0.55
 -18  16 -14    6.78    0.42
  18 -14  14    0.33    0.82
 -18  14 -14    0.28    0.38
  18 -12  14    4.09    0.70
 -18  12 -14    3.95    0.34
  18 -10  14    1.91    0.77
  18  -8  14    5.33    0.60
  18  -6  14    0.16    0.33
 -18   6 -14    0.18    0.89
  18  -4  14    9.80    0.75
  18  -2  14    0.22    0.49
  18   0  14   16.52    0.79
  18   2  14   -0.07    0.29
  18   4  14    6.68    0.66
  18   6  14    0.00    0.38
 -18  -6 -14    0.20    0.99
  18   8  14    3.25    0.56
  18  10  14   -0.08    0.47
  18  12  14    2.84    0.44
  18  14  14    0.19    0.24
  17 -21  13    1.74    0.61
 -17  21 -13    2.51    0.51
  17 -19  13    0.71    1.08
  17 -17  13    0.36    0.74
 -17  17 -13    1.39    0.38
  17 -15  13    4.83    0.99
  17 -13  13   -0.88    0.78
 -17  13 -13    0.33    0.34
  17 -11  13    2.84    0.70
  17  -9  13    0.30    0.61
  17  -7  13    0.63    0.55
  17  -5  13    4.31    0.63
  17  -3  13    0.13    0.43
 -17   3 -13   -0.23    1.32
  17  -1  13    3.65    0.47
  17   1  13    3.50    0.48
 -17  -1 -13   -1.30    1.37
  17   3  13    0.16    0.35
  17   5  13    4.36    0.44
 -17  -5 -13    2.01    1.82
  17   7  13    0.68    0.36
  17   9  13    0.33    0.49
  17  11  13    1.99    0.42
  17  13  13    0.84    0.36
  17  15  13    2.88    0.35
  17  17  13    0.94    0.58
  17  19  13    1.12    0.57
  16 -24  12    0.84    0.58
 -16  24 -12    3.41    0.65
  16 -22  12   -0.03    0.38
 -16  22 -12   -0.11    0.55
  16 -20  12    3.13    0.79
  16 -18  12    0.65    0.88
 -16  18 -12    0.35    0.44
  16 -16  12    4.61    0.87
 -16  16 -12    4.16    0.47
  16 -14  12    1.84    0.49
 -16  14 -12    3.03    0.40
  16 -12  12    6.05    0.80
  16 -10  12    0.27    0.49
  16  -8  12    8.22    0.67
 -16   8 -12    9.41    0.45
  16  -6  12   -0.31    0.41
 -16   6 -12    0.15    0.23
  16  -4  12   10.26    0.69
  16  -2  12    0.07    0.36
  16   0  12   12.83    0.64
 -16   0 -12    7.53    1.46
  16   2  12    0.41    0.35
  16   4  12    6.92    0.42
 -16  -4 -12    2.47    2.05
  16   6  12   -0.17    0.27
 -16  -6 -12   -1.24    1.82
  16   8  12    7.19    0.40
  16  10  12    1.35    0.31
  16  12  12    5.56    0.40
  16  14  12    1.46    0.32
  16  16  12    2.77    0.38
  16  18  12    0.16    0.31
  16  20  12    3.69    0.56
  16  22  12   -0.15    0.49
 -15  27 -11   -0.09    1.21
  15 -25  11    2.55    1.14
 -15  25 -11    3.56    0.49
  15 -23  11    1.05    0.66
  15 -21  11    2.60    0.94
  15 -19  11    3.99    0.92
 -15  19 -11    3.46    0.49
  15 -17  11    2.67    0.74
  15 -15  11    3.90    0.70
  15 -13  11    9.10    0.79
 -15  13 -11    9.40    0.53
  15 -11  11    1.94    0.55
 -15  11 -11    2.57    0.33
  15  -9  11   10.99    0.75
 -15   9 -11   12.04    0.58
  15  -7  11   13.37    0.85
  15  -5  11    8.10    0.52
 -15   5 -11    8.13    0.39
  15  -3  11   10.91    0.65
  15  -1  11    4.28    0.44
 -15   1 -11    4.33    2.13
  15   1  11    4.23    0.34
 -15  -1 -11    1.37    1.82
  15   3  11    9.20    0.48
 -15  -3 -11    5.89    1.98
 -15  -5 -11    3.04    1.97
  15   7  11   11.28    0.49
 -15  -7 -11    4.15    1.54
  15   9  11    9.18    0.48
  15  11  11    1.88    0.26
  15  13  11    6.69    0.38
  15  15  11    3.57    0.32
  15  17  11    1.52    0.67
  15  19  11    2.20    0.63
  15  21  11    0.07    0.57
  15  23  11    0.53    0.43
  15  25  11    2.63    0.45
  15  27  11    0.09    0.38
 -15 -27 -11   -0.04    0.69
  14 -28  10    1.73    1.02
 -14  28 -10   -0.02    0.67
  14 -26  10   -0.25    0.87
 -14  26 -10    0.55    0.49
  14 -24  10    0.82    0.64
 -14  24 -10    1.67    0.50
  14 -22  10    1.23    0.81
 -14  22 -10    0.71    0.47
  14 -20  10    1.04    0.71
 -14  20 -10    2.21    0.43
  14 -18  10    1.69    0.70
  14 -16  10    0.69    0.38
 -14  16 -10    0.74    0.36
  14 -14  10    3.38    0.59
  14 -12  10    5.32    0.59
 -14  12 -10    8.56    0.51
  14 -10  10    2.99    0.52
 -14  10 -10    2.80    0.33
  14  -8  10   12.69    0.73
  14  -6  10    5.60    0.52
  14  -4  10    4.72    0.42
  14  -2  10    0.97    0.29
  14   0  10    8.00    0.49
  14   2  10    0.77    0.24
 -14  -2 -10    0.57    2.00
  14   4  10    3.88    0.30
 -14  -4 -10    1.72    1.64
  14   6  10    5.01    0.30
 -14  -8 -10    3.75    1.36
  14  10  10    1.54    0.21
  14  14  10    2.31    0.58
  14  16  10    0.49    0.49
  14  18  10    1.40    0.23
  14  20  10    0.75    0.49
  14  22  10    0.54    0.27
  14  24  10    0.82    0.49
  14  26  10    0.50    0.64
  14  28  10    0.01    0.35
  13 -29   9    2.48    0.92
 -13  29  -9    3.72    0.65
  13 -27   9    3.94    0.68
 -13  27  -9    5.96    0.69
  13 -25   9    3.36    0.88
 -13  25  -9    3.93    0.47
  13 -23   9    5.61    0.64
 -13  23  -9    6.29    0.57
  13 -21   9    4.13    0.68
 -13  21  -9    5.02    0.55
  13 -19   9   13.68    0.86
  13 -17   9   11.45    0.95
 -13  17  -9   12.86    0.71
  13 -15   9   11.36    0.82
 -13  15  -9   11.04    0.70
  13 -13   9   25.25    1.17
  13 -11   9   21.38    0.87
 -13  11  -9   22.53    0.96
  13  -9   9   29.10    1.22
  13  -7   9   39.84    1.18
 -13   7  -9   37.67    1.41
  13  -5   9   23.56    1.00
 -13   5  -9   21.49    0.85
  13  -3   9   32.81    1.19
 -13   3  -9   31.41    1.11
  13  -1   9   16.46    0.86
  13   1   9   15.61    0.54
  13   3   9   28.68    0.95
  13   5   9   16.39    0.58
  13   7   9   28.59    0.85
 -13  -7  -9   19.06    1.75
  13   9   9   18.30    0.57
 -13  -9  -9   10.84    1.32
  13  11   9   15.13    0.54
  13  13   9   16.39    0.96
  13  15   9    6.30    0.53
 -13 -15  -9    5.71    0.90
  13  17   9    6.84    0.67
 -13 -17  -9    5.53    0.93
  13  19   9    7.59    0.63
  13  21   9    2.51    0.51
  13  23   9    3.88    0.57
  13  25   9    1.37    0.53
  13  27   9    2.99    0.57
  13  29   9    1.84    0.46
 -13 -29  -9    0.07    0.59
  13  33   9    1.77    0.46
  12 -32   8    0.09    0.81
  12 -30   8   -0.07    0.80
 -12  30  -8   -0.37    0.44
  12 -28   8    1.01    0.58
 -12  28  -8    0.88    0.49
  12 -26   8    0.88    0.80
 -12  26  -8    1.26    0.31
  12 -24   8    0.71    0.49
 -12  24  -8    0.40    0.41
  12 -22   8    2.85    0.69
 -12  22  -8    2.85    0.33
  12 -20   8    1.74    0.57
 -12  20  -8    0.93    0.25
  12 -18   8    1.53    0.41
 -12  18  -8    1.68    0.34
  12 -16   8    1.05    0.35
 -12  16  -8    0.53    0.22
  12 -14   8   24.38    1.19
 -12  14  -8   28.26    1.06
  12 -12   8    6.26    0.54
  12 -10   8   11.64    0.70
  12  -8   8   15.24    0.63
 -12   8  -8   18.01    0.84
  12  -6   8    7.30    0.45
  12  -4   8    1.38    0.29
  12  -2   8    4.51    0.30
  12   0   8    4.88    0.34
  12   2   8    4.30    0.29
 -12  -2  -8    3.41    1.53
  12   4   8    0.92    0.17
 -12  -4  -8    1.74    1.31
  12   6   8    5.44    0.24
 -12  -8  -8    3.98    0.90
  12  12   8    3.25    0.42
  12  14   8   14.13    0.75
  12  16   8    0.80    0.38
  12  18   8    0.88    0.43
  12  20   8    0.05    0.32
 -12 -20  -8   -0.02    0.76
  12  22   8    1.54    0.40
  12  24   8   -0.38    0.43
 -12 -24  -8    0.05    0.63
  12  26   8    0.05    0.44
 -12 -26  -8   -0.24    0.83
  12  28   8    0.93    0.51
 -12 -28  -8    0.41    0.55
  12  30   8   -0.02    0.36
  12  32   8   -0.32    0.53
 -12 -32  -8    0.10    0.49
  12  34   8    0.11    0.32
 -12 -34  -8    2.39    0.59
  11 -33   7    2.31    0.68
  11 -31   7    2.50    0.65
  11 -29   7   -0.57    0.53
 -11  29  -7   -0.38    0.38
  11 -27   7    8.07    0.90
 -11  27  -7   10.47    0.56
  11 -25   7    6.21    0.61
 -11  25  -7    8.04    0.60
  11 -23   7   14.99    0.92
 -11  21  -7   26.76    1.13
  11 -19   7   21.10    1.04
 -11  19  -7   20.60    0.90
  11 -17   7   34.66    1.50
 -11  17  -7   35.72    1.49
  11 -15   7   60.18    2.64
 -11  15  -7   57.29    1.99
  11 -13   7   54.09    2.32
 -11  13  -7   50.65    1.62
  11 -11   7   73.14    2.66
 -11  11  -7   67.54    2.35
  11  -9   7   44.87    1.61
 -11   9  -7   42.62    1.60
  11  -7   7  113.18    2.79
 -11   7  -7  105.67    3.55
  11  -5   7  126.46    3.32
 -11   5  -7  116.16    3.96
  11  -3   7   54.42    2.06
  11  -1   7   77.54    2.03
  11   1   7   62.54    2.09
  11   3   7   44.46    1.58
 -11  -3  -7   91.95    3.99
  11   5   7   89.58    3.14
 -11  -5  -7   90.70    3.80
  11   7   7   84.91    3.11
  11   9   7   33.11    1.31
 -11  -9  -7   30.16    1.84
 -11 -11  -7   38.67    2.35
  11  13   7   36.27    1.36
  11  15   7   38.54    1.54
  11  19   7   14.70    0.71
 -11 -19  -7    9.44    0.89
  11  21   7   15.65    0.85
  11  23   7    9.51    0.60
 -11 -23  -7    6.61    0.80
  11  25   7    3.67    0.49
 -11 -25  -7    3.11    0.71
  11  27   7    4.77    0.55
  11  29   7    0.23    0.49
 -11 -29  -7   -0.33    0.78
  11  31   7    4.04    0.43
 -11 -31  -7    3.05    0.70
 -11 -33  -7   -0.16    0.85
  11  35   7    1.53    0.42
 -11 -35  -7    0.46    0.62
 -11 -37  -7   -0.10    0.47
  10 -34   6   -0.30    0.82
 -10  34  -6   -0.27    0.34
  10 -32   6    0.38    0.58
 -10  32  -6    0.30    0.48
  10 -30   6    0.86    0.75
 -10  30  -6    1.01    0.43
  10 -28   6    1.30    0.48
 -10  28  -6    1.28    0.48
  10 -26   6    0.55    0.56
 -10  26  -6    0.91    0.44
  10 -24   6    3.87    0.63
 -10  24  -6    4.14    0.45
  10 -22   6    4.99    0.52
 -10  22  -6    5.40    0.47
  10 -20   6    1.60    0.47
 -10  20  -6    2.67    0.33
  10 -18   6   13.33    0.79
 -10  18  -6   13.44    0.76
  10 -16   6    7.18    0.51
 -10  16  -6    8.34    0.51
  10 -14   6   17.75    0.92
 -10  14  -6   18.35    0.84
  10 -12   6   20.07    0.85
 -10  12  -6   20.37    0.83
  10 -10   6    4.03    0.31
 -10  10  -6    3.36    0.30
  10  -8   6   64.52    2.45
 -10   8  -6   60.97    2.13
  10  -6   6   73.69    2.45
 -10   4  -6   72.25    2.54
  10  -2   6   51.99    1.92
 -10   0  -6   15.08    0.61
  10   2   6   42.35    1.17
  10   4   6   59.97    1.52
 -10  -4  -6   75.33    2.83
  10   6   6   48.69    1.23
 -10  -6  -6   51.81    2.27
  10   8   6   48.38    1.73
  10  10   6    1.56    0.10
 -10 -10  -6    2.47    0.33
  10  12   6   14.79    0.66
 -10 -12  -6   10.72    0.67
  10  14   6   10.76    0.65
 -10 -14  -6    9.35    0.61
  10  16   6    5.40    0.38
 -10 -16  -6    5.23    0.46
  10  18   6    7.97    0.46
 -10 -18  -6    7.55    0.55
  10  20   6    1.47    0.32
 -10 -20  -6    1.38    0.47
  10  22   6    4.31    0.41
 -10 -22  -6    3.16    0.53
  10  24   6    2.45    0.39
 -10 -24  -6    2.03    0.60
  10  26   6    0.49    0.41
 -10 -26  -6    0.74    0.61
  10  28   6    0.69    0.52
 -10 -28  -6    0.55    0.57
  10  30   6    0.00    0.45
 -10 -30  -6   -0.08    0.47
  10  32   6    0.18    0.52
 -10 -32  -6   -0.54    0.48
 -10 -34  -6   -0.09    0.21
  10  36   6    0.30    0.34
  10  38   6    0.09    0.30
   9 -35   5    1.97    0.55
  -9  35  -5    1.83    0.53
   9 -33   5    0.36    0.72
  -9  33  -5    1.85    0.60
   9 -31   5    1.10    0.74
  -9  31  -5   -1.57    0.44
   9 -29   5    4.72    0.79
  -9  29  -5    6.14    0.48
   9 -27   5    8.28    0.83
   9 -25   5   10.52    0.74
  -9  25  -5   10.71    0.55
   9 -23   5   25.93    1.29
  -9  23  -5   24.41    1.10
   9 -21   5    2.20    0.39
  -9  21  -5    2.68    0.36
   9 -19   5   19.81    0.83
  -9  19  -5   20.16    0.98
   9 -17   5   17.40    0.88
  -9  17  -5   16.96    0.85
   9 -15   5   36.81    1.29
  -9  15  -5   39.22    1.48
   9 -13   5  112.19    2.90
  -9  13  -5  106.21    2.85
   9 -11   5  108.01    2.81
  -9  11  -5   99.12    3.36
   9  -9   5  128.49    4.31
  -9   9  -5  115.52    3.78
   9  -7   5  211.10    6.84
  -9   7  -5  205.92    6.81
   9  -5   5   59.56    1.61
   9  -3   5   94.41    3.29
  -9   3  -5   91.14    3.13
   9  -1   5    4.46    0.31
  -9  -1  -5   14.34    1.45
   9   3   5   67.05    2.39
   9   5   5   32.49    1.16
  -9  -5  -5   54.21    1.73
   9   7   5  173.94    5.62
  -9  -7  -5  216.28    7.53
   9   9   5   99.27    2.46
   9  11   5   74.39    2.02
  -9 -11  -5   73.21    2.07
   9  13   5   78.36    2.05
   9  15   5   24.54    0.81
  -9 -15  -5   26.35    1.40
   9  17   5   12.88    0.56
  -9 -17  -5   13.55    0.74
   9  19   5   13.04    0.60
  -9 -19  -5   13.18    0.68
   9  21   5    2.53    0.35
  -9 -21  -5    3.03    0.48
   9  23   5   16.87    0.68
  -9 -23  -5   15.09    0.84
   9  25   5    6.40    0.50
  -9 -25  -5    7.13    0.66
   9  27   5    6.66    0.56
  -9 -27  -5    6.09    0.75
   9  29   5    3.15    0.46
  -9 -29  -5    2.77    0.70
   9  31   5    0.30    0.58
  -9 -31  -5    0.36    0.76
   9  33   5    1.05    0.52
  -9 -33  -5    2.07    0.71
   9  35   5    0.73    0.37
  -9 -35  -5   -0.23    0.63
   9  37   5    0.23    0.36
  -9 -37  -5    2.26    0.57
   9  39   5    1.75    0.34
  -9 -39  -5    1.83    0.67
   9  41   5   10.26    2.19
   8 -36   4   -0.11    0.38
  -8  36  -4    0.27    0.65
   8 -34   4    0.38    0.84
  -8  34  -4    0.03    0.38
   8 -32   4    0.93    0.78
  -8  32  -4    0.77    0.54
   8 -30   4    1.72    0.75
  -8  30  -4    3.24    0.37
   8 -28   4    5.79    0.65
  -8  28  -4    7.06    0.52
   8 -26   4    3.94    0.61
   8 -24   4   12.51    0.83
   8 -22   4    5.28    0.50
   8 -20   4    5.34    0.43
  -8  20  -4    5.16    0.44
   8 -18   4    5.94    0.51
  -8  18  -4    5.82    0.40
   8 -16   4   18.88    0.77
  -8  16  -4   16.62    0.73
   8 -14   4    4.38    0.37
  -8  14  -4    4.10    0.29
   8 -12   4   60.69    1.76
  -8  12  -4   56.56    1.46
   8 -10   4   13.58    0.60
   8  -8   4   82.51    2.92
   8  -6   4   48.58    1.78
  -8   6  -4   51.01    1.86
   8  -4   4   68.66    2.50
  -8   4  -4   70.36    2.66
   8  -2   4   14.28    0.58
   8   0   4   78.12    2.89
   8   2   4   16.40    0.79
  -8  -2  -4   30.04    2.10
   8   4   4   65.94    2.45
   8   6   4   43.44    1.65
  -8  -6  -4   52.52    2.34
   8   8   4   74.97    2.04
   8  10   4   11.68    0.48
  -8 -10  -4   12.00    0.67
   8  12   4   47.78    1.30
  -8 -12  -4   50.14    1.90
   8  14   4    3.28    0.27
  -8 -14  -4    3.71    0.42
   8  16   4   14.36    0.61
  -8 -16  -4   12.89    0.64
   8  18   4    4.32    0.30
  -8 -18  -4    4.35    0.48
   8  20   4    4.25    0.38
  -8 -20  -4    3.75    0.46
   8  22   4    2.99    0.36
  -8 -22  -4    4.12    0.56
   8  24   4    9.45    0.56
  -8 -24  -4   12.23    0.86
   8  26   4    3.41    0.44
  -8 -26  -4    3.53    0.57
   8  28   4    5.09    0.51
  -8 -28  -4    5.28    0.73
   8  30   4    1.58    0.39
  -8 -30  -4    1.31    0.72
   8  32   4    0.58    0.48
  -8 -32  -4    0.32    0.86
   8  34   4    0.15    0.49
  -8 -34  -4   -0.23    0.50
   8  36   4    0.89    0.47
  -8 -36  -4    1.47    0.45
   8  38   4    1.62    0.33
  -8 -38  -4   -0.12    0.33
   7 -37   3    0.27    0.56
  -7  37  -3    0.42    0.77
   7 -35   3    0.35    0.52
  -7  35  -3    0.00    0.56
   7 -33   3    2.71    0.69
  -7  33  -3    4.09    0.57
   7 -31   3    0.08    0.67
  -7  31  -3    0.67    0.35
   7 -29   3    5.42    0.67
  -7  29  -3    8.16    0.58
   7 -27   3    1.34    0.41
  -7  27  -3    1.53    0.30
   7 -25   3    0.25    0.54
  -7  25  -3    1.02    0.26
   7 -23   3    2.81    0.48
  -7  23  -3    3.23    0.31
   7 -21   3   10.43    0.69
  -7  21  -3    6.81    1.17
   7 -19   3    7.02    0.50
  -7  19  -3    3.43    0.97
   7 -17   3   43.72    1.68
   7 -15   3   35.96    1.57
  -7  15  -3   36.79    1.40
   7 -13   3  106.95    3.56
  -7  13  -3  101.92    3.48
   7 -11   3   23.93    1.01
  -7  11  -3   22.98    0.76
   7  -9   3   47.26    1.26
  -7   9  -3   41.72    1.54
   7  -7   3    1.79    0.18
  -7   7  -3    1.65    0.17
   7  -5   3    9.82    0.45
  -7   5  -3    8.34    0.48
   7  -3   3   45.64    1.77
   7  -1   3   23.02    0.66
  -7   1  -3   20.67    0.80
   7   1   3   23.57    1.12
  -7  -1  -3   37.71    2.36
   7   5   3    9.98    0.45
  -7  -5  -3   10.22    0.47
   7   7   3    2.54    0.26
  -7  -7  -3    2.69    0.31
   7   9   3   41.96    1.22
  -7  -9  -3   43.97    1.80
   7  11   3   19.35    0.67
  -7 -11  -3   21.84    0.97
   7  13   3   98.65    2.57
  -7 -13  -3  109.60    3.87
   7  15   3   27.93    0.90
  -7 -15  -3   32.42    1.80
   7  17   3   35.14    1.08
  -7 -17  -3   38.95    1.70
   7  19   3    4.52    0.37
  -7 -19  -3    4.93    0.46
   7  21   3    7.35    0.43
  -7 -21  -3    7.39    0.59
   7  23   3    1.51    0.31
  -7 -23  -3    2.05    0.41
   7  25   3    0.39    0.36
  -7 -25  -3    0.13    0.48
   7  27   3    0.41    0.36
  -7 -27  -3    1.85    0.57
   7  29   3    4.65    0.47
  -7 -29  -3    3.71    0.67
   7  31   3    0.12    0.40
  -7 -31  -3    0.50    0.60
   7  33   3    2.37    0.53
  -7 -33  -3    1.70    0.76
   7  35   3    0.23    0.45
  -7 -35  -3    0.56    0.70
   7  37   3   -0.11    0.44
  -7 -37  -3   -0.04    0.44
   7  39   3    1.05    0.34
  -7 -39  -3    1.47    0.30
  -7 -41  -3   -0.11    0.30
   6 -38   2    0.99    0.68
  -6  38  -2    0.69    0.41
   6 -36   2    5.02    0.82
  -6  36  -2    3.72    0.46
   6 -34   2    0.64    0.85
  -6  34  -2    1.21    0.38
   6 -32   2    4.12    0.60
  -6  32  -2    6.38    0.58
   6 -30   2    0.82    0.57
  -6  30  -2    1.59    0.41
   6 -28   2   19.04    0.91
  -6  28  -2   18.00    0.98
   6 -26   2    2.99    0.50
  -6  26  -2    2.79    0.38
   6 -24   2   48.13    1.96
   6 -22   2    1.95    0.39
  -6  22  -2    1.99    0.32
   6 -20   2   95.18    2.57
  -6  20  -2   82.02    2.18
   6 -18   2    0.86    0.33
  -6  18  -2    1.59    0.27
   6 -16   2  106.26    3.66
  -6  16  -2  119.22    4.49
   6 -14   2   16.80    0.91
  -6  14  -2   23.53    1.39
   6 -10   2   52.28    1.82
  -6  10  -2   46.71    1.58
   6  -6   2   33.36    1.39
   6  -2   2    6.63    0.36
   6   0   2  151.25    5.32
  -6   0  -2   95.47    3.20
  -6  -2  -2   18.41    1.29
   6   4   2  162.37    5.67
  -6  -4  -2  334.30   11.67
  -6  -6  -2   25.48    0.82
  -6  -8  -2  355.79   11.33
   6  10   2   56.49    2.08
  -6 -10  -2   60.29    2.25
   6  12   2   91.95    3.06
  -6 -12  -2   98.63    3.20
   6  14   2   18.89    0.66
  -6 -14  -2   19.33    0.87
   6  16   2   99.69    2.55
  -6 -16  -2  101.19    3.71
   6  18   2    0.69    0.28
  -6 -18  -2    0.71    0.37
   6  20   2   78.75    2.16
  -6 -20  -2   81.37    3.06
   6  22   2    1.29    0.30
  -6 -22  -2    1.74    0.45
   6  24   2   40.99    1.60
  -6 -24  -2   37.65    1.58
   6  26   2    2.31    0.37
  -6 -26  -2    2.11    0.39
   6  28   2   16.05    0.78
  -6 -28  -2   15.34    0.97
   6  30   2    1.50    0.43
  -6 -30  -2    1.15    0.62
   6  32   2    4.43    0.54
  -6 -32  -2    5.50    0.84
   6  34   2    0.25    0.30
  -6 -34  -2    0.74    0.93
   6  36   2    2.60    0.50
  -6 -36  -2    3.39    1.10
   6  38   2    0.30    0.40
  -6 -38  -2    0.30    0.77
   6  40   2    0.29    0.31
  -6 -40  -2   -0.36    0.36
   5 -39   1    1.44    1.05
  -5  39  -1    0.35    0.45
   5 -37   1    0.78    0.85
  -5  37  -1    1.63    0.44
   5 -35   1    0.83    0.79
  -5  35  -1    1.27    0.35
   5 -33   1    0.17    0.56
  -5  33  -1   -0.08    0.31
   5 -31   1    1.01    0.68
  -5  31  -1    1.36    0.30
   5 -29   1    1.02    0.42
  -5  29  -1    1.06    0.39
   5 -27   1    1.45    0.63
  -5  27  -1    2.07    0.39
   5 -25   1    4.57    0.45
  -5  25  -1    4.15    0.37
   5 -23   1    5.19    0.48
  -5  23  -1    5.20    0.35
   5 -21   1    5.40    0.48
  -5  21  -1    5.61    0.35
   5 -19   1    4.75    0.34
  -5  19  -1    3.89    0.30
   5 -17   1    6.96    0.47
  -5  17  -1    5.73    0.35
   5 -15   1    9.59    0.53
  -5  13  -1   13.50    0.65
   5 -11   1   15.69    0.63
  -5  11  -1   16.61    0.80
   5  -5   1  167.73    5.59
  -5   5  -1  161.97    5.25
   5  -3   1  250.47    7.97
  -5   3  -1  236.81    7.63
  -5   1  -1   99.14    3.53
   5   1   1   84.61    3.01
   5   5   1  214.52    7.08
   5   7   1  188.27    4.68
  -5  -7  -1  182.98    6.27
   5   9   1   80.04    2.28
  -5  -9  -1   82.22    3.11
   5  11   1   18.92    0.67
  -5 -11  -1   20.45    0.73
   5  13   1   16.38    0.73
  -5 -13  -1   18.78    0.59
  -5 -15  -1   11.43    0.63
   5  17   1    5.75    0.43
  -5 -17  -1    6.67    0.49
   5  19   1    4.49    0.40
  -5 -19  -1    4.81    0.45
   5  21   1    4.00    0.35
  -5 -21  -1    4.72    0.49
   5  23   1    4.95    0.45
  -5 -23  -1    3.91    0.46
   5  25   1    3.97    0.44
  -5 -25  -1    3.19    0.55
   5  27   1    2.56    0.42
  -5 -27  -1    1.02    0.52
   5  29   1    1.01    0.44
  -5 -29  -1    0.61    0.42
   5  31   1    1.22    0.48
  -5 -31  -1    1.55    0.80
   5  33   1   -0.21    0.31
  -5 -33  -1    0.62    0.74
   5  35   1    1.42    0.50
  -5 -35  -1    0.44    0.82
   5  37   1   -0.75    0.48
  -5 -37  -1    0.42    0.75
   5  39   1    0.96    0.30
   4 -40   0    4.40    0.90
  -4  40   0    3.65    0.52
   4 -38   0   -0.27    0.99
  -4  38   0    0.06    0.51
   4 -36   0   13.98    1.11
   4 -34   0    0.21    0.76
  -4  34   0    0.23    0.31
   4 -32   0   16.15    0.90
  -4  32   0   18.26    0.81
   4 -30   0    0.39    0.50
  -4  30   0   -0.03    0.28
   4 -28   0   26.33    1.19
  -4  28   0   25.21    1.04
   4 -26   0   -0.19    0.45
  -4  26   0    0.57    0.32
   4 -24   0   37.42    1.62
  -4  24   0   39.50    1.49
   4 -22   0    2.28    0.40
  -4  22   0    2.47    0.31
   4 -20   0  284.53    9.21
  -4  20   0  258.65    8.49
   4 -18   0    7.07    0.42
  -4  18   0    7.84    0.42
   4 -16   0  190.17    6.26
   4 -14   0    0.74    0.27
  -4  14   0    0.60    0.21
   4 -12   0   29.03    1.19
  -4  12   0   27.49    1.06
   4 -10   0    0.65    0.16
  -4  10   0    0.50    0.19
  -4   8   0   32.02    1.16
  -4   6   0   12.25    0.50
   4   4   0 1208.11   38.35
  -4  -4   0  795.27   24.99
   4   6   0   20.98    0.96
   4  10   0    0.95    0.22
  -4 -10   0    1.06    0.31
   4  12   0   28.00    0.92
  -4 -12   0   30.56    1.43
   4  14   0    0.58    0.20
  -4 -14   0    0.70    0.31
   4  16   0  182.32    6.13
  -4 -16   0  190.96    6.14
   4  18   0    6.00    0.35
  -4 -18   0    7.38    0.54
   4  20   0  258.21    8.67
  -4 -20   0  259.90    8.32
   4  22   0    1.83    0.34
  -4 -22   0    2.33    0.32
   4  24   0   36.25    1.29
  -4 -24   0   38.28    1.75
   4  26   0    0.00    0.34
  -4 -26   0    0.48    0.50
   4  28   0   21.97    0.95
   4  30   0   -0.16    0.27
  -4 -30   0   -0.15    0.64
   4  32   0   13.78    0.78
  -4 -32   0   15.48    1.08
   4  34   0    0.02    0.46
  -4 -34   0    0.41    0.88
  -4 -36   0   13.90    1.09
   4  38   0    0.13    0.35
  -4 -38   0    0.27    1.06
   4  40   0    3.30    0.62
  -4 -40   0    1.15    0.64
   3 -39  -1    0.98    0.85
  -3  39   1    0.77    0.50
   3 -37  -1    0.53    0.96
  -3  37   1    0.11    0.52
   3 -35  -1    3.33    0.64
  -3  35   1    2.77    0.33
   3 -33  -1    3.83    0.84
  -3  33   1    3.30    0.38
   3 -31  -1    2.50    0.59
  -3  31   1    2.50    0.39
   3 -29  -1    2.06    0.68
  -3  29   1    2.50    0.37
   3 -27  -1    2.88    0.39
  -3  27   1    2.40    0.35
   3 -25  -1    1.93    0.44
  -3  25   1    1.36    0.23
   3 -23  -1    0.47    0.24
  -3  23   1    0.10    0.25
   3 -21  -1    2.62    0.37
  -3  21   1    1.71    0.20
   3 -19  -1   19.75    0.87
  -3  19   1   16.85    0.73
   3 -17  -1   34.65    1.32
  -3  17   1   29.28    1.16
   3 -15  -1   16.86    0.72
  -3  15   1   15.96    0.72
   3 -13  -1  167.21    5.99
  -3  13   1  147.32    4.96
   3 -11  -1   36.67    1.41
  -3  11   1   35.76    1.32
   3  -9  -1   20.72    0.79
  -3   9   1   18.71    0.82
   3  -7  -1   52.51    1.80
  -3   7   1   48.67    1.70
   3  -5  -1    9.92    0.43
   3  -1  -1   52.97    1.77
  -3   1   1  103.98    3.63
  -3  -1   1  111.08    3.94
  -3  -3   1    6.50    0.51
   3   5  -1   30.43    1.75
  -3  -5   1   15.13    0.67
   3   7  -1   95.51    3.81
  -3  -7   1   66.15    2.37
   3   9  -1   22.22    0.90
  -3  -9   1   24.32    1.08
   3  11  -1   43.44    1.71
  -3 -13   1  179.47    5.97
   3  15  -1   16.43    0.69
  -3 -15   1   15.80    0.83
   3  17  -1   33.74    1.26
  -3 -17   1   34.00    1.37
   3  19  -1   18.06    0.90
  -3 -19   1   17.12    0.77
   3  21  -1    2.05    0.27
  -3 -21   1    2.42    0.45
   3  23  -1    0.16    0.29
  -3 -23   1    0.26    0.31
   3  25  -1    1.51    0.29
  -3 -25   1    1.62    0.49
   3  27  -1    3.21    0.44
  -3 -27   1    2.98    0.53
   3  29  -1    2.25    0.43
  -3 -29   1    2.98    0.64
   3  31  -1    2.57    0.36
  -3 -31   1    3.04    0.69
   3  33  -1    3.09    0.36
  -3 -33   1    3.69    0.78
   3  35  -1    1.89    0.52
  -3 -35   1    2.56    0.81
   3  37  -1    0.37    0.48
  -3 -37   1    0.94    0.93
   3  39  -1    0.73    0.57
  -3 -39   1    0.66    0.70
   2 -40  -2    1.93    0.32
  -2  40   2    4.03    0.40
   2 -38  -2    0.29    0.50
  -2  38   2    0.46    0.38
   2 -36  -2    3.26    0.59
  -2  36   2    4.15    0.51
   2 -34  -2   -0.31    0.71
  -2  34   2    0.08    0.43
   2 -32  -2    7.29    0.78
  -2  32   2    7.01    0.47
   2 -30  -2    1.08    0.67
  -2  30   2    1.69    0.35
   2 -28  -2   35.81    1.46
  -2  28   2   33.32    1.35
   2 -26  -2    0.34    0.41
  -2  26   2    0.77    0.27
   2 -24  -2   47.49    1.86
  -2  24   2   47.11    1.77
   2 -22  -2    1.57    0.36
  -2  22   2    1.97    0.23
   2 -20  -2  110.19    4.18
   2 -18  -2    3.55    0.37
  -2  18   2    2.74    0.28
   2 -16  -2   73.11    2.60
  -2  16   2   63.35    2.36
   2 -14  -2   19.14    0.82
  -2  14   2   17.38    0.64
   2 -12  -2  164.12    5.48
  -2  12   2  151.53    5.30
   2 -10  -2   11.83    0.59
  -2  10   2   11.26    0.58
  -2   6   2   14.30    0.64
   2  -2  -2    5.94    0.39
   2   2  -2   14.61    0.90
   2   4  -2  873.88   27.97
  -2  -4   2  568.66   17.74
   2   6  -2   20.35    0.75
  -2  -6   2   18.14    0.87
   2  12  -2  314.72   11.29
  -2 -12   2  179.16    6.05
   2  14  -2   17.72    0.85
  -2 -14   2   16.24    0.69
   2  16  -2   66.07    2.43
  -2 -16   2   65.57    2.40
   2  18  -2    3.49    0.34
  -2 -18   2    3.02    0.40
   2  20  -2  107.32    3.75
  -2 -20   2  118.02    3.81
   2  22  -2    1.88    0.34
  -2 -22   2    1.39    0.36
  -2 -24   2   50.62    2.00
   2  26  -2    0.07    0.25
  -2 -26   2   -0.17    0.48
  -2 -28   2   34.21    1.49
   2  30  -2    1.27    0.32
  -2 -30   2    1.81    0.70
   2  32  -2    7.78    0.51
  -2 -32   2    6.88    0.63
   2  34  -2    0.43    0.36
  -2 -34   2    0.29    0.74
   2  36  -2    3.33    0.42
  -2 -36   2    1.95    0.88
   2  38  -2   -0.12    0.37
  -2 -38   2    0.31    0.68
  -2 -40   2    3.74    0.80
  -1  41   3    0.15    0.35
  -1  39   3    0.04    0.28
   1 -37  -3    0.26    0.65
  -1  37   3    2.11    0.51
   1 -35  -3    0.32    0.69
  -1  35   3    0.02    0.29
   1 -33  -3    1.59    0.63
  -1  33   3    2.94    0.40
   1 -31  -3    0.56    0.52
  -1  31   3    1.14    0.35
   1 -29  -3    4.34    0.55
  -1  29   3    4.96    0.37
   1 -27  -3    4.59    0.53
  -1  27   3    4.47    0.39
   1 -25  -3   11.23    0.72
  -1  25   3   10.26    0.54
   1 -23  -3    4.78    0.43
  -1  23   3    4.93    0.36
   1 -21  -3   19.59    0.86
  -1  21   3   17.61    0.72
   1 -19  -3    4.23    0.36
  -1  19   3    4.18    0.29
   1 -17  -3   60.42    2.14
  -1  17   3   53.40    2.06
   1 -13  -3   27.80    1.20
  -1  11   3   57.87    2.03
   1  -9  -3   46.17    1.77
  -1   9   3   47.28    1.80
   1  -7  -3   74.90    2.74
  -1   7   3   74.19    2.54
   1  -5  -3   81.18    2.78
  -1   5   3   68.12    2.24
   1  -3  -3   26.84    0.89
   1   1  -3  410.11   13.45
  -1  -1   3  313.06   10.14
  -1  -3   3   34.94    1.34
   1   5  -3  106.41    3.67
   1   7  -3   80.27    2.79
  -1  -7   3   76.91    2.95
  -1  -9   3   56.07    2.19
   1  11  -3   61.02    2.29
  -1 -11   3   59.55    2.18
  -1 -13   3   29.49    1.02
   1  15  -3   64.47    3.38
  -1 -17   3   55.58    1.89
   1  19  -3    3.78    0.31
  -1 -19   3    4.86    0.48
   1  21  -3   18.84    0.93
  -1 -21   3   18.33    1.04
   1  23  -3    5.08    0.44
  -1 -23   3    4.44    0.48
   1  25  -3   12.20    0.66
  -1 -25   3    9.94    0.62
   1  27  -3    4.13    0.44
  -1 -27   3    3.78    0.51
   1  29  -3    6.34    0.54
  -1 -29   3    5.86    0.59
   1  31  -3    0.99    0.41
  -1 -31   3    0.90    0.62
   1  33  -3    3.13    0.39
  -1 -33   3    2.14    0.73
   1  35  -3    0.09    0.40
  -1 -35   3    0.48    0.70
   1  37  -3    0.80    0.55
  -1 -37   3    0.78    0.62
   1  39  -3    0.12    0.43
  -1 -39   3   -0.29    0.62
   0  40   4    1.59    0.36
   0 -38  -4   -0.31    0.68
   0  38   4    1.08    0.54
   0 -36  -4    0.07    0.83
   0  36   4    1.13    0.32
   0 -34  -4    0.72    0.60
   0  34   4    0.00    0.42
   0 -32  -4    2.08    0.57
   0  32   4    2.92    0.32
   0 -30  -4    0.12    0.49
   0  30   4    0.31    0.31
   0 -28  -4    9.68    0.68
   0  28   4    9.32    0.52
   0 -26  -4    0.34    0.37
   0  26   4    0.21    0.27
   0 -24  -4   59.84    2.11
   0  24   4   51.26    1.96
   0 -22  -4    0.28    0.27
   0  22   4    0.19    0.19
   0 -20  -4   11.46    0.61
   0 -18  -4    0.22    0.25
   0  18   4   -0.06    0.16
   0 -16  -4   16.89    0.79
   0  16   4   15.82    0.66
   0 -14  -4    0.71    0.19
   0  14   4    0.29    0.13
   0 -12  -4   88.38    3.18
   0  12   4   80.54    2.76
   0 -10  -4    1.37    0.17
   0  10   4    1.53    0.18
   0  -8  -4  163.93    5.34
   0   8   4  138.50    4.45
   0   6   4    2.94    0.17
   0   2  -4    7.00    0.38
   0  -2   4    7.54    0.39
   0   4  -4  344.79   10.78
   0   6  -4    3.51    0.27
   0  -6   4    5.85    0.45
   0   8  -4  168.98    5.74
   0  10  -4    1.04    0.21
   0 -10   4    2.39    0.31
   0  12  -4   89.89    3.52
   0  14  -4    0.54    0.19
   0 -14   4    0.56    0.21
   0  16  -4   16.36    0.76
   0 -16   4   17.59    0.81
   0  18  -4    0.14    0.18
   0 -18   4    0.29    0.24
   0  22  -4    0.10    1.41
   0 -22   4    0.32    0.38
   0  24  -4   60.05    1.83
   0 -24   4   59.61    2.28
   0  26  -4    0.33    0.36
   0 -26   4   -0.23    0.32
   0  28  -4    9.49    0.56
   0 -28   4   10.80    0.76
   0  30  -4    0.02    0.40
   0 -30   4    0.33    0.56
   0  32  -4    3.85    0.53
   0 -32   4    3.37    0.66
   0  34  -4   -0.07    0.38
   0 -34   4    1.30    0.83
   0  36  -4    1.01    0.49
   0  38  -4   -0.23    0.38
  -1 -41  -5    0.04    0.28
   1  41   5    0.06    0.28
  -1 -39  -5    2.12    0.65
   1  39   5    0.97    0.37
  -1 -37  -5    0.19    0.59
   1  37   5    0.37    0.47
  -1 -35  -5    0.62    0.65
   1  35   5    0.25    0.42
  -1 -33  -5    1.53    0.65
   1  33   5    1.81    0.42
  -1 -31  -5    0.64    0.54
   1  31   5    0.16    0.37
  -1 -29  -5    7.73    0.64
   1  29   5    8.29    0.48
  -1 -27  -5   10.02    0.64
   1  27   5   10.08    0.56
  -1 -25  -5   46.71    1.80
   1  25   5   42.23    1.58
  -1 -23  -5   12.27    0.63
   1  23   5   11.98    0.60
  -1 -21  -5    7.94    0.49
   1  21   5    9.11    0.48
  -1 -19  -5    2.03    0.30
   1  19   5    1.20    0.17
  -1 -17  -5   14.80    0.65
  -1 -15  -5   27.13    1.16
  -1 -13  -5   64.58    2.50
   1  13   5   56.46    2.12
  -1 -11  -5  245.44    8.01
   1  11   5  218.76    7.22
  -1  -9  -5  153.27    5.11
   1   9   5  125.33    4.25
  -1  -1  -5  106.67    3.54
   1   1   5   98.88    3.20
  -1   1  -5  108.20    3.41
   1  -1   5  100.07    3.40
  -1   3  -5  143.01    4.66
   1  -3   5  145.95    4.71
  -1   5  -5  105.31    3.58
   1  -5   5  105.43    3.54
  -1   9  -5  144.47    4.98
   1  -9   5  147.57    5.06
  -1  11  -5  275.26    9.04
   1 -11   5  255.43    8.74
  -1  13  -5   61.26    2.21
   1 -13   5   66.27    2.46
  -1  15  -5   26.66    0.99
   1 -15   5   29.97    1.23
   1 -17   5   18.23    0.87
  -1  19  -5    1.73    0.24
   1 -19   5    1.54    0.35
  -1  21  -5    9.84    0.61
   1 -21   5   11.22    0.63
  -1  23  -5   15.33    0.68
   1 -27   5   11.60    0.81
  -1  29  -5   11.24    0.68
   1 -29   5    9.73    0.70
  -1  31  -5    0.67    0.34
   1 -31   5    0.40    0.66
  -1  33  -5    1.67    0.52
   1 -33   5    1.22    0.69
  -1  35  -5    0.57    0.34
   1 -35   5   -0.35    0.82
  -1  37  -5    0.92    0.53
   1 -37   5    1.93    0.87
  -2 -42  -6   -0.20    0.43
  -2 -40  -6    1.41    0.42
   2  40   6   -0.22    0.31
   2  38   6    0.51    0.47
   2  36   6   -0.09    0.43
  -2 -34  -6   -0.63    0.54
   2  34   6    0.40    0.40
  -2 -32  -6    1.09    0.56
   2  32   6    2.74    0.44
  -2 -30  -6    0.75    0.43
   2  30   6    0.41    0.32
  -2 -28  -6   -0.36    0.39
   2  28   6    0.49    0.27
  -2 -26  -6    0.49    0.36
   2  26   6    0.50    0.23
  -2 -24  -6    1.20    0.39
   2  24   6    1.07    0.25
  -2 -22  -6    2.72    0.32
   2  22   6    3.53    0.30
  -2 -20  -6    3.82    0.36
   2  20   6    4.65    0.29
  -2 -18  -6   31.42    1.25
   2  18   6   33.07    1.30
  -2 -16  -6    4.19    0.32
   2  16   6    4.58    0.31
  -2 -14  -6    0.57    0.19
   2  14   6    0.24    0.15
  -2 -12  -6    2.29    0.21
   2  12   6    4.00    0.24
  -2 -10  -6    0.70    0.14
   2  10   6    0.77    0.09
   2   8   6    2.20    0.13
   2   2   6   22.56    0.79
  -2   0  -6   38.72    1.31
   2   0   6   38.52    1.41
  -2   2  -6   28.10    1.03
   2  -2   6   26.09    1.01
  -2   4  -6   67.43    2.39
   2  -4   6   73.05    2.67
  -2   6  -6  132.89    4.44
   2  -6   6  134.80    4.45
  -2   8  -6    2.39    0.24
   2  -8   6    2.98    0.24
  -2  10  -6    0.61    0.16
   2 -10   6    0.88    0.23
  -2  12  -6    3.84    0.29
   2 -12   6    4.31    0.32
  -2  14  -6    0.35    0.24
   2 -14   6    0.50    0.19
   2 -16   6    6.14    0.46
  -2  18  -6   41.71    1.48
   2 -18   6   40.49    1.70
  -2  20  -6    5.92    0.39
   2 -20   6    5.31    0.50
  -2  22  -6    3.93    0.42
   2 -22   6    3.92    0.37
  -2  24  -6    0.53    0.36
   2 -24   6    1.31    0.42
  -2  26  -6    0.67    0.37
   2 -26   6    0.83    0.34
  -2  28  -6    0.58    0.41
   2 -28   6    0.39    0.51
   2 -32   6    1.75    0.75
  -2  34  -6    1.76    0.59
   2 -34   6   -0.30    0.82
  -2  36  -6    0.04    0.50
   2 -36   6   -0.58    0.86
  -3 -39  -7   -0.11    0.29
   3  39   7    1.00    0.25
  -3 -37  -7    0.86    0.69
   3  37   7    1.10    0.35
  -3 -35  -7    2.99    0.85
   3  35   7    2.40    0.40
  -3 -33  -7    2.82    0.74
   3  33   7    3.83    0.45
  -3 -31  -7    5.35    0.69
   3  31   7    7.72    0.55
  -3 -29  -7    0.46    0.49
   3  29   7    0.54    0.29
  -3 -27  -7    7.87    0.58
   3  27   7    7.36    0.46
  -3 -25  -7   14.17    0.77
   3  25   7   13.72    0.59
  -3 -23  -7   19.15    0.97
   3  23   7   19.08    0.89
  -3 -21  -7   25.81    1.05
   3  21   7   26.37    0.93
  -3 -19  -7   38.14    1.62
   3  19   7   39.52    1.46
  -3 -17  -7   35.32    1.46
   3  17   7   38.72    1.46
  -3 -15  -7   59.19    2.35
   3  15   7   61.31    1.71
  -3 -13  -7   48.39    1.88
   3  13   7   49.43    1.38
  -3 -11  -7   43.07    1.62
   3  11   7   43.59    1.15
   3   9   7   67.79    2.22
   3   7   7  119.24    3.69
   3   5   7  140.10    4.30
   3   3   7  125.89    4.03
   3   1   7  106.82    3.59
  -3   1  -7  107.04    3.58
   3  -1   7  114.02    3.91
  -3   3  -7  134.89    4.65
   3  -3   7  147.85    5.01
  -3   5  -7  174.77    5.76
   3  -5   7  181.40    6.05
  -3   7  -7  148.80    4.90
   3  -7   7  162.50    5.44
  -3   9  -7   84.44    2.91
   3  -9   7   87.73    3.03
  -3  11  -7   50.44    1.72
   3 -11   7   55.84    1.99
  -3  13  -7   58.21    2.14
   3 -13   7   63.54    2.34
  -3  15  -7   71.68    2.42
   3 -15   7   79.66    2.66
  -3  17  -7   46.86    1.64
   3 -17   7   52.21    2.01
  -3  19  -7   51.89    1.84
   3 -19   7   54.16    1.74
  -3  21  -7   33.84    1.11
   3 -21   7   37.64    1.70
  -3  23  -7   26.35    1.04
   3 -23   7   23.75    0.97
  -3  25  -7   19.06    0.86
   3 -25   7   16.52    0.84
  -3  27  -7   11.18    0.62
   3 -27   7   10.16    0.76
  -3  29  -7    1.39    0.48
   3 -29   7    1.71    0.54
  -3  31  -7    8.36    0.69
   3 -31   7    6.93    0.73
   3 -37   7   -0.23    0.86
  -4 -38  -8   -0.13    0.42
   4  38   8   -0.37    0.47
  -4 -36  -8    1.50    0.74
   4  36   8    1.82    0.49
  -4 -34  -8    0.56    0.78
   4  34   8   -0.05    0.42
  -4 -32  -8    0.59    0.57
   4  32   8    1.12    0.39
   4  30   8    0.19    0.43
   4  28   8    0.01    0.33
  -4 -26  -8    0.83    0.32
   4  26   8    1.06    0.26
  -4 -24  -8    0.38    0.32
   4  24   8    1.21    0.24
  -4 -22  -8    2.10    0.43
   4  22   8    2.30    0.26
  -4 -20  -8    7.11    0.46
   4  20   8    7.12    0.41
  -4 -18  -8    4.11    0.37
   4  18   8    4.48    0.28
   4  16   8   14.06    0.49
   4  14   8   11.64    0.47
   4  10   8    7.79    0.30
   4   8   8   24.72    0.58
   4   6   8    6.16    0.16
   4   2   8    9.44    0.40
   4   0   8   20.32    0.80
  -4   2  -8   10.72    0.49
   4  -2   8   10.68    0.46
  -4   4  -8   21.49    0.83
   4  -4   8   19.66    0.77
  -4   6  -8    7.23    0.38
   4  -6   8    8.35    0.43
  -4   8  -8   32.06    1.17
   4  -8   8   31.45    1.32
  -4  10  -8   10.67    0.51
   4 -10   8   10.84    0.55
  -4  12  -8   12.52    0.56
   4 -12   8   11.56    0.51
  -4  14  -8   15.17    0.69
   4 -14   8   16.58    0.73
  -4  16  -8   19.58    0.79
   4 -16   8   19.22    0.87
  -4  18  -8    5.85    0.41
   4 -18   8    5.80    0.39
  -4  20  -8    9.99    0.54
   4 -20   8   10.71    0.68
  -4  22  -8    2.99    0.30
   4 -22   8    3.38    0.50
  -4  24  -8    1.47    0.37
   4 -24   8    0.79    0.45
  -4  26  -8    1.58    0.30
   4 -26   8    1.14    0.57
  -4  28  -8    0.34    0.30
   4 -28   8   -0.55    0.71
  -4  30  -8    0.43    0.60
   4 -30   8    0.39    0.57
  -4  32  -8    2.11    0.58
   4 -32   8    0.58    0.80
  -4  34  -8    0.00    0.62
   4 -34   8   -0.50    0.83
   4 -36   8    1.14    0.44
  -5 -37  -9    1.49    0.61
   5  37   9    1.52    0.31
  -5 -35  -9    1.54    0.64
   5  35   9    2.98    0.46
  -5 -33  -9    1.67    0.81
   5  33   9    3.90    0.58
  -5 -31  -9    2.30    0.85
   5  31   9    3.48    0.54
  -5 -29  -9    2.02    0.62
   5  29   9    3.42    0.51
  -5 -27  -9    3.22    0.63
   5  27   9    5.11    0.46
  -5 -25  -9    2.13    0.55
   5  25   9    3.58    0.41
  -5 -23  -9    9.03    0.65
   5  23   9   11.28    0.65
   5  21   9   11.00    0.57
  -5 -19  -9   26.66    1.10
  -5 -17  -9   31.61    1.35
   5  17   9   38.22    1.50
   5  15   9   46.79    1.62
   5  13   9   36.29    1.30
   5  11   9   23.30    0.84
   5   9   9   20.28    0.65
   5   7   9   31.83    0.75
   5   5   9   21.06    0.55
   5   3   9   56.85    1.36
   5   1   9   51.12    2.04
  -5   1  -9   59.18    2.15
   5  -1   9   52.90    2.04
  -5   3  -9   63.14    2.18
   5  -3   9   63.51    2.35
  -5   5  -9   25.51    1.04
   5  -5   9   26.99    1.05
  -5   7  -9   38.43    1.40
   5  -7   9   42.98    1.62
  -5   9  -9   24.61    1.03
   5  -9   9   29.80    1.14
  -5  11  -9   33.25    1.22
   5 -11   9   35.94    1.35
  -5  13  -9   46.72    1.73
   5 -13   9   51.41    1.87
  -5  15  -9   63.74    2.29
   5 -15   9   67.98    2.42
  -5  17  -9   50.76    1.82
   5 -17   9   51.08    1.89
  -5  19  -9   43.35    1.56
   5 -19   9   44.39    1.96
  -5  21  -9   19.18    0.84
   5 -21   9   18.96    1.00
  -5  23  -9   13.34    0.68
   5 -23   9   15.19    1.05
  -5  25  -9    5.32    0.48
   5 -25   9    4.42    0.49
  -5  27  -9    6.12    0.52
   5 -27   9    4.98    0.72
  -5  29  -9    4.32    0.55
   5 -29   9    3.40    0.67
  -5  31  -9    4.35    0.44
   5 -31   9    3.93    0.64
   5 -33   9    4.05    0.97
  -5  35  -9    0.15    1.01
   5 -35   9    2.65    1.02
  -6 -34 -10    0.03    0.32
   6  34  10   -0.24    0.57
  -6 -32 -10    0.27    0.61
   6  32  10    0.83    0.59
  -6 -30 -10    1.08    0.77
   6  30  10    0.79    0.53
  -6 -28 -10    0.59    0.62
   6  28  10    0.66    0.45
  -6 -26 -10    0.27    0.61
   6  26  10    0.03    0.35
   6  24  10    0.06    0.31
   6  22  10    0.73    0.25
   6  20  10    2.32    0.23
   6  18  10    1.31    0.18
   6  16  10   10.68    0.50
   6  14  10    2.61    0.17
   6  12  10    3.29    0.11
   6  10  10    1.54    0.09
   6   8  10    2.43    0.08
   6   6  10   13.49    0.35
   6   4  10    8.17    0.35
  -6  -2 -10    7.83    0.94
   6   2  10    7.03    0.31
   6   0  10   38.99    1.40
   6  -2  10    6.98    0.41
  -6   4 -10   10.87    0.48
   6  -4  10    9.90    0.48
  -6   6 -10   16.61    0.64
   6  -6  10   17.18    0.77
  -6   8 -10    2.73    0.24
   6  -8  10    3.48    0.30
  -6  10 -10    2.05    0.23
   6 -10  10    2.43    0.32
  -6  12 -10    4.34    0.28
   6 -12  10    5.54    0.44
  -6  14 -10    4.33    0.34
   6 -14  10    5.32    0.46
  -6  16 -10   15.40    0.64
   6 -16  10   15.72    0.78
  -6  18 -10    2.41    0.35
   6 -18  10    2.34    0.44
  -6  20 -10    3.61    0.30
   6 -20  10    4.51    0.54
  -6  22 -10    0.90    0.36
   6 -22  10    0.76    0.36
  -6  24 -10    0.11    0.38
   6 -24  10   -0.22    0.59
  -6  26 -10    0.27    0.31
   6 -26  10    0.48    0.60
  -6  28 -10   -0.27    0.50
   6 -28  10   -0.22    0.51
  -6  30 -10    2.32    0.39
   6 -30  10    1.38    0.87
  -6  32 -10    1.43    0.50
   6 -32  10   -0.05    0.71
   7  31  11    0.01    0.51
   7  29  11    2.49    0.48
   7  27  11    1.51    0.38
   7  25  11    2.81    0.46
   7  23  11    4.45    0.44
   7  21  11    3.47    0.34
   7  19  11   11.28    0.62
   7  17  11    3.37    0.21
   7  15  11   13.04    0.32
   7   7  11   32.10    0.81
   7   5  11   14.49    0.42
   7   3  11   50.27    1.71
   7   1  11   21.56    0.79
  -7   1 -11   19.64    0.74
   7  -1  11   21.53    0.92
  -7   3 -11   59.58    2.11
   7  -3  11   58.27    2.03
  -7   5 -11   19.07    0.75
   7  -5  11   18.85    0.86
  -7   7 -11   46.62    1.62
   7  -7  11   47.03    1.67
  -7   9 -11   21.28    0.88
   7  -9  11   23.31    1.05
  -7  11 -11   21.37    0.82
   7 -11  11   22.79    1.02
  -7  13 -11   16.30    0.68
   7 -13  11   19.37    0.86
  -7  15 -11   18.05    0.81
   7 -15  11   19.90    0.90
  -7  17 -11    4.00    0.39
   7 -17  11    4.50    0.52
  -7  19 -11   16.16    0.73
   7 -19  11   16.58    1.03
  -7  21 -11    4.63    0.43
   7 -21  11    5.23    0.54
  -7  23 -11    5.24    0.47
   7 -23  11    4.95    0.64
  -7  25 -11    3.49    0.46
   7 -25  11    2.90    0.60
  -7  27 -11    1.44    0.46
   7 -27  11    1.02    0.54
  -7  29 -11    2.50    0.40
   7 -29  11    2.67    0.99
  -7  31 -11    0.50    0.59
   7 -31  11   -0.38    0.94
   8  30  12   -0.24    0.35
   8  28  12    1.72    0.36
   8  26  12    1.63    0.30
   8  24  12    1.83    0.30
   8  22  12    1.31    0.22
   8   6  12    2.18    0.12
   8   4  12    1.42    0.14
   8   2  12    1.04    0.15
   8   0  12    1.97    0.20
   8  -2  12    1.32    0.20
  -8   4 -12    2.66    0.24
   8  -4  12    2.01    0.23
  -8   6 -12    3.07    0.26
   8  -6  12    2.99    0.31
   8  -8  12   15.04    0.75
  -8  10 -12   16.42    0.68
   8 -10  12   16.69    0.73
  -8  12 -12   15.97    0.68
   8 -12  12   16.81    0.82
  -8  14 -12    9.30    0.44
   8 -14  12    9.49    0.61
  -8  16 -12    5.40    0.41
   8 -16  12    4.91    0.52
  -8  18 -12    0.13    0.21
   8 -18  12    0.15    0.32
  -8  20 -12    0.58    0.24
   8 -20  12    0.70    0.51
  -8  22 -12    2.43    0.45
   8 -22  12    2.05    0.55
  -8  24 -12    2.92    0.37
   8 -24  12    3.14    0.72
  -8  26 -12    2.71    0.40
   8 -26  12    3.37    0.90
  -8  28 -12    2.43    0.41
   8 -28  12    2.74    0.75
  -8  30 -12    0.02    0.63
   8 -30  12   -0.27    0.96
   9   7  13    0.12    0.09
   9   5  13   10.12    0.33
   9   3  13    0.31    0.14
   9   1  13    6.11    0.30
   9  -1  13    6.55    0.36
  -9   3 -13    0.77    0.19
   9  -3  13   -0.07    0.26
   9  -5  13   12.47    0.59
  -9   7 -13    0.23    0.20
   9  -7  13   -0.06    0.29
  -9   9 -13    8.26    0.43
   9  -9  13    7.25    0.50
  -9  11 -13   13.78    0.58
   9 -11  13   13.83    0.68
   9 -13  13    0.11    0.28
  -9  15 -13    5.94    0.42
   9 -15  13    6.58    0.66
  -9  17 -13    2.62    0.27
   9 -17  13    2.92    0.57
  -9  19 -13    0.48    0.33
   9 -19  13    1.02    0.56
  -9  21 -13    1.38    0.42
   9 -21  13    1.73    0.76
  -9  23 -13    0.50    0.29
   9 -23  13   -0.38    0.75
  -9  25 -13    3.13    0.51
   9 -25  13    2.17    0.66
  -9  27 -13   -0.06    0.48
   9 -27  13   -0.36    0.72
  -9  29 -13    0.04    0.48
   9 -29  13   -0.17    0.33
  10   6  14    4.34    0.18
  10   4  14   15.20    0.47
  10   2  14    1.54    0.23
 -10   0 -14    3.84    1.32
  10   0  14   10.44    0.61
  10  -2  14    1.31    0.29
 -10   4 -14   16.07    0.66
  10  -4  14   16.58    0.85
 -10   6 -14    5.38    0.33
  10  -6  14    5.30    0.42
 -10   8 -14   28.57    1.02
  10  -8  14   22.44    1.02
 -10  10 -14    0.92    0.24
  10 -10  14    0.45    0.35
 -10  12 -14   10.60    0.50
  10 -12  14    7.95    0.63
 -10  14 -14    1.94    0.32
  10 -14  14    2.32    0.54
 -10  16 -14    2.55    0.36
  10 -16  14    2.59    0.71
 -10  18 -14    0.53    0.37
  10 -18  14    0.56    0.67
 -10  20 -14    2.80    0.46
  10 -20  14    2.56    0.55
 -10  22 -14    3.26    0.52
  10 -22  14    1.87    0.68
 -10  24 -14    3.92    0.54
  10 -24  14    2.60    0.83
 -10  26 -14    0.26    0.52
  10 -26  14    0.14    0.65
  11   5  15    6.10    0.26
  11   3  15    0.02    0.27
  11   1  15    1.05    0.28
  11  -1  15    0.76    0.34
  11  -3  15    0.17    0.38
 -11   5 -15    6.12    0.29
  11  -5  15    6.35    0.50
  11  -7  15   -0.22    0.44
 -11   9 -15    0.05    0.19
  11  -9  15    0.13    0.39
 -11  11 -15    6.16    0.38
  11 -11  15    5.79    0.55
 -11  13 -15    1.04    0.29
  11 -13  15    1.21    0.58
 -11  15 -15    5.52    0.40
  11 -15  15    5.71    0.73
  11 -17  15    1.23    0.69
 -11  19 -15    0.46    0.39
  11 -19  15   -0.21    0.74
 -11  21 -15    1.73    0.35
  11 -21  15    0.22    0.55
 -11  23 -15    0.00    0.33
  11 -23  15   -0.43    0.73
 -11  25 -15    0.73    0.44
  12   4  16   14.59    0.47
  12   2  16    1.50    0.35
  12   0  16   19.54    0.76
  12  -2  16    0.82    0.35
  12  -4  16   17.54    0.67
  12  -6  16    1.15    0.45
  12  -8  16    9.00    0.64
 -12  10 -16    0.20    0.26
  12 -10  16   -0.08    0.49
  12 -12  16    5.29    0.67
  12 -14  16   -0.07    0.56
 -12  16 -16    8.04    0.54
  12 -16  16    5.28    0.62
 -12  18 -16    0.26    0.50
  12 -18  16    0.38    0.49
  12 -20  16    3.63    0.41
 -12  22 -16    0.49    0.57
  12 -22  16    1.54    0.62
  13   3  17    0.41    0.20
  13   1  17    0.19    0.37
  13  -3  17   -0.12    0.47
  13  -5  17   -0.09    0.34
  13  -7  17    1.71    0.35
  13  -9  17    0.93    0.46
 -13  11 -17    0.90    0.19
  13 -11  17    0.88    0.45
  13 -13  17    1.06    0.48
 -13  15 -17    0.42    0.37
  13 -15  17   -0.31    0.40
  13 -17  17    0.13    0.67
 -13  19 -17    0.01    0.51
  13 -19  17    1.25    0.64
  14  -6  18    1.11    0.79
  14  -8  18    5.89    0.64
  14 -10  18    0.67    0.63
  14 -12  18    3.05    0.89
 -14  14 -18    0.89    0.26
  14 -14  18   -0.11    0.79
  21 -13  15    1.47    0.44
  21  -7  15    0.00    0.26
  21  -5  15   -0.04    0.35
  21  -3  15    0.16    0.30
  21  -1  15   -0.07    0.30
  21   1  15   -0.13    0.32
  20 -16  14    1.75    0.80
  20 -14  14   -0.17    0.77
  20 -12  14    1.80    0.51
  20 -10  14    0.29    0.66
  20  -8  14    0.31    0.65
  20  -6  14    3.61    1.44
  20  -4  14    0.33    0.67
 -20   4 -14   -0.33    1.23
  20  -2  14    0.63    0.56
  20   0  14    0.28    0.38
  20   2  14    2.34    0.63
  20   4  14    0.06    0.57
  20   6  14    0.76    0.56
  20   8  14    0.01    0.30
  20  10  14    0.06    0.41
  19 -19  13    1.54    0.87
  19 -17  13    2.80    0.85
 -19  17 -13    2.56    0.40
  19 -15  13    0.29    0.83
  19 -13  13    3.36    0.81
  19 -11  13    0.82    0.52
  19  -9  13    0.63    0.46
  19  -7  13    3.48    0.76
  19  -5  13    1.51    0.77
  19  -3  13    4.73    0.58
 -19   3 -13    4.21    1.32
  19  -1  13    2.46    0.84
  19   1  13    2.12    0.54
 -19  -1 -13    0.51    0.76
  19   3  13    5.54    0.61
  19   5  13    0.66    0.53
  19   7  13    4.79    0.46
  19   9  13    1.17    0.57
  19  11  13    1.66    0.41
  19  13  13    2.88    0.66
  19  15  13    0.30    0.30
  18 -22  12    0.37    0.45
  18 -20  12    0.09    0.98
  18 -18  12    0.57    0.58
 -18  18 -12    0.60    0.43
  18 -16  12   -0.51    0.70
 -18  16 -12    0.19    0.43
  18 -14  12    0.06    0.77
 -18  14 -12    0.96    0.39
  18 -12  12    0.26    0.43
  18 -10  12    0.85    0.72
  18  -8  12   -0.31    0.56
  18  -6  12    1.28    0.61
  18  -4  12    0.46    0.48
  18  -2  12    1.32    0.48
 -18   2 -12    3.12    1.80
  18   0  12    0.00    0.45
 -18   0 -12   -2.07    2.04
  18   2  12    1.90    0.32
 -18  -2 -12   -0.16    0.59
  18   4  12    0.53    0.38
 -18  -4 -12    1.92    1.59
  18   6  12    0.92    0.40
 -18  -6 -12   -0.57    1.86
  18   8  12    0.34    0.37
  18  10  12    0.36    0.38
  18  12  12    0.26    0.31
  18  14  12    0.52    0.40
  18  16  12   -0.09    0.32
  18  18  12    0.43    0.56
  18  20  12    0.04    0.28
  17 -23  11    0.95    0.94
  17 -21  11    4.04    0.94
 -17  21 -11    4.26    0.41
  17 -19  11    0.36    0.50
 -17  19 -11    1.38    0.50
  17 -17  11    4.68    0.84
 -17  17 -11    5.26    0.51
  17 -15  11    3.63    0.63
 -17  15 -11    4.25    0.48
  17 -13  11    3.69    0.69
 -17  13 -11    3.94    0.39
  17 -11  11    5.52    0.76
 -17  11 -11    7.25    0.48
  17  -9  11    5.27    0.58
 -17   9 -11    5.54    0.38
  17  -7  11    4.76    0.56
  17  -5  11    9.59    0.76
  17  -3  11    5.12    0.58
  17  -1  11    6.55    0.58
 -17   1 -11    3.71    2.86
  17   1  11    6.25    0.45
 -17  -1 -11    7.42    2.96
  17   3  11    4.86    0.42
 -17  -3 -11    2.36    1.73
  17   5  11    9.24    0.51
 -17  -5 -11    1.52    2.11
  17   7  11    3.90    0.44
 -17  -7 -11    0.84    1.88
  17   9  11    4.45    0.36
  17  11  11    4.84    0.40
  17  13  11    3.50    0.36
  17  15  11    3.01    0.38
  17  17  11    4.27    0.88
  17  19  11    0.75    0.38
  17  21  11    3.90    0.59
  17  23  11    1.96    0.53
  17  25  11    1.45    0.26
  16 -26  10    0.00    0.49
 -16  26 -10    1.00    0.40
  16 -24  10   -1.18    0.90
 -16  24 -10    0.20    0.57
  16 -22  10    1.06    0.92
 -16  22 -10    0.90    0.57
  16 -20  10   -0.35    0.71
 -16  20 -10    0.93    0.50
  16 -18  10    1.15    0.71
 -16  18 -10    1.29    0.44
  16 -16  10    1.05    0.78
 -16  16 -10    1.13    0.26
  16 -14  10    1.19    0.62
 -16  14 -10    1.97    0.36
  16 -12  10    4.92    0.53
  16 -10  10    2.76    0.54
  16  -8  10    1.82    0.48
  16  -6  10   11.01    0.68
  16  -4  10    1.62    0.30
  16  -2  10    5.79    0.54
  16   0  10   -0.12    0.28
 -16   0 -10   -0.39    2.81
  16   2  10    5.52    0.41
  16   4  10    1.58    0.27
  16   6  10    7.99    0.41
 -16  -6 -10    2.39    1.98
  16   8  10    1.23    0.25
 -16  -8 -10   -1.31    1.82
  16  10  10    2.10    0.26
 -16 -10 -10   -1.91    1.77
  16  12  10    3.32    0.29
  16  14  10    1.13    0.26
  16  16  10    0.57    0.27
  16  18  10    0.67    0.27
  16  20  10    0.44    0.36
 -16 -20 -10    0.17    0.80
  16  22  10    0.08    0.45
  16  26  10   -0.08    0.40
  16  28  10   -0.38    0.40
  15 -27   9    3.36    0.68
 -15  27  -9    2.02    0.55
  15 -25   9    5.24    0.67
 -15  25  -9    6.68    0.65
  15 -23   9    2.26    0.87
 -15  23  -9    3.61    0.42
  15 -21   9    5.06    0.62
 -15  21  -9    4.73    0.43
  15 -19   9    2.14    0.63
 -15  19  -9    2.27    0.44
  15 -17   9    3.04    0.71
 -15  17  -9    4.39    0.37
  15 -15   9    8.48    0.77
 -15  15  -9    8.37    0.54
  15 -13   9    7.60    0.64
 -15  13  -9    8.79    0.51
  15 -11   9   11.04    0.76
 -15  11  -9   12.62    0.62
  15  -9   9   15.55    0.84
 -15   9  -9   18.63    0.78
  15  -7   9   27.03    1.14
  15  -5   9   18.44    0.82
 -15   5  -9   19.19    0.84
  15  -3   9   12.84    0.59
  15  -1   9    3.02    0.35
  15   1   9    2.69    0.30
 -15  -1  -9    3.39    1.92
  15   3   9   10.86    0.47
  15   5   9   13.55    0.53
 -15  -5  -9    7.13    1.93
  15   7   9   17.90    0.60
 -15  -7  -9   12.79    2.03
  15   9   9   10.64    0.82
 -15  -9  -9    6.49    1.53
  15  11   9    6.93    0.73
  15  13   9    5.30    0.27
 -15 -13  -9    4.59    1.61
  15  15   9    5.83    0.36
  15  17   9    1.53    0.67
  15  19   9    0.82    0.54
  15  21   9    3.74    0.28
  15  23   9    1.03    0.56
  15  25   9    2.81    0.74
  15  27   9    2.15    0.55
  15  29   9    0.57    0.54
  14 -30   8    0.09    0.49
 -14  30  -8    0.51    0.57
  14 -28   8   -0.45    0.63
  14 -26   8    0.11    0.91
 -14  26  -8    0.79    0.52
  14 -24   8   -0.39    0.47
  14 -22   8    0.20    0.63
 -14  22  -8   -0.28    0.42
  14 -20   8    2.73    0.67
 -14  20  -8    3.00    0.35
  14 -18   8   -0.10    0.55
 -14  18  -8   -0.53    0.36
  14 -16   8    2.13    0.61
 -14  16  -8    2.00    0.35
  14 -14   8    0.93    0.51
 -14  14  -8    2.43    0.38
  14 -12   8   12.50    0.77
  14 -10   8    1.56    0.44
  14  -8   8    0.78    0.35
 -14   8  -8    1.51    0.28
  14  -6   8    6.49    0.42
 -14   6  -8   10.14    0.49
  14  -4   8   20.33    0.77
  14  -2   8    5.44    0.35
  14   0   8    0.04    0.19
  14   2   8    4.82    0.32
  14   4   8   14.46    0.51
 -14  -4  -8    3.95    1.53
  14   6   8    2.71    0.51
 -14  -6  -8    1.15    1.26
  14   8   8    0.85    0.15
 -14  -8  -8    0.71    0.67
  14  10   8    0.98    0.41
  14  12   8    7.68    0.32
 -14 -12  -8    8.14    0.89
  14  14   8    1.15    0.14
 -14 -14  -8   -0.31    0.71
  14  16   8    1.11    0.45
  14  18   8    0.13    0.43
  14  20   8    1.25    0.56
 -14 -20  -8    0.09    0.91
  14  22   8   -0.36    0.51
  14  24   8    0.06    0.54
  14  26   8   -0.12    0.49
  14  28   8   -0.03    0.37
 -14 -28  -8    0.35    0.84
  14  30   8   -0.16    0.46
  13 -31   7    1.24    0.89
 -13  31  -7    0.84    0.48
  13 -29   7    2.32    0.67
 -13  29  -7    3.10    0.44
  13 -27   7   -0.05    0.87
 -13  27  -7    0.03    0.52
  13 -25   7    1.79    0.54
 -13  25  -7    3.26    0.39
  13 -23   7    4.61    0.72
 -13  23  -7    6.11    0.52
  13 -21   7    1.13    0.58
 -13  21  -7    1.75    0.42
  13 -19   7    7.49    0.63
 -13  19  -7    6.33    1.84
  13 -17   7    4.99    0.62
 -13  17  -7    4.21    0.43
  13 -15   7    3.78    0.57
 -13  15  -7    5.31    0.46
  13 -13   7    2.74    0.34
 -13  13  -7    3.15    0.36
  13 -11   7    0.93    0.38
 -13  11  -7    1.82    0.29
  13  -9   7    0.23    0.31
  13  -7   7    6.52    0.46
 -13   7  -7    9.31    0.47
  13  -5   7    0.23    0.28
 -13   5  -7    0.22    0.20
  13  -3   7    7.35    0.39
 -13   3  -7    8.75    0.45
  13  -1   7    0.20    0.20
  13   1   7    0.33    0.18
 -13  -1  -7    3.33    2.14
  13   3   7    5.84    0.31
  13   5   7    0.40    0.14
 -13  -5  -7    3.27    1.34
  13   7   7    4.43    0.21
  13   9   7    0.06    0.10
 -13  -9  -7    0.77    1.05
  13  11   7    0.42    0.09
 -13 -11  -7    1.03    1.00
  13  13   7    1.77    0.34
  13  15   7    2.06    0.42
 -13 -15  -7    1.90    1.13
  13  17   7    2.01    0.41
 -13 -17  -7    2.51    0.57
  13  19   7    4.12    0.49
 -13 -19  -7    2.72    0.67
  13  21   7    0.88    0.46
 -13 -21  -7    1.71    0.65
  13  23   7    2.42    0.52
 -13 -23  -7    1.35    0.70
  13  25   7    1.57    0.54
 -13 -25  -7    0.77    0.75
  13  27   7   -0.05    0.56
  13  29   7    2.37    0.54
 -13 -29  -7    1.69    0.83
  13  31   7   -0.09    0.41
 -13 -31  -7    0.98    0.74
  13  33   7   -0.58    0.55
 -13 -33  -7    0.17    0.61
  12 -32   6    1.33    0.47
 -12  32  -6    2.21    0.56
  12 -30   6   -0.22    0.99
 -12  30  -6    1.06    0.54
  12 -28   6   -0.26    0.67
 -12  28  -6    0.03    0.46
  12 -26   6    1.42    0.51
 -12  26  -6    0.83    0.29
  12 -24   6    2.06    0.56
 -12  24  -6    2.99    0.41
  12 -22   6    3.32    0.67
 -12  22  -6    3.17    0.38
  12 -20   6    4.79    0.64
 -12  20  -6    5.79    0.45
  12 -18   6    0.74    0.44
 -12  18  -6    1.14    0.33
  12 -16   6    1.47    0.35
 -12  16  -6    1.59    0.33
  12 -14   6    2.82    0.40
 -12  14  -6    2.07    0.31
  12 -12   6   20.47    0.86
 -12  12  -6   20.85    0.79
  12 -10   6    4.77    0.38
 -12  10  -6    4.44    0.36
  12  -8   6    7.91    0.50
  12  -6   6   20.21    0.94
 -12   6  -6   16.53    0.71
  12  -4   6   34.74    1.45
  12  -2   6   13.89    0.64
 -12   2  -6   20.46    1.23
  12   0   6    0.04    0.12
 -12   0  -6    1.23    1.57
  12   2   6   12.86    0.50
 -12  -2  -6   27.21    2.45
  12   4   6   24.10    0.68
 -12  -6  -6   33.27    1.93
  12   8   6    4.31    0.22
 -12 -10  -6    5.29    0.48
  12  12   6   10.20    0.34
 -12 -12  -6    7.57    0.50
  12  14   6    1.80    0.37
  12  16   6    0.44    0.32
 -12 -16  -6    0.59    0.44
  12  18   6    0.74    0.34
  12  20   6    3.14    0.43
 -12 -20  -6    2.63    0.57
  12  22   6    2.54    0.46
 -12 -22  -6    1.72    0.77
  12  24   6    1.84    0.46
  12  26   6    0.93    0.44
 -12 -26  -6    0.50    0.69
  12  28   6    0.91    0.44
 -12 -28  -6    0.02    0.59
  12  30   6   -0.37    0.54
 -12 -30  -6    0.09    0.63
  12  32   6    1.01    0.35
 -12 -32  -6    1.97    0.81
  12  34   6    0.51    0.62
 -12 -34  -6    1.26    0.87
  12  36   6    0.48    1.89
 -12 -36  -6   -0.37    0.77
 -12 -38  -6    0.25    0.42
  11 -35   5   -0.14    0.55
  11 -33   5   -0.20    0.55
 -11  33  -5    0.41    0.53
  11 -31   5    1.15    0.55
 -11  31  -5   -2.28    0.58
  11 -27   5    0.07    0.69
 -11  27  -5    0.41    0.47
  11 -25   5    5.20    0.51
  11 -23   5    3.50    0.48
 -11  23  -5    3.60    0.44
  11 -21   5    6.19    0.55
 -11  21  -5    4.82    0.43
  11 -19   5   13.08    0.91
 -11  19  -5   13.32    0.69
  11 -17   5    0.63    0.39
 -11  17  -5    0.06    0.29
  11 -15   5    1.13    0.35
 -11  15  -5    0.93    0.27
  11 -13   5   13.32    0.71
 -11  13  -5   10.73    0.54
  11 -11   5    8.21    0.50
  11  -9   5   48.53    1.92
 -11   9  -5   44.87    1.33
  11  -7   5   23.37    0.77
 -11   7  -5   23.99    0.87
  11  -5   5  110.06    2.82
 -11   5  -5  100.95    3.41
  11  -3   5   10.04    0.55
 -11   3  -5   11.56    0.51
  11   1   5   13.43    0.52
  11   3   5    7.79    0.30
 -11  -3  -5   14.91    1.49
 -11  -5  -5   96.28    2.83
 -11  -7  -5   15.08    0.71
 -11  -9  -5   28.49    1.00
  11  11   5    4.57    0.39
  11  13   5    7.83    0.49
 -11 -13  -5    6.42    0.58
  11  15   5    0.53    0.27
 -11 -15  -5    0.21    0.36
  11  17   5    0.38    0.29
 -11 -17  -5    0.45    0.42
  11  19   5    7.72    0.60
 -11 -19  -5    6.11    0.61
  11  21   5    3.57    0.42
 -11 -21  -5    2.87    0.51
  11  23   5    2.05    0.39
 -11 -23  -5    1.65    0.58
  11  25   5    3.72    0.51
  11  27   5    0.24    0.44
 -11 -27  -5    1.35    0.80
  11  29   5    1.00    0.52
 -11 -29  -5    0.20    0.59
  11  31   5    0.26    0.55
 -11 -31  -5   -0.32    0.43
  11  33   5   -0.02    0.52
 -11 -33  -5    0.06    0.22
  11  35   5    0.42    0.32
  10 -36   4    1.38    0.33
  10 -34   4   -0.64    0.77
 -10  34  -4    0.60    0.46
  10 -32   4    1.15    0.79
 -10  32  -4    2.33    0.48
  10 -30   4    0.61    0.49
 -10  30  -4    0.95    0.33
  10 -28   4    0.50    0.69
 -10  28  -4    0.58    0.35
  10 -26   4   12.40    0.94
 -10  26  -4   -1.19    0.37
 -10  24  -4    0.51    0.37
  10 -22   4   14.18    0.85
 -10  22  -4   15.44    0.79
  10 -20   4    1.19    0.47
 -10  20  -4    0.78    0.21
  10 -18   4    5.98    0.46
 -10  18  -4    6.26    0.46
  10 -16   4    3.22    0.39
 -10  16  -4    2.50    0.22
  10 -14   4   33.33    1.40
 -10  14  -4   30.98    1.17
  10 -12   4   33.21    1.14
 -10  12  -4   32.82    1.28
  10 -10   4   77.17    2.74
 -10  10  -4   68.82    2.27
  10  -8   4    3.22    0.30
  10  -6   4  195.97    4.90
  10  -4   4   21.20    0.74
 -10   4  -4   20.72    0.69
  10  -2   4   73.40    2.49
  10   0   4    1.40    0.44
 -10   0  -4    4.19    1.47
  10   2   4   76.95    2.97
 -10  -2  -4  108.47    5.52
  10   4   4   18.62    0.90
 -10  -4  -4   26.26    1.87
  10   6   4  168.87    5.76
  10   8   4    1.56    0.27
 -10  -8  -4    1.99    0.35
  10  10   4   66.90    1.82
 -10 -12  -4   25.04    1.13
  10  14   4   26.56    0.99
 -10 -14  -4   27.01    1.27
  10  16   4    2.30    0.33
 -10 -16  -4    2.50    0.46
  10  18   4    3.88    0.39
 -10 -18  -4    4.85    0.57
  10  20   4    0.90    0.35
 -10 -20  -4    0.66    0.44
  10  22   4   10.21    0.61
 -10 -22  -4   10.94    0.77
  10  24   4    0.30    0.36
 -10 -24  -4    0.08    0.56
  10  26   4    8.17    0.58
 -10 -26  -4    6.70    0.67
  10  28   4    0.56    0.48
  10  30   4    0.86    0.52
 -10 -30  -4    0.47    0.83
  10  32   4    1.45    0.32
 -10 -32  -4    0.79    0.73
  10  34   4    0.89    0.59
 -10 -34  -4    0.28    0.51
  10  36   4    0.38    1.30
 -10 -36  -4   -0.37    0.60
  10  38   4   -0.04    0.31
 -10 -38  -4   -0.17    0.55
  10  40   4    0.05    1.50
   9 -37   3   -0.03    0.17
   9 -35   3    0.33    0.95
  -9  35  -3    0.57    0.55
   9 -33   3    0.36    0.60
  -9  33  -3    1.06    0.56
   9 -31   3    0.20    0.71
  -9  31  -3    1.20    0.45
   9 -29   3    1.27    0.69
  -9  29  -3    1.75    0.32
   9 -27   3    9.23    0.65
  -9  27  -3   10.30    0.57
   9 -25   3    4.11    0.52
  -9  25  -3    3.81    0.37
   9 -23   3   11.13    0.60
  -9  23  -3   12.23    0.71
   9 -21   3   23.27    1.13
   9 -17   3   26.05    1.30
  -9  17  -3   26.27    1.14
   9 -15   3   37.94    1.47
  -9  15  -3   34.33    1.33
   9 -13   3   12.81    0.55
  -9  13  -3   11.32    0.47
   9 -11   3   73.91    1.95
  -9  11  -3   69.19    2.46
   9  -9   3   28.29    1.17
  -9   9  -3   26.37    0.80
   9  -7   3   34.38    1.32
  -9   7  -3   33.80    1.33
   9  -5   3  105.67    2.78
   9  -3   3   11.27    0.48
  -9   3  -3   10.06    0.47
   9  -1   3   60.19    2.23
   9   1   3   72.43    2.77
  -9  -1  -3  103.32    4.43
   9   3   3    9.23    0.61
  -9  -3  -3   11.20    1.21
   9   5   3   92.89    3.34
   9   7   3   27.45    1.08
   9   9   3   23.76    0.83
  -9  -9  -3   23.30    0.84
   9  11   3   58.87    1.71
  -9 -11  -3   58.58    2.26
   9  13   3   11.43    0.56
  -9 -13  -3    9.85    0.62
  -9 -15  -3   23.20    0.89
   9  17   3   20.95    0.86
  -9 -17  -3   20.43    1.04
   9  19   3    9.81    0.52
  -9 -19  -3    8.98    0.67
   9  21   3   17.06    0.85
  -9 -21  -3   13.09    0.72
   9  23   3    7.61    0.46
  -9 -23  -3    7.23    0.70
   9  25   3    1.99    0.41
  -9 -25  -3    2.83    0.63
   9  27   3    6.43    0.58
  -9 -27  -3    5.85    0.63
   9  29   3    1.38    0.37
  -9 -29  -3    1.30    0.72
   9  31   3   -0.06    0.42
  -9 -31  -3    0.11    0.77
   9  33   3    0.63    0.38
  -9 -33  -3    0.07    0.86
   9  35   3   -0.29    0.54
  -9 -35  -3   -0.38    0.45
   9  37   3    0.89    0.37
  -9 -37  -3   -0.06    0.32
   9  39   3    0.00    0.24
   8 -38   2   -0.03    0.28
   8 -36   2    0.09    0.58
  -8  36  -2    0.23    0.33
   8 -34   2    1.99    0.79
  -8  34  -2    2.62    0.55
   8 -32   2    1.01    0.71
  -8  32  -2    0.96    0.47
   8 -30   2    4.89    0.75
  -8  30  -2    4.90    0.56
   8 -28   2    1.25    0.58
  -8  28  -2    1.44    0.30
   8 -26   2    7.31    0.69
  -8  26  -2    6.78    0.51
   8 -24   2    0.81    0.50
  -8  24  -2    0.56    0.23
   8 -22   2    8.49    0.59
  -8  22  -2    8.90    0.50
   8 -20   2   12.68    0.68
  -8  20  -2   12.47    0.58
   8 -18   2   23.39    0.97
  -8  18  -2   23.19    0.83
   8 -16   2    3.81    0.35
  -8  16  -2    3.02    0.78
   8 -12   2    7.47    0.43
   8 -10   2  129.64    4.21
   8  -8   2   29.80    1.06
  -8   8  -2   28.40    1.11
  -8   6  -2   99.52    3.63
   8  -4   2   99.28    2.50
  -8   4  -2  100.39    2.56
  -8   0  -2    7.86    0.65
   8   4   2   91.40    3.18
  -8  -4  -2   93.12    2.61
   8   6   2  123.36    3.07
   8   8   2   35.76    1.35
  -8  -8  -2   32.49    1.01
   8  10   2  134.31    4.64
  -8 -10  -2  126.93    3.30
   8  12   2    6.13    0.39
  -8 -12  -2    5.99    0.47
   8  14   2   63.16    2.33
  -8 -14  -2   67.31    1.91
   8  16   2    3.35    0.39
  -8 -16  -2    4.10    0.40
   8  18   2   20.85    0.78
  -8 -18  -2   23.67    1.22
   8  20   2    9.08    0.54
  -8 -20  -2    9.52    0.76
   8  22   2    7.58    0.42
  -8 -22  -2    7.86    0.64
   8  24   2    0.10    0.36
  -8 -24  -2    1.14    0.52
   8  26   2    6.11    0.53
  -8 -26  -2    5.84    0.67
   8  28   2    0.91    0.40
  -8 -28  -2    0.91    0.64
   8  30   2    3.30    0.49
  -8 -30  -2    2.58    0.69
   8  32   2    0.91    0.45
  -8 -32  -2    0.81    0.70
   8  34   2    2.25    0.50
  -8 -34  -2    2.14    0.63
   8  36   2    0.36    0.46
  -8 -36  -2    0.30    0.48
   8  38   2    1.57    0.36
  -8 -38  -2    0.09    0.26
   8  40   2    0.24    0.26
   7 -39   1    0.06    0.40
   7 -37   1   -0.03    0.28
  -7  37  -1    0.24    0.36
   7 -35   1    0.61    0.83
  -7  35  -1    0.81    0.36
   7 -33   1    2.92    0.95
  -7  33  -1    4.18    0.52
   7 -31   1    1.05    0.52
  -7  31  -1    1.48    0.44
   7 -29   1    3.97    0.68
  -7  29  -1    3.17    0.33
   7 -27   1    4.65    0.65
  -7  27  -1    4.78    0.35
   7 -25   1    0.88    0.47
  -7  25  -1    1.04    0.34
   7 -23   1   13.35    0.75
   7 -21   1    9.61    0.56
  -7  21  -1   10.71    0.57
   7 -19   1   22.81    1.12
   7 -17   1   38.11    1.63
  -7  17  -1   40.41    1.48
   7 -15   1   58.59    2.19
  -7  15  -1   57.58    1.57
   7 -13   1   54.49    1.92
  -7  13  -1   53.36    1.92
   7 -11   1   43.48    1.20
   7  -9   1    7.33    0.39
   7  -7   1   40.43    1.50
   7  -5   1   16.96    0.68
  -7   5  -1   17.02    0.67
   7  -3   1  135.84    4.84
  -7   3  -1  135.33    4.62
   7  -1   1   23.37    0.68
  -7   1  -1   22.79    0.66
   7   1   1   20.10    0.59
  -7  -1  -1   25.60    1.01
   7   3   1  127.58    4.39
  -7  -3  -1  189.47    7.07
   7   5   1   16.10    0.63
  -7  -5  -1   15.76    0.69
   7   7   1   46.14    1.48
  -7  -7  -1   47.20    2.22
   7   9   1    8.34    0.52
  -7  -9  -1    8.21    0.43
   7  11   1   41.75    1.21
  -7 -11  -1   39.69    1.16
   7  13   1   50.31    1.46
  -7 -13  -1   58.27    2.34
   7  15   1   50.78    1.48
  -7 -15  -1   56.09    2.45
   7  17   1   34.51    1.07
  -7 -17  -1   36.70    1.72
   7  19   1   17.86    0.73
  -7 -19  -1   19.52    1.01
   7  21   1    8.06    0.51
  -7 -21  -1    9.42    0.75
   7  23   1    9.65    0.51
  -7 -23  -1    9.37    0.72
   7  25   1    0.94    0.32
  -7 -25  -1    0.71    0.45
   7  27   1    4.00    0.44
  -7 -27  -1    4.32    0.71
   7  29   1    2.09    0.42
  -7 -29  -1    3.45    0.73
   7  31   1    0.76    0.44
  -7 -31  -1    0.66    0.74
   7  33   1    2.98    0.60
  -7 -33  -1    2.69    0.96
   7  35   1    0.51    0.41
  -7 -35  -1    0.39    0.65
   7  37   1    0.80    0.46
  -7 -37  -1    1.80    0.51
   7  39   1   -0.17    0.53
  -7 -39  -1   -0.01    0.43
   6 -38   0    3.12    0.86
  -6  38   0    3.82    0.30
   6 -36   0    0.55    0.80
  -6  36   0    0.93    0.36
   6 -34   0    5.52    0.88
  -6  34   0    6.96    0.45
   6 -32   0    0.56    0.70
  -6  32   0    0.25    0.40
   6 -30   0    4.63    0.73
  -6  30   0    4.90    0.48
   6 -28   0    1.02    0.40
  -6  28   0    1.52    0.36
   6 -26   0    2.63    0.44
  -6  26   0    1.83    0.29
   6 -24   0    1.79    0.34
  -6  24   0    1.87    0.27
   6 -22   0   18.40    0.79
  -6  22   0   13.87    0.68
   6 -20   0    7.45    0.48
  -6  20   0    7.76    0.42
  -6  18   0  133.39    4.63
   6 -16   0    2.67    0.31
  -6  16   0    1.80    0.24
  -6  14   0   39.55    1.53
   6 -12   0  107.56    3.53
  -6  12   0  103.72    2.69
   6 -10   0    7.01    0.39
  -6  10   0    6.24    0.32
   6  -8   0  149.56    4.79
  -6   8   0  142.82    4.76
  -6   6   0   56.74    2.48
   6  -4   0   82.07    2.77
  -6   4   0   57.83    2.42
   6   0   0   -0.02    0.06
  -6   0   0    1.53    0.98
   6   2   0  580.12   18.80
  -6  -2   0 1136.27   37.15
   6   4   0   66.75    2.49
  -6  -4   0   59.14    1.67
   6   8   0  159.88    5.45
  -6  -8   0  149.80    4.84
   6  10   0    5.69    0.35
  -6 -10   0    5.39    0.38
   6  12   0   99.75    2.57
  -6 -12   0  104.50    3.87
  -6 -14   0   52.75    2.12
   6  16   0    2.71    0.35
  -6 -16   0    2.32    0.40
  -6 -18   0  166.99    5.77
   6  20   0    6.01    0.40
  -6 -20   0    6.81    0.62
   6  22   0   16.61    0.74
  -6 -22   0   20.29    1.03
   6  24   0    1.05    0.27
  -6 -24   0    1.49    0.41
   6  26   0    1.53    0.28
  -6 -26   0    2.24    0.44
   6  28   0    1.33    0.31
  -6 -28   0    1.05    0.60
   6  30   0    4.07    0.49
  -6 -30   0    3.93    0.77
   6  32   0    0.61    0.44
  -6 -32   0    0.00    0.66
   6  34   0    4.87    0.46
  -6 -34   0    5.20    0.66
   6  36   0    0.62    0.49
  -6 -36   0   -0.49    0.95
   6  38   0    3.74    0.37
  -6 -38   0    3.11    0.85
   6  40   0   -0.08    0.36
  -6 -40   0    0.01    0.28
   5 -39  -1   -0.01    0.65
  -5  39   1    0.49    0.51
   5 -37  -1    0.43    0.96
  -5  37   1    0.50    0.54
   5 -35  -1    0.49    0.87
  -5  35   1    1.04    0.50
   5 -33  -1    0.55    0.76
  -5  33   1   -0.06    0.41
   5 -31  -1    2.32    0.65
  -5  31   1    1.43    0.41
   5 -29  -1    1.10    0.59
  -5  29   1    1.03    0.27
   5 -27  -1    1.68    0.37
  -5  27   1    2.36    0.36
   5 -25  -1    5.02    0.43
  -5  25   1    4.32    0.34
   5 -23  -1    5.54    0.47
  -5  23   1    5.84    0.39
   5 -21  -1    7.03    0.53
  -5  21   1    5.96    0.35
   5 -19  -1    4.41    0.40
  -5  19   1    4.81    0.33
   5 -17  -1    7.27    0.49
  -5  17   1    5.75    0.33
   5 -15  -1    8.66    0.49
  -5  15   1    8.32    0.41
  -5  13   1   13.41    0.57
   5 -11  -1   16.33    0.67
  -5  11   1   17.58    0.72
   5  -9  -1   85.16    2.24
   5  -7  -1  125.75    4.02
  -5   7   1  122.09    4.14
  -5   5   1  168.50    5.71
   5   1  -1  137.98    4.79
  -5  -1   1   85.18    3.04
   5   5  -1  255.44    9.45
  -5  -5   1  237.12    5.99
   5   7  -1  180.04    4.47
  -5  -7   1  168.22    5.53
   5   9  -1   79.53    2.86
  -5  -9   1   81.83    2.76
   5  11  -1   18.23    0.82
  -5 -11   1   18.16    0.60
  -5 -13   1   19.62    0.93
   5  15  -1   10.45    0.56
  -5 -15   1   11.58    0.64
   5  17  -1    6.40    0.49
  -5 -17   1    6.09    0.41
   5  19  -1    4.29    0.39
  -5 -19   1    4.43    0.39
   5  21  -1    5.33    0.36
  -5 -21   1    5.28    0.60
   5  23  -1    4.36    0.39
  -5 -23   1    4.85    0.56
   5  25  -1    4.53    0.38
  -5 -25   1    4.84    0.61
   5  27  -1    1.93    0.41
  -5 -27   1    1.21    0.56
   5  29  -1    1.07    0.47
  -5 -29   1    1.15    0.59
   5  31  -1    1.26    0.32
  -5 -31   1    2.09    0.73
   5  33  -1    0.23    0.48
  -5 -33   1    0.43    0.69
   5  35  -1    1.57    0.41
  -5 -35   1    1.59    0.94
   5  37  -1    0.55    0.50
  -5 -37   1    0.98    0.69
   5  39  -1    0.51    0.59
  -5 -39   1    0.51    0.68
   4 -40  -2    0.36    0.95
  -4  40   2    0.42    0.41
   4 -38  -2    5.08    0.78
  -4  38   2    2.85    0.35
   4 -36  -2    0.89    0.63
  -4  36   2    0.73    0.47
   4 -34  -2    5.91    0.83
  -4  34   2    5.40    0.48
   4 -32  -2    0.54    0.64
  -4  32   2    1.02    0.39
   4 -30  -2    6.25    0.66
  -4  30   2    5.71    0.41
   4 -28  -2    0.88    0.50
  -4  28   2    1.09    0.25
   4 -26  -2   10.76    0.71
  -4  26   2   10.94    0.59
   4 -24  -2    3.36    0.46
  -4  24   2    3.39    0.35
   4 -22  -2   27.27    1.25
  -4  22   2   22.53    1.12
   4 -20  -2    4.90    0.41
  -4  20   2    4.44    0.32
   4 -18  -2   48.12    1.75
  -4  18   2   39.62    1.77
   4 -16  -2    1.19    0.29
  -4  16   2    1.33    0.23
   4 -14  -2   70.82    2.40
  -4  14   2   61.40    2.17
   4 -12  -2   14.29    0.68
  -4  12   2   11.48    0.50
   4 -10  -2  112.19    3.76
  -4  10   2   95.38    3.42
   4  -8  -2    2.54    0.22
  -4   8   2    3.09    0.20
   4  -6  -2  108.08    3.62
  -4   6   2  106.68    3.75
   4  -4  -2   14.15    0.62
  -4   4   2   14.26    0.63
   4   0  -2    2.00    0.25
  -4   0   2    1.41    0.23
   4   4  -2   26.95    1.03
   4   6  -2  150.47    3.90
  -4  -6   2  134.64    4.82
  -4 -12   2   13.22    0.60
   4  14  -2   80.21    2.31
  -4 -14   2   67.46    2.47
   4  16  -2    1.09    0.23
  -4 -16   2    1.31    0.36
  -4 -18   2   49.54    1.47
   4  20  -2    4.28    0.39
  -4 -20   2    3.88    0.40
   4  22  -2   27.43    1.01
  -4 -22   2   25.74    1.21
   4  24  -2    3.93    0.44
  -4 -24   2    2.88    0.51
   4  26  -2   10.25    0.69
  -4 -26   2   10.09    0.71
   4  28  -2    1.85    0.46
  -4 -28   2    0.70    0.38
   4  30  -2    6.93    0.59
  -4 -30   2    6.61    0.77
   4  32  -2    0.82    0.31
  -4 -32   2    0.86    0.75
   4  34  -2    5.07    0.65
  -4 -34   2    4.93    0.77
   4  36  -2   -0.17    0.51
  -4 -36   2    0.61    1.01
   4  38  -2    3.13    0.64
  -4 -38   2    2.52    0.78
  -4 -40   2    0.33    0.54
   3 -41  -3    1.88    0.45
  -3  41   3   -0.08    0.18
   3 -39  -3    0.41    0.72
  -3  39   3    0.43    0.50
   3 -37  -3    1.17    0.81
  -3  37   3    1.35    0.49
   3 -35  -3    1.14    0.80
  -3  35   3    0.39    0.43
   3 -33  -3    5.30    0.76
  -3  33   3    5.97    0.51
   3 -31  -3   -0.22    0.61
  -3  31   3    0.00    0.32
   3 -29  -3    5.23    0.51
  -3  29   3    4.80    0.43
   3 -27  -3    0.15    0.43
  -3  27   3    0.80    0.26
   3 -25  -3    0.48    0.29
  -3  25   3    0.33    0.19
   3 -23  -3   -0.06    0.32
  -3  23   3    0.21    0.23
   3 -21  -3    0.12    0.31
  -3  21   3    0.05    0.23
   3 -19  -3   36.52    1.49
  -3  19   3   30.54    1.22
   3 -17  -3    6.71    0.46
  -3  17   3    5.48    0.31
   3 -15  -3   59.22    2.07
  -3  15   3   48.96    1.88
   3 -13  -3   84.62    3.18
  -3  13   3   71.87    2.68
   3 -11  -3   17.99    0.77
  -3  11   3   14.80    0.54
   3  -9  -3   20.39    0.85
  -3   9   3   20.53    0.80
   3  -7  -3  153.77    5.07
  -3   7   3  247.61    8.63
   3  -5  -3   33.91    1.21
  -3   5   3   41.90    1.92
   3  -3  -3  107.65    3.49
  -3   3   3  177.15    6.03
  -3   1   3  189.46    6.90
   3   1  -3  167.76    4.21
   3   3  -3  215.88    5.22
  -3  -3   3  206.95    5.11
   3   5  -3   42.15    1.58
  -3  -5   3   37.64    1.36
  -3  -7   3  210.14    4.91
  -3  -9   3   25.73    1.05
   3  11  -3   19.54    0.85
  -3 -11   3   18.93    0.85
  -3 -13   3   97.25    3.73
  -3 -15   3   51.11    1.85
   3  17  -3    8.89    1.43
  -3 -17   3    5.90    0.50
  -3 -19   3   31.43    1.35
   3  21  -3    0.11    0.31
  -3 -21   3    0.00    0.39
   3  23  -3   -0.24    0.24
  -3 -23   3    0.04    0.30
   3  25  -3    0.68    0.38
  -3 -25   3    0.93    0.41
   3  27  -3    0.01    0.36
  -3 -27   3    0.96    0.56
   3  29  -3    4.70    0.43
  -3 -29   3    4.92    0.69
   3  31  -3    0.27    0.32
  -3 -31   3   -0.63    0.69
   3  33  -3    6.04    0.61
  -3 -33   3    5.65    0.90
   3  35  -3    0.99    0.52
  -3 -35   3   -0.05    0.67
   3  37  -3   -0.38    0.56
  -3 -37   3   -0.32    0.58
   3  39  -3    0.23    0.51
  -3 -39   3    0.04    0.34
   2 -42  -4    1.74    0.42
   2 -40  -4    0.21    0.26
  -2  40   4    0.04    0.36
   2 -38  -4    0.31    0.47
  -2  38   4    1.27    0.55
   2 -36  -4   -0.11    0.53
  -2  36   4   -0.17    0.44
   2 -34  -4    2.66    0.72
  -2  34   4    2.34    0.33
   2 -32  -4    1.07    0.53
  -2  32   4    0.92    0.27
   2 -30  -4    3.86    0.55
  -2  30   4    5.01    0.45
   2 -28  -4    0.39    0.31
  -2  28   4    0.45    0.22
   2 -26  -4   66.35    2.27
  -2  26   4   55.92    1.96
   2 -24  -4    1.19    0.38
  -2  24   4    1.56    0.28
   2 -22  -4   46.11    2.05
  -2  22   4   44.35    1.75
   2 -20  -4    4.50    0.39
  -2  20   4    4.46    0.31
   2 -18  -4    1.40    0.29
  -2  18   4    1.65    0.20
   2 -16  -4   10.05    0.49
  -2  16   4   10.40    0.48
   2 -14  -4  139.67    4.70
   2 -12  -4    1.13    0.20
  -2  12   4    0.86    0.18
   2 -10  -4  494.03   15.52
  -2  10   4  443.30   14.09
   2  -8  -4   58.90    2.03
  -2   8   4   56.72    2.01
  -2   2   4   50.75    2.23
   2   0  -4    0.28    0.15
  -2   0   4    0.47    0.15
   2   2  -4   33.07    1.35
  -2  -2   4   29.06    1.07
   2   4  -4  125.14    4.60
  -2  -4   4  122.81    4.25
  -2  -8   4   69.14    2.46
  -2 -10   4  530.25   17.12
   2  12  -4    1.19    0.22
  -2 -12   4    1.19    0.22
  -2 -14   4  139.95    5.02
  -2 -16   4    9.51    0.53
  -2 -18   4    1.83    0.37
  -2 -20   4    4.24    0.39
   2  22  -4   45.27    2.70
   2  24  -4    1.78    0.39
  -2 -24   4    0.70    0.39
   2  28  -4    0.27    0.40
  -2 -28   4    0.73    0.50
   2  30  -4    5.01    0.54
  -2 -30   4    4.10    0.61
   2  32  -4    0.87    0.48
  -2 -32   4    0.20    0.59
   2  34  -4    2.53    0.52
  -2 -34   4    2.30    0.59
   2  36  -4   -0.40    0.52
  -2 -36   4   -0.51    0.55
   2  38  -4    0.61    0.54
  -2 -38   4    1.99    0.70
  -1  41   5    0.84    0.34
   1 -39  -5    0.11    0.34
  -1  39   5    0.11    0.45
   1 -37  -5    0.99    0.71
  -1  37   5    1.08    0.38
   1 -35  -5   -0.10    0.65
  -1  35   5    0.07    0.46
   1 -33  -5    1.65    0.62
  -1  33   5    0.87    0.28
   1 -31  -5    0.57    0.48
  -1  31   5    0.77    0.36
   1 -29  -5    7.36    0.59
  -1  29   5    9.83    0.56
   1 -27  -5    9.92    0.63
  -1  27   5    9.63    0.49
   1 -25  -5   46.55    2.13
  -1  25   5   43.89    1.51
   1 -23  -5   14.25    0.78
  -1  23   5   12.72    0.66
   1 -21  -5    8.93    0.51
  -1  21   5    9.75    0.50
   1 -19  -5    1.52    0.27
  -1  19   5    1.35    0.22
   1 -17  -5   16.26    0.73
  -1  17   5   18.87    0.86
   1 -15  -5   26.63    1.02
  -1  15   5   23.12    0.95
   1 -13  -5   64.60    2.35
  -1  13   5   56.19    2.04
   1 -11  -5  259.85    8.31
  -1  11   5  240.47    7.75
   1  -9  -5  148.21    5.04
  -1   9   5  123.99    4.12
   1  -5  -5   93.90    3.00
   1  -3  -5  149.05    4.82
  -1   1   5  105.58    3.55
   1   1  -5  129.51    3.25
  -1  -1   5  111.28    3.86
   1   3  -5  145.82    4.94
  -1  -3   5  144.79    4.75
  -1  -5   5  109.21    3.87
   1   9  -5  158.97    5.28
  -1  -9   5  171.12    5.78
   1  11  -5  278.09    9.00
  -1 -11   5  280.28    9.33
  -1 -15   5   32.43    1.04
   1  17  -5   16.93    0.83
   1  19  -5    1.79    0.31
  -1 -19   5    1.60    0.36
   1  21  -5    8.77    0.46
  -1 -21   5   10.43    0.72
  -1 -23   5   14.26    0.96
  -1 -25   5   51.94    2.26
   1  27  -5    9.51    2.02
  -1 -27   5    9.73    0.64
   1  29  -5    9.86    0.66
  -1 -29   5    8.92    0.77
   1  31  -5    0.28    0.33
  -1 -31   5    0.79    0.66
   1  33  -5    1.81    0.53
  -1 -33   5    1.16    0.50
   1  35  -5    1.00    0.58
  -1 -35   5    0.37    0.65
   1  37  -5    0.73    0.56
  -1 -37   5   -0.43    0.78
   0 -42  -6    1.31    0.40
   0  42   6    0.11    0.16
   0 -40  -6   -0.05    0.33
   0  40   6   -0.11    0.26
   0 -38  -6    1.70    0.55
   0  38   6    2.79    0.47
   0 -36  -6   -0.19    0.60
   0  36   6    0.02    0.35
   0 -34  -6    7.42    0.65
   0  34   6   10.69    0.75
   0 -32  -6    0.58    0.59
   0  32   6   -0.13    0.37
   0 -30  -6    4.96    0.57
   0  30   6    6.52    0.43
   0 -28  -6   -0.08    0.42
   0  28   6    0.17    0.24
   0 -26  -6   13.39    0.77
   0  26   6   13.28    0.63
   0 -24  -6   -0.28    0.31
   0  24   6    0.08    0.19
   0 -22  -6   18.68    0.90
   0  22   6   19.27    0.80
   0 -20  -6   -0.17    0.25
   0  20   6    0.01    0.16
   0 -18  -6   57.70    2.16
   0  18   6   55.86    2.12
   0 -16  -6    0.04    0.17
   0  16   6    0.07    0.12
   0 -14  -6  250.03    8.18
   0  14   6  244.35    8.10
   0 -12  -6   -0.10    0.14
   0  12   6   -0.01    0.11
   0 -10  -6  198.13    6.45
   0  10   6  181.51    5.93
   0  -8  -6    0.16    0.08
   0   0  -6    2.82    0.19
   0   0   6    2.80    0.19
   0   2  -6  228.45    7.27
   0  -2   6  228.01    7.72
   0   4  -6   -0.02    0.15
   0  -4   6   -0.22    0.15
   0   6  -6  502.24   15.95
   0   8  -6    0.12    0.18
   0  -8   6    0.06    0.22
   0  10  -6  216.97    7.06
   0 -10   6  215.49    7.41
   0  12  -6   -0.11    0.23
   0 -12   6   -0.07    0.18
   0 -14   6  296.82    9.73
   0  16  -6    0.27    0.26
   0 -16   6   -0.24    0.19
   0  18  -6   77.48    2.11
   0 -18   6   70.59    2.89
   0  20  -6   -0.04    0.29
   0 -20   6    0.32    0.34
   0  22  -6   23.27    0.87
   0 -22   6   22.00    1.11
   0  24  -6    0.07    0.23
   0 -24   6    0.33    0.43
   0  26  -6   15.66    0.81
   0 -26   6   15.87    1.09
   0  28  -6    0.02    0.38
   0 -28   6    0.12    0.40
   0  30  -6    8.72    0.59
   0  32  -6   -1.41    0.50
   0 -32   6   -0.54    0.70
   0  34  -6   11.57    0.60
   0 -34   6    9.77    0.76
   0  36  -6    0.14    0.53
   0 -36   6    0.28    0.61
   0 -38   6    0.26    0.33
  -1 -41  -7    0.02    0.32
   1  41   7    0.05    0.16
   1  39   7    1.03    0.42
   1  37   7   -0.10    0.46
  -1 -35  -7    0.19    0.57
   1  35   7    0.78    0.45
  -1 -33  -7    1.36    0.56
   1  33   7    2.34    0.46
  -1 -31  -7    1.84    0.58
   1  31   7    0.61    0.29
  -1 -29  -7    1.29    0.45
   1  29   7    1.31    0.32
  -1 -27  -7    4.02    0.43
   1  27   7    4.25    0.37
  -1 -25  -7    8.84    0.64
   1  25   7   11.18    0.62
  -1 -23  -7   15.18    0.79
   1  23   7   14.48    0.72
  -1 -21  -7   13.85    0.64
   1  21   7   12.74    0.59
  -1 -19  -7    8.90    0.47
   1  19   7    6.03    0.32
  -1 -17  -7   43.90    1.59
  -1 -15  -7   31.90    1.29
   1  15   7   32.42    1.22
  -1 -13  -7   38.87    1.43
   1  13   7   38.67    1.42
  -1 -11  -7   12.45    0.53
   1  11   7   10.77    0.43
  -1  -1  -7  117.61    3.82
   1   1   7  121.90    4.02
  -1   1  -7  116.12    3.79
   1  -1   7  121.79    4.25
  -1   3  -7  147.03    4.97
   1  -3   7  158.53    5.27
  -1   5  -7  166.86    5.68
   1  -5   7  179.58    6.41
  -1   7  -7   24.74    1.06
   1  -7   7   29.07    1.18
  -1   9  -7  110.73    3.74
   1  -9   7  111.36    3.94
  -1  11  -7   12.50    0.50
   1 -11   7   13.04    0.59
   1 -13   7   46.83    1.66
  -1  15  -7   35.32    1.28
   1 -15   7   38.04    1.61
  -1  17  -7   52.71    1.85
   1 -17   7   56.91    2.13
  -1  19  -7    9.26    0.55
   1 -19   7    8.52    0.53
  -1  21  -7   15.64    0.77
   1 -21   7   16.18    0.91
  -1  23  -7   18.90    0.80
   1 -23   7   18.68    0.99
  -1  25  -7   13.50    0.70
   1 -25   7   15.27    0.89
  -1  27  -7    5.74    0.52
   1 -27   7    5.56    0.65
  -1  29  -7    1.31    0.33
   1 -29   7    1.07    0.43
  -1  31  -7    1.39    0.47
   1 -31   7    0.89    0.64
  -1  33  -7    2.90    0.53
   1 -33   7    2.08    0.93
  -1  35  -7    1.95    0.73
   1 -37   7   -1.41    0.84
  -2 -38  -8    0.08    0.41
   2  38   8    0.10    0.49
  -2 -36  -8    0.45    0.78
   2  36   8   -0.14    0.48
  -2 -34  -8    1.72    0.80
   2  34   8    2.65    0.40
  -2 -32  -8    0.31    0.75
   2  32   8    0.08    0.41
  -2 -30  -8    1.36    0.53
   2  30   8    1.93    0.33
  -2 -28  -8    0.22    0.41
   2  28   8    0.27    0.25
  -2 -26  -8    6.22    0.53
   2  26   8    7.50    0.47
  -2 -24  -8   -0.21    0.32
   2  24   8   -0.09    0.17
  -2 -22  -8    3.68    0.41
   2  22   8    5.33    0.35
  -2 -20  -8    3.97    0.39
   2  20   8    3.82    0.26
  -2 -18  -8    9.63    0.54
   2  18   8   11.00    0.48
  -2 -16  -8   10.12    0.49
   2  16   8   11.09    0.50
  -2 -14  -8   36.56    1.52
   2  14   8   35.21    1.27
   2  12   8    7.76    0.32
   2   2   8  111.59    3.73
  -2   0  -8    4.80    0.32
   2   0   8    5.65    0.35
  -2   2  -8  128.90    4.26
   2  -2   8  123.14    4.07
  -2   4  -8   33.54    1.30
   2  -4   8   33.56    1.25
  -2   6  -8   95.47    3.33
   2  -6   8  101.51    3.52
  -2   8  -8   40.79    1.56
   2  -8   8   39.80    1.50
  -2  10  -8   60.07    2.19
   2 -10   8   68.37    2.29
  -2  12  -8   10.25    0.53
   2 -12   8    9.66    0.48
  -2  14  -8   40.49    1.68
   2 -14   8   47.89    1.93
  -2  16  -8   13.00    0.67
   2 -16   8   15.06    0.75
  -2  18  -8   12.39    0.54
   2 -18   8   13.39    0.70
  -2  20  -8    5.19    0.41
   2 -20   8    4.36    0.47
  -2  22  -8    6.36    0.47
   2 -22   8    5.00    0.51
  -2  24  -8   -0.04    0.30
   2 -24   8    0.23    0.46
  -2  26  -8    9.69    0.61
   2 -26   8   10.18    0.79
  -2  28  -8    0.44    0.38
   2 -28   8    0.37    0.42
  -2  30  -8    2.43    0.51
   2 -30   8    2.30    0.64
  -2  32  -8    0.73    0.52
   2 -32   8   -0.29    0.59
  -2  34  -8    3.04    0.49
   2 -34   8    5.06    1.03
  -2  36  -8   -0.08    0.62
   2 -36   8    3.29    0.72
  -3 -37  -9    0.08    0.30
  -3 -35  -9    0.24    0.74
   3  35   9    2.26    0.44
  -3 -33  -9    1.61    0.79
   3  33   9    2.04    0.38
  -3 -31  -9    2.16    0.49
   3  31   9    2.82    0.40
  -3 -29  -9    1.20    0.41
   3  29   9    1.28    0.29
  -3 -27  -9    1.20    0.32
   3  27   9    2.82    0.28
  -3 -25  -9    0.51    0.40
   3  25   9    0.48    0.19
  -3 -23  -9    3.08    0.56
   3  23   9    4.81    0.33
  -3 -21  -9   11.66    0.62
   3  21   9   13.66    0.68
  -3 -19  -9   51.97    1.88
   3  19   9   49.41    1.68
  -3 -17  -9   27.44    1.18
   3  17   9   28.65    0.94
   3  15   9   35.71    1.84
   3   3   9   45.68    1.47
  -3  -1  -9  126.66    4.22
   3   1   9  112.09    3.78
  -3   1  -9  125.96    4.16
   3  -1   9  117.75    3.83
  -3   3  -9   54.96    2.03
   3  -3   9   52.87    1.89
  -3   5  -9   13.25    0.60
   3  -5   9   16.38    0.66
  -3   7  -9    5.30    0.32
   3  -7   9    6.81    0.37
  -3   9  -9    2.57    0.24
   3  -9   9    4.00    0.31
  -3  11  -9    3.37    0.30
   3 -11   9    3.85    0.31
  -3  13  -9   10.40    0.50
   3 -13   9   10.14    0.57
  -3  15  -9   54.44    1.88
   3 -15   9   56.58    1.98
  -3  17  -9   40.12    1.44
   3 -17   9   41.13    1.44
  -3  19  -9   68.54    2.46
   3 -19   9   71.12    2.50
  -3  21  -9   17.52    0.77
   3 -21   9   17.66    1.03
  -3  23  -9    6.02    0.47
   3 -23   9    6.60    0.59
  -3  25  -9   -0.19    0.36
   3 -25   9    0.35    0.37
  -3  27  -9    3.02    0.43
   3 -27   9    3.18    0.62
  -3  29  -9    2.49    0.40
   3 -29   9    1.14    0.71
  -3  31  -9    3.51    0.49
   3 -31   9    2.50    0.84
  -3  33  -9    2.64    0.75
   3 -33   9    2.34    0.81
  -3  35  -9    2.60    0.50
   3 -35   9    2.82    1.07
  -4 -34 -10    0.15    0.48
   4  34  10    1.30    0.54
   4  32  10    0.51    0.39
  -4 -30 -10    0.72    0.60
   4  30  10    0.44    0.30
   4  28  10    0.44    0.33
  -4 -26 -10    0.87    0.55
   4  26  10    0.95    0.29
  -4 -24 -10    0.08    0.51
   4  24  10    0.26    0.19
   4  22  10    2.27    0.24
  -4 -20 -10    0.76    0.36
   4  20  10    0.23    0.12
   4  18  10   16.63    0.72
   4   2  10   70.24    2.37
   4   0  10    0.50    0.12
  -4   2 -10   77.85    2.64
   4  -2  10   74.97    2.62
  -4   4 -10    5.12    0.30
   4  -4  10    5.12    0.30
  -4   6 -10   37.83    1.38
   4  -6  10   40.56    1.40
  -4   8 -10    1.60    0.23
   4  -8  10    1.98    0.25
  -4  10 -10   28.92    1.16
   4 -10  10   27.30    1.07
  -4  12 -10   37.36    1.47
   4 -12  10   38.81    1.54
  -4  14 -10    6.92    0.35
   4 -14  10    7.03    0.48
  -4  16 -10    3.61    0.34
   4 -16  10    3.88    0.41
  -4  18 -10   25.23    1.09
   4 -18  10   26.11    1.19
  -4  20 -10    0.31    0.22
   4 -20  10    0.49    0.45
  -4  22 -10    4.15    0.40
   4 -22  10    4.69    0.48
  -4  24 -10    0.57    0.36
   4 -24  10    0.90    0.54
  -4  26 -10    1.47    0.43
   4 -26  10    1.39    0.50
  -4  28 -10    0.15    0.32
   4 -28  10    0.08    0.68
  -4  30 -10    0.34    0.50
   4 -30  10    0.60    0.74
  -4  32 -10    0.78    0.54
   4 -32  10    0.73    0.91
  -4  34 -10   -0.04    0.57
   4 -34  10    0.12    0.67
  -5 -31 -11    1.33    0.64
   5  31  11    4.11    0.47
   5  29  11    2.32    0.38
   5  27  11    7.33    0.52
   5  25  11    7.10    0.42
   5  23  11    8.54    0.56
   5  21  11    9.70    0.42
   5   3  11   35.63    1.26
   5   1  11   83.75    2.82
  -5   1 -11  100.88    3.50
   5  -1  11   89.95    3.05
  -5   3 -11   42.16    1.42
   5  -3  11   40.46    1.41
  -5   5 -11   85.07    2.91
   5  -5  11   84.90    2.87
  -5   7 -11   46.05    1.69
   5  -7  11   48.87    1.79
  -5   9 -11   27.50    1.11
   5  -9  11   26.28    0.98
  -5  11 -11   39.64    1.44
   5 -11  11   45.13    1.72
  -5  13 -11    6.76    0.37
   5 -13  11    5.63    0.46
  -5  15 -11   19.64    0.79
   5 -15  11   21.91    1.07
  -5  17 -11    6.15    0.38
   5 -17  11    6.44    0.58
  -5  19 -11   13.89    0.67
   5 -19  11   14.02    0.80
  -5  21 -11   15.15    0.76
   5 -21  11   16.23    0.85
  -5  23 -11   13.07    0.72
   5 -23  11   12.99    0.78
  -5  25 -11    9.89    0.59
   5 -25  11    9.45    0.83
  -5  27 -11   10.59    0.60
   5 -27  11   10.02    0.86
  -5  29 -11    2.97    0.54
   5 -29  11    2.54    0.80
  -5  31 -11    4.65    0.60
   5 -31  11    4.39    0.67
   5 -33  11    0.23    0.92
   6  30  12    2.16    0.37
   6  28  12    0.68    0.23
   6  26  12    3.75    0.26
   6   4  12    1.98    0.13
   6   2  12   27.81    0.77
   6   0  12    0.52    0.15
   6  -2  12   29.10    1.12
   6  -4  12    1.88    0.34
  -6   6 -12   25.62    0.92
   6  -6  12   25.25    0.95
  -6   8 -12    4.34    0.28
   6  -8  12    3.86    0.33
  -6  10 -12   38.22    1.36
   6 -10  12   39.90    1.53
  -6  12 -12    4.07    0.33
   6 -12  12    3.45    0.37
  -6  14 -12   34.84    1.27
   6 -14  12   34.81    1.34
  -6  16 -12   -0.05    0.27
   6 -16  12    0.12    0.28
  -6  18 -12   15.26    0.70
   6 -18  12   12.76    0.77
  -6  20 -12    2.62    0.36
   6 -20  12    2.11    0.50
  -6  22 -12    5.63    0.47
   6 -22  12    4.74    0.62
  -6  24 -12   -0.04    0.38
   6 -24  12   -0.47    0.49
  -6  26 -12    7.50    0.55
   6 -26  12    6.69    0.79
  -6  28 -12    0.85    0.35
   6 -28  12   -0.18    0.87
  -6  30 -12    4.45    0.56
   6 -30  12    3.81    0.62
   6 -32  12    2.20    0.98
   7   3  13   40.07    0.99
   7   1  13   21.47    0.78
   7  -1  13   21.44    0.93
  -7   3 -13   43.32    1.49
   7  -3  13   43.16    1.59
  -7   5 -13    9.92    0.41
   7  -5  13    8.43    0.46
  -7   7 -13   42.76    1.47
   7  -7  13   40.95    1.56
  -7   9 -13   24.63    0.95
   7  -9  13   22.53    0.94
  -7  11 -13   11.60    0.52
   7 -11  13   12.34    0.62
  -7  13 -13   27.01    1.04
   7 -13  13   26.67    1.16
  -7  15 -13    1.36    0.29
   7 -15  13    2.70    0.50
  -7  17 -13   15.30    0.75
   7 -17  13   17.75    0.92
  -7  19 -13   11.78    0.67
   7 -19  13   11.05    0.69
  -7  21 -13    7.62    0.51
   7 -21  13    5.04    0.73
  -7  23 -13   15.41    0.79
   7 -23  13   12.93    0.96
  -7  25 -13    2.67    0.51
   7 -25  13    2.14    0.82
  -7  27 -13    8.48    0.61
   7 -27  13    7.38    1.07
  -7  29 -13    3.22    0.56
   7 -29  13    2.04    0.62
   8   2  14   20.45    0.89
   8   0  14    0.03    0.19
   8  -2  14   23.22    0.90
   8  -4  14    1.89    0.26
  -8   6 -14   31.17    1.26
   8  -6  14   27.99    1.07
  -8   8 -14   -0.02    0.22
   8  -8  14   -0.05    0.28
  -8  10 -14   33.53    1.17
   8 -10  14   28.61    1.28
  -8  12 -14    0.70    0.24
   8 -12  14    0.73    0.38
  -8  14 -14    8.52    0.48
   8 -14  14    9.22    0.51
  -8  16 -14    0.76    0.24
   8 -16  14    0.59    0.51
  -8  18 -14    3.56    0.42
   8 -18  14    4.01    0.48
  -8  20 -14    1.68    0.39
   8 -20  14    1.12    0.74
  -8  22 -14    6.67    0.56
   8 -22  14    8.55    0.96
  -8  24 -14    0.69    0.48
   8 -24  14    0.04    0.93
  -8  26 -14    8.85    0.55
   8 -26  14    7.60    0.80
  -8  28 -14    1.36    0.45
   8 -28  14    0.62    0.96
   9   3  15    7.51    0.24
   9   1  15   12.74    0.46
   9  -1  15   13.87    0.75
   9  -3  15    8.76    0.58
  -9   5 -15    8.23    0.36
   9  -5  15    8.00    0.50
  -9   7 -15    8.67    0.42
   9  -7  15    7.24    0.48
   9  -9  15    5.12    0.47
  -9  11 -15    4.26    0.35
   9 -11  15    4.00    0.48
  -9  13 -15    9.47    0.56
   9 -13  15    8.17    0.62
  -9  15 -15    8.66    0.48
   9 -15  15    6.75    0.75
  -9  17 -15    6.72    0.39
   9 -17  15    5.41    0.78
  -9  19 -15    7.34    0.59
   9 -19  15    5.26    0.85
  -9  21 -15    2.76    0.46
   9 -21  15    1.33    0.88
  -9  23 -15    3.89    0.53
   9 -23  15    4.89    0.99
  -9  25 -15    1.29    0.54
   9 -25  15    0.95    0.79
  -9  27 -15    0.97    0.46
   9 -27  15    1.95    0.56
  10   2  16   17.31    0.49
  10   0  16    0.18    0.31
  10  -2  16   20.39    1.11
  10  -4  16    3.86    0.51
  10  -6  16   16.28    0.78
  10  -8  16    0.42    0.41
 -10  10 -16    7.65    0.42
  10 -10  16    7.48    0.58
  10 -12  16    0.28    0.59
  10 -14  16    9.03    0.84
 -10  16 -16    1.05    0.32
  10 -16  16    1.56    0.68
  10 -18  16    5.25    0.80
 -10  20 -16    0.97    0.49
  10 -20  16    0.54    0.73
 -10  22 -16    3.06    0.52
  10 -22  16    2.26    0.98
 -10  24 -16    0.25    0.46
  10 -24  16    0.26    0.60
  11   1  17   -0.19    0.29
  11  -1  17    0.72    0.38
  11  -3  17    1.93    0.46
  11  -5  17    0.77    0.53
  11  -7  17    4.32    0.54
  11  -9  17    0.43    0.60
  11 -11  17    1.49    0.56
 -11  13 -17    0.54    0.29
  11 -13  17   -0.39    0.64
 -11  15 -17    0.68    0.39
  11 -15  17    0.97    0.60
 -11  17 -17    0.21    0.43
  11 -17  17    0.53    0.78
 -11  19 -17    1.73    0.50
  11 -19  17    0.33    0.83
 -11  21 -17   -0.12    0.51
  11 -21  17    0.07    0.52
 -11  23 -17    1.24    0.58
  11 -23  17   -0.12    0.68
  12  -2  18    6.21    0.58
  12  -4  18    0.64    0.53
  12  -6  18    5.14    0.70
  12  -8  18    0.38    0.73
  12 -10  18    5.38    0.86
 -12  12 -18    1.79    0.21
  12 -12  18    2.05    0.85
 -12  14 -18    9.57    0.49
  12 -14  18    6.13    0.90
 -12  16 -18    0.49    0.47
  12 -16  18    0.30    0.70
 -12  18 -18    4.77    0.54
  12 -18  18    2.93    0.86
  12 -20  18   -0.26    0.60
  22  -8  14    2.48    0.66
  22  -6  14    0.03    0.44
  22  -4  14    1.87    0.60
  22  -2  14    1.05    0.65
  22   0  14    3.20    0.55
  22   2  14   -0.15    0.41
  22   4  14    2.07    0.69
 -21  15 -13    1.80    0.22
  21 -13  13    0.12    0.37
 -21  13 -13    0.66    0.17
  21 -11  13    0.11    0.57
  21  -9  13    2.29    0.38
  21  -7  13    0.03    0.79
  21  -5  13    1.47    0.63
  21  -3  13    0.09    0.40
  21  -1  13    2.31    0.67
  21   1  13    4.36    0.48
  21   3  13    0.35    0.61
  21   5  13    5.07    0.98
  21   7  13   -0.26    0.55
  21   9  13    0.20    0.26
  21  11  13    1.57    0.35
  20 -18  12    0.45    0.59
 -20  18 -12    0.53    0.46
  20 -16  12    2.23    0.70
  20 -14  12    0.17    0.32
 -20  14 -12    1.36    0.36
  20 -12  12    3.15    0.68
  20 -10  12    0.44    0.52
  20  -8  12    6.22    0.70
  20  -6  12    0.50    0.64
  20  -4  12    5.79    0.63
  20  -2  12   -0.19    0.51
  20   0  12    5.45    0.65
  20   2  12    0.40    0.58
  20   4  12    6.57    0.64
  20   6  12    0.20    0.52
  20   8  12    5.98    0.56
  20  10  12    0.79    0.52
  20  12  12    2.02    0.38
  20  14  12    1.96    0.47
  20  16  12    2.26    0.53
  20  18  12   -0.02    0.24
  19 -21  11    1.20    0.81
  19 -19  11    0.07    0.56
 -19  19 -11    1.23    0.50
  19 -17  11    1.95    0.88
 -19  17 -11    2.48    0.43
  19 -15  11    1.39    0.42
 -19  15 -11    1.00    0.39
  19 -13  11    3.99    0.76
 -19  13 -11    6.68    0.46
  19 -11  11    1.52    0.74
  19  -9  11    3.64    0.69
  19  -7  11    2.06    0.58
  19  -5  11    5.03    0.53
  19  -3  11    3.47    0.58
  19  -1  11    3.77    0.51
 -19   1 -11   -1.41    2.69
  19   1  11    3.47    0.50
  19   3  11    2.76    0.45
  19   5  11    4.89    0.49
 -19  -5 -11    0.13    1.32
  19   7  11    1.95    0.41
 -19  -7 -11    2.24    1.25
  19   9  11    3.14    0.40
  19  11  11    1.19    0.41
 -19 -11 -11    0.01    1.00
  19  13  11    2.98    0.37
  19  15  11    2.44    0.56
  19  17  11    2.03    0.65
  18 -24  10   -0.39    1.00
  18 -22  10   -0.62    0.78
 -18  22 -10    0.24    0.54
  18 -20  10    0.50    0.71
  18 -18  10    0.26    0.69
 -18  18 -10    1.19    0.49
  18 -16  10    0.78    0.77
 -18  16 -10    1.53    0.42
  18 -14  10    0.62    0.52
 -18  14 -10    0.81    0.35
  18 -12  10    1.42    0.58
  18 -10  10    1.77    0.55
  18  -8  10    1.26    0.57
  18  -6  10    0.45    0.49
  18  -4  10    4.24    0.51
  18  -2  10    0.26    0.38
 -18   2 -10    1.76    2.99
  18   0  10    5.74    0.44
 -18   0 -10    3.67    3.18
  18   2  10   -0.04    0.23
 -18  -2 -10   -2.55    2.57
  18   4  10    2.89    0.36
 -18  -4 -10    0.58    1.97
  18   6  10    0.53    0.28
 -18  -6 -10    2.63    2.12
  18   8  10    1.34    0.28
 -18  -8 -10    0.55    2.19
  18  10  10    1.04    0.89
  18  12  10    1.13    0.32
  18  14  10    0.67    0.31
  18  16  10    0.16    0.67
  18  18  10    0.13    0.36
  18  20  10    0.44    0.53
  18  22  10    0.28    0.43
  18  26  10    0.18    0.25
  17 -25   9    3.44    0.63
 -17  25  -9    5.69    0.61
  17 -23   9    2.38    0.86
  17 -21   9    1.19    0.84
 -17  21  -9    3.46    0.54
  17 -19   9    1.60    0.55
  17 -17   9    2.53    0.70
 -17  17  -9    3.33    0.44
  17 -15   9    1.84    0.66
 -17  15  -9    1.41    0.36
  17 -13   9    9.95    0.70
  17 -11   9    9.77    0.81
 -17  11  -9   11.40    0.59
  17  -9   9   12.05    0.80
 -17   9  -9   13.89    0.65
  17  -7   9   22.39    1.15
  17  -5   9    8.33    0.48
  17  -3   9   21.27    0.97
  17  -1   9    7.82    0.45
 -17   1  -9    5.42    2.70
  17   1   9    8.27    0.44
 -17  -1  -9    6.15    1.47
  17   3   9   19.63    0.65
  17   5   9    6.07    0.38
 -17  -5  -9    5.06    2.05
  17   7   9   16.57    0.58
 -17  -7  -9   10.21    2.12
  17   9   9    9.63    0.41
  17  11   9    8.08    0.41
 -17 -11  -9    4.22    1.28
  17  13   9    7.79    0.39
 -17 -13  -9    0.87    1.54
  17  15   9    1.58    0.27
  17  17   9    2.25    0.31
  17  19   9    1.43    0.30
 -17 -19  -9    2.08    0.68
  17  21   9    1.76    0.32
  17  23   9    2.06    0.73
  17  25   9    4.36    0.49
  17  27   9    0.03    0.46
  16 -28   8    1.02    0.70
 -16  28  -8    1.20    0.53
  16 -26   8    2.25    0.97
 -16  26  -8    0.29    0.46
  16 -24   8    0.37    0.82
 -16  24  -8    0.97    0.38
  16 -22   8    1.93    0.60
 -16  22  -8    2.21    0.39
  16 -20   8    2.11    0.74
 -16  20  -8    1.40    0.41
  16 -18   8   -0.62    0.63
 -16  18  -8    0.07    2.04
  16 -16   8    3.08    0.62
 -16  16  -8    4.62    0.45
  16 -14   8    0.92    0.56
  16 -12   8    7.96    0.58
 -16  12  -8   10.37    0.55
  16 -10   8    0.39    0.33
 -16  10  -8    0.79    0.30
  16  -8   8    9.90    0.67
 -16   8  -8   14.24    0.65
  16  -6   8    2.92    0.31
 -16   6  -8    4.27    0.33
  16  -4   8    8.10    0.47
  16  -2   8    4.17    0.40
  16   0   8   12.72    0.58
  16   2   8    3.61    0.27
 -16  -2  -8    4.37    2.24
  16   4   8    5.95    0.31
 -16  -4  -8    1.10    2.25
  16   6   8    2.66    0.23
 -16  -6  -8   -0.19    2.06
  16   8   8    6.72    0.78
  16  10   8   -0.18    0.46
  16  12   8    5.46    0.29
  16  14   8    0.15    0.67
 -16 -14  -8    2.30    1.02
  16  16   8    2.76    0.22
 -16 -16  -8   -0.28    1.74
  16  18   8    0.14    0.58
  16  20   8    0.29    0.59
  16  22   8    1.54    0.73
 -16 -22  -8    0.22    1.18
  16  24   8    0.46    0.63
 -16 -24  -8    0.10    0.89
  16  26   8    0.28    0.28
  16  28   8    1.57    0.59
 -16 -28  -8    0.19    0.33
  16  30   8   -0.30    0.23
 -16 -32  -8   -0.07    0.42
  15 -29   7    0.04    0.77
 -15  29  -7    2.07    0.35
  15 -27   7    3.42    0.60
 -15  27  -7    5.27    0.66
  15 -25   7    3.34    0.82
  15 -23   7    4.90    0.85
 -15  23  -7    6.16    0.48
  15 -21   7    8.04    0.84
 -15  21  -7    9.87    0.56
  15 -19   7    7.03    0.79
 -15  19  -7    7.31    0.55
  15 -17   7   18.45    1.12
 -15  17  -7   21.08    1.04
  15 -15   7   17.88    1.03
 -15  15  -7   16.84    0.77
  15 -13   7   19.20    0.84
 -15  13  -7   22.38    0.94
  15 -11   7   15.30    0.86
 -15  11  -7   14.05    0.72
  15  -9   7   12.96    0.65
 -15   9  -7   14.08    0.63
  15  -7   7   16.23    0.85
 -15   7  -7   15.26    1.69
  15  -5   7   18.14    1.00
 -15   5  -7   17.67    1.72
  15  -3   7   24.28    0.89
  15  -1   7   22.86    0.75
 -15   1  -7   20.66    2.70
  15   1   7   21.40    0.73
 -15  -1  -7   22.08    2.87
  15   3   7   22.63    0.99
  15   5   7   13.40    0.53
 -15  -5  -7   17.33    2.20
  15   7   7   10.93    0.42
 -15  -7  -7    9.86    1.68
  15   9   7    6.92    0.33
  15  11   7    8.23    0.38
 -15 -11  -7    7.73    0.75
  15  13   7   12.23    0.43
 -15 -13  -7    8.80    0.78
  15  15   7   10.04    0.39
 -15 -15  -7    8.06    1.59
  15  17   7   11.47    0.86
  15  19   7    3.93    0.56
 -15 -19  -7    3.63    1.64
  15  21   7    4.59    0.64
 -15 -21  -7    3.64    0.89
  15  23   7    1.77    0.51
 -15 -23  -7    2.21    0.77
  15  25   7    2.71    0.63
 -15 -25  -7    2.95    0.93
  15  27   7    2.09    0.76
 -15 -27  -7    0.89    0.63
  15  29   7   -0.12    0.34
  15  31   7    2.81    0.63
  14 -32   6    4.18    0.91
  14 -30   6   -0.52    0.62
 -14  30  -6    0.19    0.59
  14 -28   6    3.54    0.61
 -14  28  -6    4.31    0.47
  14 -26   6    0.42    0.70
 -14  26  -6    1.14    0.48
  14 -24   6    3.66    0.78
 -14  24  -6    3.55    0.35
  14 -22   6    1.13    0.63
 -14  22  -6    0.89    0.30
  14 -20   6    8.25    0.76
 -14  20  -6    8.45    0.50
  14 -18   6    1.41    0.52
 -14  18  -6    1.40    0.35
  14 -16   6   11.53    0.82
 -14  16  -6   12.19    0.68
  14 -14   6    5.04    0.54
 -14  14  -6    8.11    0.47
  14 -12   6   18.32    1.03
 -14  12  -6   20.79    0.97
  14 -10   6    2.46    0.43
 -14  10  -6    3.44    0.35
  14  -8   6   16.45    0.75
  14  -6   6   13.47    0.55
  14  -4   6   16.21    0.69
 -14   4  -6   16.79    0.70
  14  -2   6    4.40    0.27
 -14   2  -6    5.21    2.24
  14   0   6   31.06    1.19
  14   2   6    3.39    0.24
 -14  -2  -6    2.68    0.65
  14   4   6   12.32    0.42
 -14  -4  -6   14.80    1.86
  14   6   6    8.94    0.67
 -14  -6  -6    4.76    1.44
  14   8   6   10.10    0.38
 -14  -8  -6    9.55    1.33
  14  10   6    1.49    0.39
 -14 -10  -6    0.68    1.18
  14  12   6   10.82    0.35
  14  14   6    2.91    0.46
  14  16   6    5.77    0.57
 -14 -16  -6    5.40    0.69
  14  18   6    1.08    0.42
 -14 -18  -6    0.65    0.61
  14  20   6    5.36    0.59
 -14 -20  -6    3.45    0.89
  14  22   6    0.59    0.47
 -14 -22  -6    0.54    0.64
  14  24   6    1.12    0.49
 -14 -24  -6    1.44    0.77
  14  26   6    0.99    0.66
 -14 -26  -6    0.09    0.73
  14  28   6    2.12    0.62
 -14 -28  -6    2.05    0.78
  14  30   6    0.07    0.42
  14  32   6    1.56    0.50
 -14 -32  -6    1.59    0.54
  13 -33   5    2.16    0.70
 -13  33  -5    0.18    0.74
  13 -31   5    2.11    0.69
 -13  31  -5    3.46    0.66
  13 -29   5    2.21    0.85
 -13  29  -5   -0.21    1.77
  13 -27   5    3.64    0.81
 -13  27  -5    3.84    0.40
  13 -25   5    2.64    0.69
 -13  25  -5    3.69    0.47
  13 -23   5    9.88    0.86
 -13  23  -5   11.17    0.58
  13 -21   5   10.20    0.83
 -13  21  -5   11.24    0.62
  13 -19   5   20.68    1.19
  13 -17   5   14.63    0.80
 -13  17  -5   15.00    0.80
  13 -15   5   11.49    0.72
 -13  15  -5   10.86    0.49
  13 -13   5   49.83    2.04
 -13  13  -5   51.38    1.89
  13 -11   5    8.70    0.61
 -13  11  -5    7.12    0.43
  13  -9   5   21.39    0.82
 -13   9  -5   21.10    1.59
  13  -7   5   48.29    1.52
  13  -5   5   20.96    0.86
 -13   5  -5   22.85    0.96
  13  -3   5   46.91    1.81
 -13   3  -5   50.37    1.51
  13  -1   5   27.63    0.87
  13   1   5   22.77    0.83
 -13  -3  -5   70.80    3.57
 -13  -5  -5   21.43    1.03
 -13  -7  -5   44.41    2.67
 -13  -9  -5   16.68    0.88
  13  11   5    6.47    0.55
 -13 -11  -5    5.15    1.03
 -13 -13  -5   22.74    1.05
  13  15   5    7.22    0.58
 -13 -17  -5    7.17    0.72
  13  19   5   11.73    0.84
  13  21   5    5.81    0.51
 -13 -21  -5    5.33    0.72
  13  23   5    5.19    0.53
 -13 -23  -5    4.56    0.75
  13  25   5    2.12    0.54
 -13 -25  -5    0.69    0.79
  13  27   5    1.58    0.55
 -13 -27  -5    0.69    0.61
  13  29   5    0.83    0.63
 -13 -29  -5    0.21    0.80
  13  31   5    1.44    0.48
 -13 -31  -5    0.03    0.74
 -13 -33  -5    2.09    0.83
  13  35   5    0.06    0.30
 -13 -35  -5    0.51    0.70
 -13 -37  -5    1.96    0.51
  12 -34   4    0.16    0.52
 -12  34  -4    0.15    0.47
  12 -32   4    1.16    0.62
 -12  32  -4    2.86    0.59
  12 -30   4    0.02    0.48
 -12  30  -4    0.09    0.46
  12 -28   4    1.20    0.66
  12 -26   4    1.98    0.67
 -12  26  -4    1.85    1.58
  12 -22   4    5.28    0.54
 -12  22  -4    4.68    0.45
  12 -20   4   13.34    0.86
 -12  20  -4   13.81    0.76
  12 -18   4    4.58    0.56
 -12  18  -4    2.90    1.12
  12 -16   4   24.76    0.99
 -12  16  -4   29.18    1.17
 -12  12  -4   32.96    1.23
  12 -10   4    0.92    0.27
  12  -8   4   36.66    1.17
 -12   8  -4   39.07    1.15
  12  -6   4   22.15    1.00
 -12   6  -4   27.50    1.63
  12  -4   4   53.91    1.93
 -12   4  -4   57.60    2.09
  12  -2   4    2.68    0.21
  12   0   4    9.67    0.38
  12   2   4    2.21    0.14
 -12  -2  -4    5.30    1.42
 -12  -6  -4   19.68    1.09
  12   8   4   30.15    1.51
 -12  -8  -4   30.07    2.01
  12  10   4    0.37    0.33
 -12 -12  -4   16.27    0.76
  12  14   4    4.89    0.44
 -12 -14  -4    3.87    0.56
  12  16   4   16.54    0.76
 -12 -16  -4   15.09    0.83
  12  18   4    2.89    0.40
 -12 -18  -4    1.58    0.51
  12  20   4    8.87    0.60
 -12 -20  -4    8.59    0.77
  12  22   4    2.71    0.46
 -12 -22  -4    2.89    0.58
  12  24   4    7.98    0.64
 -12 -24  -4    7.36    0.80
  12  26   4    1.33    0.52
 -12 -26  -4    1.79    0.54
  12  28   4    0.77    0.35
 -12 -28  -4    1.49    0.84
  12  30   4   -0.36    0.48
 -12 -30  -4    0.79    0.60
  12  32   4    1.67    0.58
 -12 -32  -4   -0.11    0.47
 -12 -34  -4   -0.15    0.19
  11 -35   3   -0.35    0.57
 -11  35  -3    0.99    0.48
  11 -33   3    1.50    0.64
 -11  33  -3    1.73    0.50
  11 -31   3    0.21    0.46
 -11  31  -3   -0.07    0.53
  11 -29   3    1.40    0.51
 -11  29  -3    2.08    0.52
  11 -27   3    0.55    0.64
 -11  27  -3    0.74    0.41
  11 -25   3    0.12    0.59
 -11  25  -3    0.14    0.27
  11 -23   3    3.32    0.44
  11 -21   3    2.48    0.46
  11 -17   3   13.89    0.80
  11 -15   3    7.18    0.50
  11 -13   3   43.34    1.34
  11 -11   3   10.59    0.63
 -11  11  -3   11.44    1.12
  11  -9   3   16.12    0.61
 -11   9  -3   16.44    0.61
  11  -7   3   93.74    3.24
  11  -5   3   17.29    0.79
 -11   5  -3   16.74    1.20
  11  -3   3   77.66    2.14
 -11   3  -3   81.76    3.39
  11  -1   3   13.15    0.45
  11   1   3   11.28    0.42
 -11  -1  -3   11.97    0.68
 -11  -3  -3   95.75    4.08
  11   5   3   13.97    0.82
 -11  -5  -3   17.05    1.48
  11   7   3   83.01    3.09
  11   9   3   12.46    0.61
 -11  -9  -3   12.34    0.69
  11  11   3    8.62    0.57
 -11 -11  -3    8.59    0.77
 -11 -13  -3   35.60    1.56
  11  15   3    4.22    0.41
 -11 -15  -3    4.47    0.49
  11  17   3    7.95    0.56
 -11 -17  -3    9.41    0.78
  11  19   3    9.60    0.64
 -11 -19  -3    9.10    0.78
  11  21   3    3.22    0.45
 -11 -21  -3    0.88    0.51
  11  23   3    2.95    0.44
 -11 -23  -3    2.60    0.68
  11  25   3    0.19    0.44
 -11 -25  -3    0.04    0.67
  11  27   3    0.00    0.29
 -11 -27  -3    0.42    0.70
  11  29   3   -0.04    0.49
 -11 -29  -3    1.98    0.83
  11  31   3    0.33    0.31
 -11 -31  -3    0.29    0.87
  11  33   3    0.25    0.37
 -11 -33  -3   -0.36    0.81
  11  35   3    0.19    0.33
 -11 -35  -3    0.66    0.68
  11  37   3    0.06    0.32
 -11 -37  -3   -0.29    0.76
  10 -36   2    2.15    0.68
 -10  36  -2    1.54    0.62
  10 -34   2    0.99    0.67
 -10  34  -2   -0.10    0.52
  10 -32   2    2.54    0.92
 -10  32  -2    2.66    0.34
  10 -30   2    1.44    0.63
 -10  30  -2    1.60    0.41
  10 -28   2    6.21    0.71
 -10  28  -2    5.02    0.48
  10 -26   2    1.11    0.62
 -10  26  -2    1.58    0.28
  10 -24   2   12.46    0.79
 -10  24  -2   12.35    0.65
  10 -22   2    4.79    0.50
 -10  22  -2    6.03    0.42
  10 -20   2   22.80    1.09
 -10  20  -2   19.19    0.79
  10 -18   2   -0.10    0.36
  10 -16   2   29.15    1.24
  10 -12   2   83.92    2.97
 -10  12  -2   78.25    2.21
  10 -10   2   62.73    2.30
  10  -8   2  104.50    3.52
 -10   8  -2  101.44    3.62
  10  -6   2   45.73    1.76
  10  -2   2    7.20    0.33
 -10   2  -2    8.93    0.44
  10   0   2  218.27    7.60
  10   2   2    6.57    0.28
 -10  -2  -2    7.32    0.65
  10   6   2   34.53    1.38
  10   8   2  111.20    3.12
 -10  -8  -2  124.21    3.40
  10  10   2   44.82    1.35
 -10 -10  -2   52.22    2.11
  10  12   2   76.07    2.77
 -10 -12  -2   80.71    2.98
  10  14   2   25.91    1.38
 -10 -14  -2   26.67    1.28
  10  16   2   24.43    1.08
 -10 -16  -2   24.54    0.98
  10  18   2    0.18    0.35
 -10 -18  -2    0.05    0.49
  10  20   2   15.58    0.81
 -10 -20  -2   19.33    1.09
  10  22   2    3.25    0.42
 -10 -22  -2    2.84    0.63
  10  24   2    8.62    0.58
 -10 -24  -2    9.57    0.80
  10  26   2    1.04    0.43
 -10 -26  -2    0.55    0.67
  10  28   2    3.80    0.44
 -10 -28  -2    3.86    0.78
  10  30   2    1.17    0.46
 -10 -30  -2    0.53    0.61
  10  32   2    2.12    0.52
 -10 -32  -2    2.33    0.70
  10  34   2    0.15    0.51
 -10 -34  -2   -0.36    0.61
  10  36   2    1.53    0.45
   9 -37   1    0.31    0.60
  -9  37  -1    1.15    0.44
   9 -35   1    0.03    0.81
  -9  35  -1    0.17    0.35
   9 -33   1    0.72    0.80
  -9  33  -1    1.15    0.48
   9 -31   1    0.33    0.58
  -9  31  -1    0.75    0.33
   9 -29   1    0.54    0.47
  -9  29  -1    0.42    0.33
   9 -27   1    3.03    0.49
  -9  27  -1    2.80    0.33
   9 -25   1    0.23    0.34
  -9  25  -1    0.40    0.22
   9 -23   1   14.28    0.76
  -9  23  -1   16.91    0.87
   9 -21   1    0.23    0.31
  -9  21  -1    0.79    0.31
   9 -19   1    2.95    0.40
  -9  19  -1    3.01    0.32
   9 -17   1    5.75    0.49
  -9  17  -1    5.88    0.34
   9 -15   1    0.33    0.21
  -9  15  -1    0.33    0.16
  -9  13  -1    9.63    0.50
   9 -11   1   10.12    0.51
   9  -7   1   57.07    2.06
  -9   7  -1   57.18    1.64
   9  -5   1   45.70    1.60
   9  -3   1   47.97    1.31
  -9   3  -1   56.85    2.28
   9   1   1    6.01    0.30
  -9  -1  -1   11.59    0.80
  -9  -3  -1   57.25    1.87
   9   5   1   57.51    1.73
  -9  -5  -1   63.59    2.02
   9   7   1   59.09    1.80
  -9  -7  -1   64.33    2.00
   9   9   1   10.21    0.50
  -9  -9  -1   11.36    0.60
   9  11   1    9.31    0.46
  -9 -11  -1    9.82    0.52
   9  13   1    4.61    0.37
  -9 -13  -1    4.50    0.45
   9  15   1    0.53    0.32
  -9 -15  -1    0.64    0.34
   9  17   1    5.05    0.43
  -9 -17  -1    4.12    0.48
   9  19   1    1.84    0.35
  -9 -19  -1    1.12    0.52
   9  21   1    0.10    0.35
  -9 -21  -1    0.61    0.54
   9  23   1   11.76    0.63
  -9 -23  -1   11.27    0.85
   9  25   1    0.02    0.39
  -9 -25  -1    0.71    0.60
   9  27   1    1.36    0.47
  -9 -27  -1    2.09    0.50
   9  29   1    0.03    0.29
  -9 -29  -1    0.46    0.70
   9  31   1    0.37    0.49
  -9 -31  -1    0.66    0.82
   9  33   1    0.08    0.50
  -9 -33  -1    0.34    0.50
   9  35   1   -0.19    0.52
  -9 -35  -1   -0.46    0.80
   9  37   1   -0.12    0.35
  -9 -37  -1    0.24    0.40
   9  39   1   -0.04    0.35
   8 -38   0    0.02    0.19
  -8  38   0    1.83    0.47
   8 -36   0    2.89    0.85
  -8  36   0    4.57    0.46
   8 -34   0    0.98    0.93
  -8  34   0    0.31    0.49
   8 -32   0    8.11    0.70
  -8  32   0    8.63    0.57
   8 -30   0    0.07    0.46
  -8  30   0    0.69    0.40
   8 -28   0    6.97    0.74
  -8  28   0    6.51    0.49
   8 -26   0    0.95    0.40
  -8  26   0    0.59    0.32
   8 -24   0    8.56    0.63
  -8  24   0    7.49    0.52
   8 -22   0    0.35    0.44
  -8  22   0    0.90    0.21
   8 -20   0   72.70    2.87
  -8  20   0   68.07    2.67
   8 -18   0    7.39    0.57
  -8  18   0    7.24    0.46
   8 -16   0  188.12    6.13
  -8  16   0  170.42    5.55
   8 -14   0    9.92    0.47
  -8  14   0    9.65    0.46
  -8  12   0  125.34    4.14
   8 -10   0   26.91    0.78
  -8  10   0   25.46    1.05
   8  -8   0   50.41    1.78
  -8   8   0   46.50    1.66
   8  -6   0   77.81    2.68
  -8   6   0   93.76    3.88
   8  -2   0    0.48    0.12
  -8   2   0    5.31    0.51
   8   2   0    3.36    0.35
  -8  -2   0   16.96    1.32
   8   6   0   91.25    3.19
  -8  -6   0  103.89    2.95
   8  10   0   25.75    0.94
  -8 -10   0   26.15    0.98
  -8 -12   0  168.37    5.55
   8  14   0    8.16    0.45
  -8 -14   0    8.09    0.50
   8  16   0  195.40    4.98
  -8 -16   0  203.50    6.89
   8  18   0    6.19    0.43
  -8 -18   0    6.46    0.63
   8  20   0   64.40    2.20
  -8 -20   0   70.37    2.91
   8  22   0    1.21    0.32
  -8 -22   0    1.88    0.53
   8  24   0    7.13    0.57
  -8 -24   0    7.89    0.67
   8  26   0    0.88    0.30
  -8 -26   0    0.94    0.62
   8  28   0    5.59    0.55
  -8 -28   0    6.33    0.78
   8  30   0    0.37    0.46
  -8 -30   0    0.42    0.78
   8  32   0    6.43    0.50
  -8 -32   0    6.80    0.88
   8  34   0    0.14    0.42
  -8 -34   0   -0.22    1.00
   8  36   0    3.87    0.60
  -8 -36   0    2.36    0.59
   8  38   0    1.02    0.53
  -8 -38   0   -0.07    0.42
   7 -39  -1    1.34    0.44
  -7  39   1   -0.05    0.42
   7 -37  -1    0.04    0.25
  -7  37   1    1.29    0.57
   7 -35  -1    1.09    0.61
  -7  35   1    0.41    0.47
   7 -33  -1    2.99    0.85
  -7  33   1    3.03    0.44
   7 -31  -1    1.31    0.72
  -7  31   1    1.30    0.41
   7 -29  -1    3.16    0.63
  -7  29   1    3.10    0.33
   7 -27  -1    5.47    0.68
  -7  27   1    4.73    0.43
   7 -25  -1    0.64    0.46
  -7  25   1    1.28    0.33
   7 -23  -1   13.42    0.74
  -7  23   1   12.91    0.66
   7 -21  -1   10.95    0.69
  -7  21   1    9.31    0.46
   7 -19  -1   22.76    1.00
  -7  19   1   20.70    0.73
   7 -17  -1   41.35    1.70
  -7  17   1   40.51    1.49
   7 -15  -1   63.38    1.78
  -7  15   1   63.94    2.29
   7 -13  -1   58.73    2.03
  -7  13   1   54.47    1.86
   7 -11  -1   42.40    1.56
  -7  11   1   40.11    1.43
   7  -9  -1    7.80    0.31
  -7   9   1    7.40    0.38
   7  -7  -1   41.01    1.13
  -7   7   1   41.09    1.55
   7  -5  -1   15.60    0.61
  -7   3   1   95.26    3.23
  -7   1   1   26.01    1.28
   7   3  -1  150.78    6.72
  -7  -5   1   15.72    0.79
   7   7  -1   44.37    1.71
  -7  -7   1   43.25    1.54
   7   9  -1    8.40    0.47
  -7  -9   1    8.45    0.46
   7  11  -1   43.96    1.60
  -7 -11   1   44.73    1.78
   7  13  -1   51.97    1.49
  -7 -13   1   54.77    2.36
   7  15  -1   59.26    2.18
  -7 -15   1   56.94    2.07
   7  17  -1   38.01    1.44
  -7 -17   1   36.37    1.46
  -7 -19   1   19.57    1.13
   7  21  -1    8.27    0.54
  -7 -21   1    9.29    0.69
   7  23  -1   11.59    0.72
  -7 -23   1   10.34    0.69
   7  25  -1    0.58    0.37
  -7 -25   1    0.32    0.45
   7  27  -1    3.76    0.54
  -7 -27   1    4.39    0.69
   7  29  -1    2.39    0.48
  -7 -29   1    2.15    0.50
   7  31  -1    0.62    0.48
  -7 -31   1    0.55    0.71
   7  33  -1    2.45    0.43
  -7 -33   1    2.74    0.97
   7  35  -1    0.28    0.56
  -7 -35   1    0.54    1.01
   7  37  -1    0.45    0.51
  -7 -37   1   -0.38    0.83
   7  39  -1    0.24    0.29
  -7 -39   1    0.06    0.39
   6 -40  -2   -0.31    0.39
  -6  40   2    2.60    0.44
   6 -38  -2    0.46    0.67
  -6  38   2    0.60    0.51
   6 -36  -2    2.69    0.76
  -6  36   2    3.57    0.48
   6 -34  -2    0.45    0.52
  -6  34   2    1.48    0.34
   6 -32  -2    4.92    0.75
  -6  32   2    4.45    0.48
   6 -30  -2    1.43    0.67
  -6  30   2    0.87    0.35
   6 -28  -2   17.24    0.83
  -6  28   2   17.68    0.80
   6 -26  -2    2.65    0.55
  -6  26   2    3.37    0.38
   6 -24  -2   46.44    1.64
  -6  24   2   46.55    1.88
   6 -22  -2    1.67    0.32
  -6  22   2    1.71    0.24
   6 -20  -2   91.64    3.32
  -6  20   2   83.20    2.77
   6 -18  -2    0.90    0.22
  -6  18   2    1.16    0.18
   6 -16  -2  105.39    3.97
  -6  16   2   96.85    3.37
   6 -14  -2   17.94    0.72
  -6  14   2   16.18    0.71
   6 -12  -2  107.52    3.76
  -6  12   2  100.35    3.38
   6 -10  -2   52.03    1.88
  -6  10   2   50.48    1.85
   6  -8  -2  306.55    9.77
   6  -6  -2   30.67    1.24
  -6   6   2   34.60    1.31
   6  -4  -2   90.15    3.15
  -6   2   2   21.12    1.50
   6   0  -2  150.88    5.37
   6   2  -2   10.93    0.55
  -6  -2   2   10.28    0.58
   6   6  -2   19.44    1.28
  -6  -6   2   31.67    1.34
   6   8  -2  402.44   14.29
   6  10  -2   61.58    3.23
  -6 -10   2   60.18    2.48
   6  12  -2  100.20    3.39
  -6 -12   2  104.85    3.45
   6  14  -2   19.60    0.78
  -6 -14   2   21.73    1.08
   6  16  -2  111.13    2.99
  -6 -16   2  106.94    2.86
   6  18  -2    1.05    0.35
  -6 -18   2    0.42    0.33
   6  20  -2   80.60    2.64
  -6 -20   2   91.58    3.62
   6  22  -2    1.31    0.43
  -6 -22   2    1.39    0.35
   6  24  -2   40.94    1.86
   6  26  -2    2.62    0.44
  -6 -26   2    2.34    0.42
   6  28  -2   15.99    0.90
  -6 -28   2   18.78    1.13
   6  30  -2    1.85    0.39
  -6 -30   2    2.27    0.75
   6  32  -2    4.89    0.59
  -6 -32   2    3.46    0.67
   6  34  -2    1.46    0.40
  -6 -34   2    0.23    0.60
   6  36  -2    2.70    0.46
  -6 -36   2    1.58    0.45
   6  38  -2   -0.04    0.15
  -6 -38   2   -0.01    0.61
   5 -39  -3    1.46    0.54
  -5  39   3    0.22    0.48
   5 -37  -3   -0.11    0.60
  -5  37   3    0.23    0.41
   5 -35  -3    0.21    0.62
  -5  35   3    0.46    0.42
   5 -33  -3    1.14    0.72
  -5  33   3    1.29    0.39
   5 -31  -3    3.27    0.62
  -5  31   3    3.33    0.31
   5 -29  -3    2.48    0.42
  -5  29   3    2.32    0.35
   5 -27  -3    8.79    0.74
  -5  27   3   10.79    0.61
   5 -25  -3   12.05    0.72
  -5  25   3   10.50    0.54
   5 -23  -3    4.82    0.47
  -5  23   3    5.33    0.39
   5 -21  -3   25.75    1.09
  -5  21   3   21.91    0.84
   5 -19  -3    6.47    0.45
  -5  19   3    6.40    0.40
   5 -17  -3   16.11    0.76
  -5  17   3   14.13    0.78
   5 -15  -3   35.60    1.46
  -5  15   3   34.14    1.30
   5 -13  -3   40.29    1.70
  -5  13   3   37.97    1.44
   5 -11  -3   16.59    0.68
   5  -9  -3   88.66    3.11
  -5   9   3   80.31    2.70
   5  -7  -3   48.86    1.73
   5  -5  -3   32.78    1.22
  -5   5   3   30.46    1.11
   5  -3  -3    3.12    0.17
  -5   3   3    5.00    0.42
   5  -1  -3   24.10    1.05
  -5   1   3   41.87    2.02
   5   1  -3   28.57    0.92
  -5  -1   3   26.57    1.17
   5   3  -3    5.21    0.37
  -5  -3   3    6.18    0.46
   5   5  -3   54.11    1.57
  -5  -5   3   56.03    1.68
   5   7  -3   64.27    1.79
  -5  -7   3   68.61    1.87
   5   9  -3  105.02    2.67
  -5  -9   3  103.47    3.56
  -5 -11   3   14.42    0.68
   5  15  -3   27.64    2.03
  -5 -15   3   32.24    1.37
   5  17  -3   16.82    0.76
  -5 -17   3   14.23    0.65
   5  19  -3    5.65    0.40
  -5 -19   3    5.46    0.56
   5  21  -3   22.70    0.87
  -5 -21   3   23.48    1.14
   5  23  -3    3.74    0.35
  -5 -23   3    4.44    0.57
   5  25  -3   10.46    0.65
  -5 -25   3   13.01    0.81
   5  27  -3    9.73    0.70
   5  29  -3    2.85    0.41
  -5 -29   3    2.82    0.76
   5  31  -3    3.98    0.60
  -5 -31   3    3.60    0.53
   5  33  -3    1.62    0.54
  -5 -33   3    0.77    0.91
   5  35  -3    0.38    0.36
  -5 -35   3   -0.29    1.08
   5  37  -3    0.76    0.63
  -5 -37   3   -0.25    0.64
  -5 -39   3   -0.22    0.58
  -4  40   4    0.03    0.30
   4 -38  -4    0.78    0.82
  -4  38   4    0.48    0.49
   4 -36  -4    1.88    0.83
  -4  36   4    1.74    0.48
   4 -34  -4   -0.22    0.54
  -4  34   4   -0.10    0.37
   4 -32  -4    1.32    0.54
  -4  32   4    2.81    0.38
   4 -30  -4   -0.20    0.53
  -4  30   4   -0.13    0.20
   4 -28  -4    9.68    0.68
  -4  28   4    9.48    0.62
   4 -26  -4    1.60    0.41
  -4  26   4    1.73    0.28
   4 -24  -4   45.03    1.80
  -4  24   4   45.66    1.48
   4 -22  -4    7.32    0.51
  -4  22   4    5.59    0.38
   4 -20  -4   58.63    2.19
  -4  20   4   58.68    2.11
   4 -18  -4    7.40    0.42
  -4  18   4    6.30    0.41
   4 -16  -4   51.05    2.12
  -4  16   4   54.60    2.02
   4 -14  -4   10.63    0.47
  -4  14   4   11.51    0.49
   4 -12  -4   51.43    1.94
  -4  12   4   48.71    1.81
   4 -10  -4    1.28    0.22
  -4  10   4    1.50    0.19
   4  -8  -4  157.88    5.20
  -4   8   4  149.45    5.09
   4  -6  -4   35.59    1.27
  -4   6   4   30.74    1.11
   4  -4  -4   43.29    1.50
  -4   4   4   66.68    2.53
   4  -2  -4    4.39    0.39
   4   0  -4   51.66    2.19
   4   2  -4    4.95    0.35
  -4  -2   4    4.73    0.33
   4   4  -4   75.63    2.10
  -4  -4   4   75.45    2.26
   4   6  -4   46.61    1.40
  -4  -6   4   42.67    1.58
  -4  -8   4  221.74    5.27
   4  10  -4    1.23    0.32
  -4 -10   4    1.33    0.31
  -4 -12   4   58.27    2.51
   4  14  -4    9.55    0.51
  -4 -14   4   10.18    0.58
  -4 -16   4   49.22    2.00
  -4 -20   4   57.22    2.23
  -4 -22   4    6.42    0.61
   4  24  -4   44.92    1.96
   4  26  -4    1.74    0.31
  -4 -26   4    1.79    0.54
   4  28  -4   10.38    0.70
  -4 -28   4    9.60    0.85
   4  30  -4    0.31    0.47
  -4 -30   4   -0.20    0.45
   4  32  -4    1.91    0.49
  -4 -32   4    2.68    0.90
   4  34  -4    0.32    0.43
  -4 -34   4   -0.46    0.86
   4  36  -4    0.88    0.49
  -4 -36   4    1.75    0.80
   4  38  -4    0.56    0.58
  -4 -38   4   -0.16    0.40
   3 -41  -5    1.38    0.34
  -3  41   5    0.82    0.21
   3 -39  -5    0.15    0.52
   3 -37  -5   -0.05    0.45
  -3  37   5    0.63    0.43
   3 -35  -5    0.22    0.76
  -3  35   5    0.02    0.41
   3 -33  -5    0.75    0.62
  -3  33   5    0.53    0.36
   3 -31  -5    0.53    0.52
  -3  31   5    0.23    0.27
   3 -29  -5    6.07    0.58
  -3  29   5    5.83    0.42
   3 -27  -5    3.64    0.51
  -3  27   5    3.19    0.33
   3 -25  -5   36.18    1.43
  -3  25   5   37.36    1.39
   3 -23  -5    4.78    0.39
  -3  23   5    5.60    0.34
   3 -21  -5   17.42    0.76
  -3  21   5   16.37    0.80
   3 -19  -5   20.88    0.92
  -3  19   5   18.61    0.78
   3 -17  -5    2.83    0.30
  -3  17   5    1.36    0.15
   3 -15  -5   10.30    0.51
  -3  15   5    8.11    0.46
   3 -13  -5    2.84    0.23
  -3  13   5    2.13    0.19
   3 -11  -5  170.13    5.63
  -3  11   5  158.06    5.08
  -3   9   5  196.31    6.43
   3  -7  -5  166.11    5.49
   3  -5  -5  269.32    8.46
  -3   5   5  477.20   16.39
   3  -3  -5    4.08    0.28
  -3   3   5    8.81    0.75
   3  -1  -5   37.22    1.19
  -3   1   5   32.69    1.10
   3   1  -5   37.15    1.53
   3   3  -5    4.33    0.25
  -3  -3   5    5.37    0.36
  -3  -5   5  327.74   10.55
  -3  -7   5  181.92    6.00
   3   9  -5  246.29    8.07
  -3 -11   5  189.00    6.50
   3  13  -5    4.06    0.36
  -3 -13   5    4.38    0.35
   3  15  -5   10.97    0.62
  -3 -15   5   10.08    0.50
   3  17  -5    2.96    0.34
  -3 -17   5    4.32    0.39
   3  19  -5   20.91    0.78
  -3 -19   5   23.00    1.08
   3  21  -5   19.23    0.90
  -3 -21   5   21.26    1.10
   3  25  -5   31.97    2.70
  -3 -25   5   38.01    1.62
   3  27  -5    5.20    1.97
  -3 -27   5    3.61    0.62
   3  29  -5    7.00    0.53
  -3 -29   5    6.41    0.62
   3  31  -5    0.70    0.33
  -3 -31   5    1.15    0.56
   3  33  -5    1.03    0.43
  -3 -33   5    2.02    0.63
   3  35  -5   -0.07    0.64
  -3 -35   5   -0.45    0.92
   3  37  -5   -0.35    0.62
  -3 -37   5    1.31    0.72
  -2  42   6    1.00    0.25
   2 -38  -6    0.06    0.40
  -2  38   6    0.18    0.34
   2 -36  -6    0.20    0.37
  -2  36   6   -0.30    0.37
   2 -34  -6   -0.04    0.53
  -2  34   6    0.16    0.36
   2 -32  -6    1.62    0.54
  -2  32   6    1.90    0.38
   2 -30  -6    0.46    0.45
  -2  30   6    0.49    0.26
   2 -28  -6   -0.03    0.38
  -2  28   6    0.05    0.27
   2 -26  -6    0.21    0.38
  -2  26   6    0.58    0.27
   2 -24  -6    1.09    0.34
  -2  24   6    0.68    0.24
   2 -22  -6    3.61    0.37
  -2  22   6    4.29    0.29
   2 -20  -6    4.34    0.39
  -2  20   6    4.46    0.34
   2 -18  -6   37.63    1.32
  -2  18   6   34.93    1.38
   2 -16  -6    4.27    0.32
  -2  16   6    4.78    0.35
   2 -14  -6    0.24    0.17
  -2  14   6    0.33    0.16
   2 -12  -6    3.14    0.22
   2 -10  -6    0.83    0.16
   2  -8  -6    2.20    0.16
   2  -6  -6  127.91    4.20
   2  -4  -6   75.00    2.73
  -2   4   6   98.10    3.89
   2  -2  -6   26.41    1.01
   2   0  -6   36.90    1.03
  -2   0   6   40.99    1.70
   2   2  -6   28.66    1.07
   2   4  -6   76.94    2.81
  -2  -4   6   80.59    3.07
  -2  -6   6  143.57    5.03
   2   8  -6    2.73    0.29
  -2  -8   6    4.05    0.34
   2  10  -6    0.50    0.23
  -2 -10   6    0.91    0.23
   2  12  -6    3.18    0.31
  -2 -12   6    3.74    0.35
   2  14  -6    0.41    0.26
  -2 -14   6    0.44    0.27
   2  16  -6    5.02    0.34
  -2 -16   6    5.37    0.47
   2  18  -6   41.20    1.34
  -2 -18   6   40.88    1.66
   2  20  -6    4.38    0.36
  -2 -20   6    4.46    0.51
   2  22  -6    3.84    0.34
  -2 -22   6    4.84    0.50
   2  24  -6    1.14    0.30
  -2 -24   6    1.38    0.47
   2  26  -6    0.74    0.29
  -2 -26   6    0.71    0.52
   2  30  -6   -1.74    2.33
  -2 -30   6    0.72    0.67
   2  32  -6    1.09    2.47
  -2 -32   6    0.47    0.62
   2  34  -6    0.05    0.61
  -2 -34   6    0.04    0.61
   2  36  -6    0.27    0.52
  -2 -36   6    0.43    0.51
  -1  41   7    0.83    0.14
   1 -39  -7   -0.15    0.41
  -1  39   7    0.33    0.32
   1 -37  -7    0.07    0.37
  -1  37   7    0.15    0.54
   1 -35  -7    0.92    0.68
  -1  35   7    1.48    0.46
   1 -33  -7    1.75    0.69
  -1  33   7    2.11    0.28
   1 -31  -7    2.38    0.57
  -1  31   7    0.83    0.31
   1 -29  -7    0.31    0.39
  -1  29   7    0.61    0.26
   1 -27  -7    3.91    0.47
  -1  27   7    4.88    0.38
   1 -25  -7   11.32    0.64
  -1  25   7   12.67    0.56
   1 -23  -7   17.90    0.83
  -1  23   7   15.70    0.64
   1 -21  -7   14.58    0.66
  -1  21   7   13.97    0.73
   1 -19  -7    9.26    0.48
  -1  19   7    5.84    0.33
   1 -17  -7   46.56    1.56
  -1  17   7   45.46    1.65
   1 -15  -7   32.63    1.18
  -1  15   7   34.89    1.46
   1 -13  -7   40.34    1.45
   1 -11  -7   13.14    0.59
  -1  11   7   12.40    0.56
   1  -9  -7  104.26    3.37
   1  -7  -7   23.09    0.76
   1  -5  -7  161.26    3.56
   1  -3  -7  142.22    4.48
   1  -1  -7  122.11    4.04
   1   1  -7  120.01    4.13
  -1  -1   7  128.19    4.39
   1   3  -7  146.69    4.83
  -1  -3   7  164.18    5.46
  -1  -5   7  186.61    6.59
   1   7  -7   25.82    1.03
  -1  -7   7   32.35    1.26
   1   9  -7  116.79    4.37
   1  11  -7   14.40    0.68
  -1 -11   7   14.52    0.68
   1  13  -7   46.00    1.60
  -1 -13   7   48.19    1.36
   1  15  -7   37.39    1.56
  -1 -15   7   39.58    1.54
   1  17  -7   53.09    1.89
  -1 -17   7   58.44    2.26
   1  19  -7   10.19    0.63
  -1 -19   7   10.18    0.52
   1  21  -7   15.91    0.67
  -1 -21   7   17.89    1.01
   1  23  -7   21.50    0.87
  -1 -23   7   19.74    0.92
   1  25  -7   12.65    0.76
  -1 -25   7   13.89    0.63
   1  27  -7    5.63    0.48
  -1 -27   7    4.67    0.48
   1  29  -7    1.43    0.45
  -1 -29   7    0.94    0.46
   1  31  -7    1.11    0.47
  -1 -31   7    1.17    0.69
  -1 -33   7    0.28    0.77
   1  35  -7    1.75    0.59
  -1 -35   7    1.39    0.92
  -1 -37   7    0.45    0.59
   0  38   8   -0.17    0.40
   0 -36  -8    1.04    0.55
   0  36   8    1.51    0.49
   0 -34  -8   -0.28    0.69
   0  34   8   -0.61    0.45
   0 -32  -8    2.59    0.61
   0  32   8    3.35    0.37
   0 -30  -8   -0.19    0.53
   0  30   8    0.04    0.26
   0 -28  -8    0.49    0.39
   0  28   8    0.00    0.22
   0 -26  -8   -0.16    0.33
   0  26   8    0.15    0.19
   0 -24  -8    1.90    0.32
   0  24   8    3.32    0.29
   0 -22  -8   -0.15    0.23
   0  22   8    0.02    0.16
   0 -20  -8   21.41    0.84
   0  20   8   21.92    0.94
   0 -18  -8    0.21    0.21
   0  18   8   -0.01    0.10
   0 -16  -8   46.50    1.76
   0  16   8   53.61    1.99
   0 -14  -8   -0.08    0.14
   0  14   8    0.06    0.09
   0 -12  -8   16.66    0.66
   0  -2  -8    0.08    0.06
   0   0  -8   97.64    3.30
   0   0   8   90.75    3.39
   0   2  -8    0.14    0.14
   0  -2   8    0.15    0.16
   0   4  -8   34.32    1.37
   0  -4   8   34.75    1.48
   0   6  -8    0.86    0.21
   0  -6   8    1.10    0.21
   0   8  -8   49.45    1.82
   0  -8   8   48.11    1.85
   0  10  -8    0.09    0.21
   0 -10   8   -0.07    0.17
   0 -12   8   22.51    0.90
   0  14  -8    0.02    0.16
   0 -14   8   -0.22    0.26
   0  16  -8   63.23    1.81
   0 -16   8   60.33    2.26
   0  18  -8   -0.26    0.27
   0 -18   8    0.24    0.32
   0  20  -8   29.70    1.11
   0 -20   8   25.88    1.03
   0  22  -8    0.11    0.25
   0 -22   8    0.09    0.42
   0  24  -8    3.76    0.42
   0 -24   8    2.50    0.44
   0  26  -8    0.32    0.39
   0 -26   8    0.14    0.36
   0  28  -8    0.08    0.29
   0 -28   8    0.06    0.42
   0  30  -8    0.57    0.50
   0 -30   8   -0.87    0.62
   0  32  -8    4.65    0.45
   0 -32   8    4.20    0.89
   0  34  -8   -0.22    0.53
   0 -34   8    0.54    0.77
   0  36  -8    0.84    0.38
   0 -36   8    1.59    0.41
   1  37   9    0.97    0.26
  -1 -35  -9    1.30    0.67
   1  35   9    3.99    0.50
  -1 -33  -9    0.03    0.72
   1  33   9    2.11    0.41
  -1 -31  -9    3.18    0.62
   1  31   9    5.80    0.45
  -1 -29  -9    0.46    0.44
   1  29   9    0.94    0.27
  -1 -27  -9    0.68    0.46
   1  27   9    1.51    0.27
  -1 -25  -9    5.44    0.53
   1  25   9    8.44    0.45
  -1 -23  -9    3.80    0.41
   1  23   9    3.21    0.25
  -1 -21  -9    8.64    0.61
   1  21   9    6.65    0.35
  -1 -19  -9   68.75    2.72
   1  19   9   68.93    2.55
  -1 -17  -9   46.55    1.82
   1  17   9   48.95    1.96
  -1 -15  -9   56.50    1.98
  -1   1  -9  413.11   13.60
   1  -1   9  393.71   12.24
  -1   3  -9  155.26    5.05
   1  -3   9  163.34    5.55
  -1   5  -9   47.05    1.76
   1  -5   9   49.22    1.89
  -1   7  -9   48.79    1.86
   1  -7   9   51.58    1.81
  -1   9  -9    8.82    0.43
   1  -9   9   10.55    0.65
   1 -11   9   24.98    1.18
  -1  13  -9   45.55    1.67
   1 -13   9   48.51    1.80
   1 -15   9   79.40    2.81
  -1  17  -9   61.85    2.21
   1 -17   9   65.01    2.35
  -1  19  -9  100.77    2.72
   1 -19   9   91.67    2.44
  -1  21  -9    9.60    0.58
   1 -21   9    9.11    0.61
  -1  23  -9    4.90    0.44
   1 -23   9    4.52    0.49
  -1  25  -9    8.02    0.57
   1 -25   9    7.89    0.64
  -1  27  -9    1.59    0.43
   1 -27   9    2.38    0.62
  -1  29  -9    1.44    0.39
   1 -29   9    0.81    0.64
   1 -31   9    6.75    0.96
  -1  33  -9    2.78    0.60
   1 -33   9    2.49    0.67
   1 -35   9    2.37    0.88
  -2 -36 -10    1.85    0.45
   2  36  10    1.51    0.34
  -2 -34 -10   -0.08    0.76
   2  34  10    0.29    0.50
  -2 -32 -10    3.63    0.74
   2  32  10    5.74    0.61
  -2 -30 -10   -0.98    0.64
   2  30  10   -0.02    0.27
  -2 -28 -10    2.92    0.56
   2  28  10    3.03    0.34
  -2 -26 -10    0.27    0.45
   2  26  10    0.05    0.21
  -2 -24 -10    2.18    0.46
   2  24  10    2.03    0.25
  -2 -22 -10    0.09    0.38
   2  22  10    1.01    0.16
   2  20  10    2.68    1.02
   2   2  10    8.11    0.35
  -2   0 -10  160.18    5.42
   2   0  10  142.62    4.76
  -2   2 -10    9.91    0.50
   2  -2  10   10.28    0.54
  -2   4 -10   56.48    2.09
   2  -4  10   51.17    1.98
  -2   6 -10   25.77    1.13
   2  -6  10   25.27    1.10
  -2   8 -10   21.78    0.82
   2  -8  10   22.01    0.90
  -2  10 -10    0.48    0.22
   2 -10  10    0.44    0.22
  -2  12 -10   31.60    1.16
   2 -12  10   30.77    1.15
  -2  14 -10    5.21    0.36
   2 -14  10    5.13    0.37
  -2  16 -10   32.06    1.12
   2 -16  10   30.18    1.29
  -2  18 -10   10.64    0.55
   2 -18  10    9.68    0.55
  -2  20 -10    3.27    0.37
   2 -20  10    3.93    0.48
  -2  22 -10    0.98    0.23
   2 -22  10    0.93    0.44
  -2  24 -10    2.84    0.40
   2 -24  10    3.49    0.55
  -2  26 -10    0.08    0.36
   2 -26  10    0.45    0.61
  -2  28 -10    3.71    0.48
   2 -28  10    3.75    0.61
  -2  30 -10    0.45    0.54
   2 -30  10   -0.23    0.65
   2 -32  10    6.78    0.98
  -2  34 -10   -0.09    0.46
   2 -34  10   -0.38    1.04
  -3 -33 -11   -0.14    0.60
  -3 -31 -11    1.70    0.62
   3  31  11    0.78    0.29
  -3 -29 -11    3.14    0.52
   3  29  11    3.02    0.37
  -3 -25 -11    2.22    0.58
   3  25  11    3.10    0.31
   3   1  11   23.36    0.89
  -3   1 -11   21.28    0.82
   3  -1  11   25.09    1.02
  -3   3 -11   22.57    0.85
   3  -3  11   25.74    1.07
  -3   5 -11    6.30    0.36
   3  -5  11    7.97    0.45
  -3   7 -11   37.80    1.44
   3  -7  11   38.47    1.48
  -3   9 -11   22.27    0.85
   3  -9  11   23.18    0.95
  -3  11 -11   17.80    0.71
   3 -11  11   18.87    0.84
  -3  13 -11   12.91    0.60
   3 -13  11   13.10    0.62
  -3  15 -11    2.67    0.26
   3 -15  11    3.89    0.40
  -3  17 -11    6.06    0.43
   3 -17  11    6.26    0.49
  -3  19 -11   23.51    0.89
   3 -19  11   24.00    1.28
  -3  21 -11    6.48    0.39
   3 -21  11    6.30    0.61
  -3  23 -11   14.39    0.74
   3 -23  11   13.49    0.92
  -3  25 -11    5.11    0.38
   3 -25  11    3.44    0.68
  -3  27 -11    7.86    0.60
   3 -27  11    6.75    0.82
  -3  29 -11    4.72    0.60
   3 -29  11    4.26    0.72
  -3  31 -11    0.72    0.55
   3 -31  11    0.87    0.75
  -3  33 -11   -0.36    0.60
   3 -33  11    0.21    0.77
   4   2  12    1.42    0.12
   4   0  12   35.93    1.39
  -4   2 -12    1.72    0.15
   4  -2  12    1.73    0.22
  -4   4 -12    4.04    0.25
   4  -4  12    4.64    0.38
  -4   6 -12    4.05    0.29
   4  -6  12    3.45    0.27
  -4   8 -12   34.17    1.29
   4  -8  12   36.05    1.36
  -4  10 -12    1.25    0.19
   4 -10  12    1.19    0.29
  -4  12 -12   20.60    0.80
   4 -12  12   21.85    0.97
  -4  14 -12    3.78    0.33
   4 -14  12    3.25    0.41
  -4  16 -12    6.82    0.39
   4 -16  12    6.60    0.47
  -4  18 -12    0.48    0.29
   4 -18  12    0.47    0.37
  -4  20 -12    0.42    0.31
   4 -20  12    0.37    0.43
  -4  22 -12    1.65    0.37
   4 -22  12    2.13    0.54
  -4  24 -12    6.13    0.51
   4 -24  12    4.73    0.76
  -4  26 -12    1.04    0.30
   4 -26  12    0.35    0.74
  -4  28 -12    2.22    0.48
   4 -28  12    2.52    0.85
  -4  30 -12    0.63    0.53
   4 -30  12   -0.17    0.85
  -4  32 -12    0.69    0.40
   4 -32  12    1.07    1.09
   5   1  13    4.10    0.30
   5  -1  13    5.24    0.40
   5  -3  13    5.51    0.41
  -5   5 -13   17.19    0.66
   5  -5  13   17.57    0.76
  -5   7 -13    0.62    0.19
   5  -7  13    1.00    0.25
  -5   9 -13   17.83    0.74
   5  -9  13   18.88    0.76
  -5  11 -13   10.31    0.50
   5 -11  13   10.79    0.58
  -5  13 -13    0.28    0.24
   5 -13  13   -0.22    0.30
  -5  15 -13    7.51    0.47
   5 -15  13    7.10    0.57
  -5  17 -13    4.54    0.37
   5 -17  13    4.38    0.46
  -5  19 -13    4.13    0.35
   5 -19  13    5.96    0.59
  -5  21 -13    7.36    0.50
   5 -21  13    6.50    0.52
  -5  23 -13    0.57    0.40
   5 -23  13    0.82    0.59
  -5  25 -13    3.27    0.48
   5 -25  13    2.27    0.53
  -5  27 -13    1.30    0.36
   5 -27  13    1.41    0.81
  -5  29 -13    0.29    0.49
   5 -29  13    0.32    0.97
   5 -31  13    3.05    0.63
   6   0  14    3.50    0.28
   6  -2  14    4.10    0.34
  -6   4 -14    5.53    0.32
   6  -4  14    6.48    0.44
  -6   6 -14    7.19    0.36
   6  -6  14    7.06    0.48
  -6   8 -14   37.97    1.34
   6  -8  14   34.83    1.44
  -6  10 -14    0.39    0.20
   6 -10  14    0.62    0.28
  -6  12 -14   16.14    0.71
   6 -12  14   14.13    0.80
  -6  14 -14    0.20    0.26
   6 -14  14    0.45    0.34
  -6  16 -14   -0.03    0.30
   6 -16  14    0.82    0.43
  -6  18 -14    2.05    0.35
   6 -18  14    1.73    0.36
  -6  20 -14    1.32    0.36
   6 -20  14    1.69    0.59
  -6  22 -14    0.99    0.30
   6 -22  14    0.25    0.68
  -6  24 -14    5.19    0.53
   6 -24  14    4.77    0.74
  -6  26 -14    0.24    0.36
   6 -26  14   -0.13    0.90
  -6  28 -14    3.86    0.43
   6 -28  14    3.51    0.70
   7   1  15    1.17    0.17
   7  -1  15    0.79    0.23
   7  -3  15    2.73    0.33
  -7   5 -15   11.38    0.50
   7  -5  15    9.35    0.67
  -7   7 -15    0.11    0.18
   7  -7  15    0.01    0.29
  -7   9 -15    3.14    0.26
   7  -9  15    2.40    0.36
  -7  11 -15    1.53    0.26
   7 -11  15    1.64    0.36
  -7  13 -15    0.09    0.25
   7 -13  15    0.11    0.35
  -7  15 -15    1.95    0.31
   7 -15  15    2.10    0.44
  -7  17 -15    0.92    0.29
   7 -17  15    1.06    0.53
  -7  19 -15    0.13    0.38
   7 -19  15   -0.09    0.46
  -7  21 -15    4.32    0.49
   7 -21  15    4.54    0.77
  -7  23 -15    1.90    0.46
   7 -23  15    2.29    0.84
  -7  25 -15    1.89    0.42
   7 -25  15    2.46    0.92
  -7  27 -15    0.36    0.55
   7 -27  15   -1.32    0.93
   8   0  16   16.55    0.52
   8  -2  16    0.88    0.34
   8  -4  16   16.40    0.70
   8  -6  16    0.08    0.36
   8  -8  16   10.58    0.73
  -8  10 -16    2.63    0.29
   8 -10  16    2.17    0.40
  -8  12 -16    7.53    0.42
   8 -12  16    7.05    0.64
  -8  14 -16    3.42    0.34
   8 -14  16    3.21    0.56
  -8  16 -16    6.23    0.47
   8 -16  16    6.71    0.69
  -8  18 -16    0.79    0.29
   8 -18  16    0.39    0.68
  -8  20 -16    3.87    0.52
   8 -20  16    3.21    0.79
  -8  22 -16    1.24    0.51
   8 -22  16    0.28    0.93
  -8  24 -16    4.69    0.57
   8 -24  16    3.79    0.59
  -8  26 -16    1.20    0.41
   8 -26  16    2.16    0.47
   9  -1  17    1.07    0.29
   9  -3  17    2.28    0.55
   9  -5  17    0.25    0.47
   9  -7  17    1.64    0.51
   9  -9  17    1.12    0.60
  -9  11 -17    0.13    0.25
   9 -11  17   -0.28    0.51
  -9  13 -17    3.32    0.37
   9 -13  17    2.11    0.60
  -9  15 -17    1.70    0.33
   9 -15  17    1.33    0.68
  -9  17 -17    2.72    0.42
   9 -17  17    1.43    0.78
  -9  19 -17    2.81    0.35
   9 -19  17    2.00    0.96
  -9  21 -17    0.67    0.47
   9 -21  17    0.21    1.02
  -9  23 -17    1.10    0.35
   9 -23  17    1.95    0.84
  10  -2  18    0.07    0.75
  10  -4  18   12.08    0.88
  10  -6  18    2.40    0.76
  10  -8  18    8.40    0.76
  10 -10  18   -0.14    0.65
  10 -12  18    6.83    0.83
 -10  14 -18    1.49    0.38
  10 -16  18    6.29    0.83
  10 -18  18    1.53    0.78
 -10  20 -18    4.38    0.51
  10 -20  18    3.82    1.04
 -10  22 -18    1.65    0.40
  10 -22  18    0.25    0.65
  11  -9  19    0.24    0.37
  23  -9  13   -0.12    0.48
  23  -7  13    0.02    0.20
  23  -5  13    0.44    0.82
  23  -1  13    0.18    0.72
  23   1  13    0.22    0.50
  23   3  13    0.11    0.49
  23   5  13   -0.06    0.62
  22 -14  12    1.15    0.33
  22 -12  12   -0.01    0.61
  22 -10  12    0.37    0.61
  22  -8  12    0.85    0.34
  22  -6  12   -0.05    0.54
  22  -4  12   -0.04    0.48
  22  -2  12   -0.32    0.78
  22   0  12    0.37    0.75
  22   2  12    1.00    0.43
  22   4  12    0.69    0.58
  22   6  12    0.24    0.34
  22   8  12   -0.16    0.52
  22  10  12    0.06    0.30
  22  12  12    0.33    0.33
  22  14  12    0.43    0.54
  21 -17  11    0.24    0.51
  21 -15  11    1.83    0.64
  21 -13  11    1.45    0.44
  21 -11  11    1.57    0.44
  21  -9  11    2.58    0.80
  21  -7  11    2.25    0.60
  21  -5  11    2.41    0.58
  21  -3  11    2.62    0.62
 -21   3 -11   -0.72    1.51
  21  -1  11    3.76    0.54
 -21   1 -11    0.43    1.09
  21   1  11    3.86    0.59
  21   3  11    2.13    0.46
  21   5  11    3.60    0.57
  21   7  11    2.48    0.37
 -21  -7 -11   -0.40    1.12
  21   9  11    2.86    0.47
 -21 -11 -11    3.32    1.05
  21  13  11    1.79    0.33
  21  15  11    2.24    0.72
  21  17  11    0.89    0.32
  20 -20  10   -0.14    0.49
 -20  20 -10    0.43    0.58
  20 -18  10    0.06    0.42
 -20  18 -10    1.93    0.49
  20 -16  10    1.95    0.86
  20 -14  10    0.41    0.79
  20 -12  10    1.11    0.52
 -20  12 -10    0.38    0.32
  20 -10  10    1.86    0.66
  20  -8  10    0.85    0.61
  20  -6  10    1.36    0.51
  20  -4  10   -0.50    0.51
  20  -2  10    0.84    0.43
  20   0  10    0.27    0.43
  20   2  10    1.06    0.40
 -20  -2 -10    0.12    1.17
  20   4  10    0.15    0.35
 -20  -4 -10    0.44    1.66
  20   6  10    2.16    0.28
 -20  -6 -10    0.79    2.30
  20   8  10    0.37    0.28
  20  10  10    1.07    0.41
 -20 -10 -10    0.79    1.28
  20  12  10    0.97    0.38
 -20 -12 -10    2.42    1.12
  20  14  10    0.67    0.39
  20  16  10    1.23    0.54
  20  18  10   -0.11    0.33
  20  24  10   -0.21    0.40
  19 -23   9    1.43    0.59
 -19  23  -9    0.51    0.37
  19 -21   9    2.74    0.62
 -19  21  -9    4.38    0.55
  19 -19   9    1.16    0.44
 -19  19  -9    0.24    0.44
  19 -17   9    1.71    0.68
 -19  17  -9    2.18    0.45
  19 -15   9    1.32    0.52
 -19  15  -9    1.72    0.40
  19 -13   9    5.15    0.57
  19 -11   9    4.14    0.66
 -19  11  -9    5.25    0.40
  19  -9   9   10.22    0.83
  19  -7   9    3.66    0.54
  19  -5   9    8.68    0.48
  19  -3   9    2.68    0.31
 -19   3  -9    0.82    2.49
  19  -1   9    2.65    0.37
  19   1   9    2.21    0.35
 -19  -1  -9    2.42    3.39
  19   3   9    1.86    0.31
 -19  -3  -9   -0.38    2.70
  19   5   9    7.96    0.41
 -19  -5  -9    3.70    2.18
  19   7   9    3.72    0.31
 -19  -7  -9    1.97    2.12
 -19  -9  -9    3.58    1.73
  19  11   9    2.91    0.31
 -19 -11  -9    2.15    1.26
  19  13   9    5.16    0.38
 -19 -13  -9    0.86    1.32
  19  15   9    1.15    1.01
  19  17   9    1.31    0.36
  19  19   9    0.27    0.50
  19  25   9    3.30    0.40
  19  27   9    1.63    0.38
  18 -24   8    0.52    0.76
 -18  24  -8    0.14    0.38
  18 -22   8    1.28    0.62
 -18  22  -8    1.16    0.42
  18 -20   8    0.41    0.60
 -18  20  -8    0.78    0.46
  18 -18   8    1.48    0.74
  18 -16   8    0.83    0.61
  18 -14   8    0.89    0.61
  18 -12   8    0.89    0.61
 -18  12  -8    0.65    0.30
  18 -10   8    1.41    0.55
 -18  10  -8    1.92    0.29
  18  -8   8    0.25    0.41
 -18   8  -8    0.63    0.27
  18  -6   8    1.47    0.30
  18  -4   8    1.09    0.34
 -18   4  -8   -0.94    1.33
  18  -2   8    1.90    0.24
 -18   2  -8   -4.47    3.01
  18   0   8    0.42    0.25
  18   2   8    1.87    0.21
  18   4   8    0.86    0.23
 -18  -4  -8    1.08    2.81
  18   6   8    1.25    0.17
  18   8   8    0.08    0.19
 -18  -8  -8   -0.57    0.88
  18  10   8    0.98    0.21
 -18 -10  -8   -1.00    1.95
  18  12   8    0.56    0.17
  18  14   8    1.22    0.74
 -18 -14  -8    1.65    1.48
  18  16   8    0.56    1.03
  18  18   8    0.48    0.26
 -18 -18  -8   -0.77    0.94
  18  20   8   -0.05    0.83
  18  22   8    0.46    0.71
  18  24   8    0.48    0.33
  18  28   8    0.78    0.27
  17 -27   7   -0.05    0.30
 -17  27  -7    0.10    0.70
  17 -25   7    2.66    0.86
 -17  25  -7    2.46    0.64
  17 -23   7    0.65    0.82
 -17  23  -7    1.53    0.40
  17 -21   7    1.43    0.78
 -17  21  -7    2.63    0.50
  17 -19   7    2.58    0.66
  17 -17   7    1.13    0.55
 -17  17  -7    1.75    0.38
  17 -15   7    5.27    0.65
 -17  15  -7    7.58    0.50
  17 -13   7    8.09    0.63
  17 -11   7    7.11    0.56
 -17  11  -7    7.24    0.45
  17  -9   7    9.88    0.72
 -17   9  -7   11.86    0.56
  17  -7   7    5.10    0.37
  17  -5   7    5.96    0.44
 -17   5  -7    3.21    1.35
  17  -3   7    5.42    0.39
 -17   3  -7    0.84    3.00
  17  -1   7    8.25    0.41
  17   1   7    7.11    0.39
  17   3   7    4.71    0.30
  17   5   7    5.03    0.29
 -17  -5  -7    1.19    2.11
  17   7   7    3.87    0.25
 -17  -7  -7    2.06    0.72
  17   9   7    5.97    0.72
 -17  -9  -7    4.64    1.79
  17  11   7    4.33    0.25
  17  13   7    4.37    0.69
 -17 -13  -7    2.39    1.44
  17  15   7    3.23    0.64
 -17 -15  -7    2.95    1.78
  17  17   7    1.06    0.20
  17  19   7    2.79    0.24
 -17 -19  -7    1.46    0.72
  17  21   7    1.17    0.24
 -17 -21  -7   -0.07    0.98
  17  23   7    0.92    0.27
 -17 -23  -7    0.02    0.90
  17  25   7    1.55    0.43
 -17 -25  -7    1.41    1.08
  17  29   7    0.06    0.53
 -17 -33  -7    1.86    0.44
  16 -30   6   -0.19    0.93
 -16  30  -6   -0.22    0.59
  16 -28   6    0.90    0.75
 -16  28  -6    0.98    0.34
  16 -26   6    0.71    0.52
 -16  26  -6    0.21    0.49
  16 -24   6    0.36    0.65
 -16  24  -6    1.13    0.51
  16 -22   6    0.62    0.75
 -16  22  -6    1.15    0.44
  16 -20   6    0.97    0.62
 -16  20  -6    1.04    0.43
  16 -18   6    0.40    0.45
 -16  18  -6    0.20    0.34
  16 -16   6    0.56    0.55
 -16  16  -6    0.87    0.26
  16 -14   6   -0.02    0.51
 -16  14  -6    0.16    0.31
  16 -12   6    3.57    0.40
  16 -10   6    0.14    0.34
 -16  10  -6   -0.19    1.18
  16  -8   6    0.28    0.32
  16  -6   6    1.11    0.29
  16  -4   6    1.01    0.26
  16  -2   6    3.46    0.27
  16   0   6   -0.12    0.19
 -16   0  -6   -0.32    0.84
  16   2   6    3.18    0.24
 -16  -2  -6    6.96    2.33
  16   4   6    0.95    0.13
  16   6   6    0.76    0.51
 -16  -6  -6    0.87    1.56
  16   8   6    0.15    0.55
 -16  -8  -6    0.49    1.52
  16  10   6    0.67    0.52
 -16 -10  -6    0.37    1.70
  16  12   6    2.62    0.18
 -16 -12  -6    1.33    0.61
  16  14   6    0.26    0.56
  16  16   6    0.38    0.55
  16  18   6   -0.13    0.57
 -16 -18  -6    0.50    0.73
  16  20   6    0.45    0.59
 -16 -20  -6    0.08    1.04
  16  22   6   -0.75    0.59
 -16 -22  -6    1.54    0.79
  16  24   6    1.65    0.77
 -16 -24  -6    0.43    1.35
  16  26   6    0.63    0.57
 -16 -26  -6    0.23    0.65
  16  28   6    0.05    0.23
  16  30   6   -0.24    0.63
  16  32   6    0.05    0.22
 -16 -32  -6   -0.09    0.89
  15 -31   5    2.76    1.19
 -15  31  -5    1.90    0.69
  15 -29   5    1.52    0.55
 -15  29  -5    2.36    0.60
  15 -27   5    1.08    0.61
 -15  27  -5    0.85    0.38
  15 -25   5    0.26    0.74
 -15  25  -5    0.01    0.44
  15 -23   5    2.40    0.54
 -15  23  -5    2.91    0.48
  15 -21   5    2.61    0.53
  15 -19   5   10.41    0.77
 -15  19  -5   11.34    0.65
  15 -17   5    3.98    0.53
 -15  17  -5    1.86    1.47
  15 -15   5    5.32    0.44
  15 -13   5    2.39    0.44
 -15  13  -5    2.15    0.31
  15 -11   5    1.67    0.38
 -15  11  -5    0.95    1.18
  15  -9   5    5.53    0.49
 -15   9  -5    5.47    0.37
  15  -7   5    3.40    0.33
 -15   7  -5    3.42    0.99
  15  -5   5    1.75    0.23
  15  -3   5    6.17    0.34
 -15   3  -5    2.83    2.29
  15  -1   5    9.65    0.42
 -15   1  -5    6.97    2.47
  15   1   5    8.50    0.41
 -15  -1  -5    5.97    0.79
  15   3   5    4.74    0.22
 -15  -3  -5    2.65    1.66
  15   5   5    1.29    0.15
 -15  -5  -5    0.88    0.48
  15   7   5    3.12    0.54
 -15  -7  -5    1.51    1.76
 -15  -9  -5    0.34    1.67
  15  11   5    0.57    0.43
 -15 -11  -5   -0.33    1.37
  15  13   5    1.70    0.14
 -15 -13  -5    0.47    0.50
  15  15   5    3.25    0.52
  15  17   5    1.76    0.49
  15  19   5    4.68    0.54
 -15 -19  -5    3.35    0.75
  15  21   5    0.81    0.50
 -15 -21  -5    1.54    0.72
  15  23   5    1.64    0.56
 -15 -23  -5    0.83    0.71
  15  25   5   -0.08    0.37
 -15 -25  -5    0.79    0.76
  15  27   5   -0.20    0.56
 -15 -27  -5    0.43    0.74
  15  29   5    0.72    0.42
 -15 -29  -5    0.16    0.69
  15  31   5    1.63    0.45
 -15 -31  -5    3.22    0.56
  15  33   5    0.34    0.55
 -15 -33  -5    1.52    0.60
  14 -32   4   -0.20    0.50
 -14  32  -4    0.81    0.62
  14 -30   4    2.12    0.65
 -14  30  -4    1.66    0.52
  14 -28   4    0.40    0.71
 -14  28  -4    0.47    0.93
  14 -26   4    2.45    0.96
 -14  26  -4    2.86    0.53
  14 -24   4    0.20    0.72
 -14  24  -4   -0.28    0.30
  14 -22   4    5.39    0.71
 -14  22  -4    7.10    0.46
  14 -20   4   -0.09    0.42
 -14  20  -4    0.99    0.29
  14 -18   4   11.02    0.76
 -14  18  -4    6.93    1.41
  14 -16   4    4.31    0.41
 -14  16  -4    5.25    0.45
  14 -12   4    7.58    0.52
 -14  12  -4   10.20    0.53
  14 -10   4    5.12    0.36
 -14  10  -4    3.91    0.35
  14  -8   4    6.36    0.45
 -14   8  -4    6.08    0.38
  14  -6   4   21.02    0.91
 -14   6  -4   21.16    0.90
  14  -2   4   21.89    0.75
 -14   2  -4   13.60    2.43
  14   0   4    0.34    0.15
  14   2   4   18.46    0.71
  14   4   4   11.38    0.51
  14   6   4   12.81    0.46
 -14  -6  -4    8.71    0.71
  14   8   4    3.17    0.52
 -14  -8  -4    2.52    1.28
  14  10   4    2.94    0.15
 -14 -10  -4    1.46    0.50
  14  12   4    4.93    0.48
 -14 -12  -4    3.80    0.51
  14  14   4    8.90    0.67
  14  16   4    2.80    0.44
 -14 -16  -4    2.68    0.56
  14  18   4    8.58    0.74
 -14 -18  -4    4.78    0.75
  14  20   4    0.80    0.48
 -14 -20  -4    0.11    0.60
  14  22   4    4.04    0.52
 -14 -22  -4    3.62    0.77
  14  24   4   -0.47    0.54
 -14 -24  -4    0.18    0.84
  14  26   4    1.26    0.53
 -14 -26  -4    1.61    0.84
  14  28   4    0.24    0.61
 -14 -28  -4    0.01    0.65
  14  30   4    0.88    0.66
  14  32   4    0.03    0.28
 -14 -32  -4    2.91    0.98
  14  34   4    0.33    0.61
  13 -33   3    2.33    0.59
 -13  33  -3    0.57    0.62
  13 -31   3    3.55    0.58
 -13  31  -3    4.27    0.63
  13 -29   3    1.35    0.57
  13 -27   3    4.89    0.90
 -13  27  -3    6.34    0.50
  13 -25   3    2.29    0.57
 -13  25  -3    4.42    0.54
  13 -23   3    1.12    0.60
  13 -21   3    9.07    0.76
 -13  21  -3    4.05    1.59
  13 -19   3    5.48    0.50
  13 -17   3    3.06    0.44
 -13  17  -3    3.56    0.38
  13 -15   3    2.02    0.39
  13 -13   3   14.78    0.82
 -13  13  -3   13.89    0.69
  13 -11   3   12.44    0.64
 -13  11  -3   13.23    0.67
  13  -9   3   43.59    1.34
 -13   9  -3   48.03    1.73
  13  -7   3   11.36    0.49
  13  -5   3   21.68    0.81
 -13   5  -3   21.34    0.89
  13  -3   3    5.80    0.30
 -13   3  -3    5.32    0.35
  13  -1   3   25.63    0.87
 -13   1  -3   26.80    1.44
  13   1   3   22.15    0.69
 -13  -1  -3   28.56    2.39
  13   3   3    4.77    0.24
 -13  -3  -3    5.85    0.69
  13   5   3   20.69    1.19
 -13  -5  -3   21.90    1.95
  13   7   3   10.52    0.58
 -13  -7  -3   10.09    1.51
  13   9   3   33.15    1.51
 -13  -9  -3   27.21    1.24
  13  11   3    7.08    0.58
 -13 -11  -3    4.42    0.97
  13  13   3   11.23    0.67
 -13 -13  -3   10.59    0.67
  13  15   3    1.82    0.40
  13  17   3    1.72    0.53
  13  19   3    2.53    0.48
 -13 -19  -3    3.56    0.66
  13  21   3    5.82    0.55
 -13 -21  -3    6.93    0.82
  13  23   3    0.32    0.49
 -13 -23  -3    0.25    0.70
  13  25   3    1.30    0.52
 -13 -25  -3    1.41    0.76
  13  27   3    2.13    0.58
 -13 -27  -3    2.09    0.93
  13  29   3    0.88    0.39
 -13 -29  -3    1.20    0.96
  13  31   3    1.44    0.59
 -13 -31  -3    0.39    0.61
  13  33   3    0.10    0.39
  13  35   3   -0.09    1.23
 -13 -35  -3   -0.02    0.27
  12 -34   2    2.56    0.75
 -12  34  -2    4.12    0.52
  12 -32   2    0.50    0.56
 -12  32  -2    1.22    0.42
  12 -30   2    6.60    0.78
 -12  30  -2    7.00    0.52
  12 -28   2    0.91    0.55
 -12  28  -2    1.47    0.33
  12 -26   2    9.50    0.75
 -12  26  -2   12.23    0.69
  12 -24   2    2.78    0.61
 -12  24  -2    2.86    0.31
  12 -22   2   20.21    1.14
  12 -20   2    4.73    0.57
 -12  20  -2    6.44    0.46
  12 -18   2   30.52    1.21
  12 -16   2    0.83    0.28
  12 -14   2   23.61    1.25
  12 -12   2    6.50    0.39
 -12  12  -2    5.45    0.35
  12 -10   2   57.44    1.67
 -12  10  -2   57.61    2.02
  12  -8   2    0.69    0.19
 -12   8  -2    1.07    0.22
  12  -6   2   68.17    1.87
 -12   6  -2   67.41    2.70
  12  -4   2    8.73    0.35
  12  -2   2   36.02    1.07
 -12   2  -2   59.38    3.34
  12   0   2    0.23    0.09
 -12   0  -2   -0.50    1.61
  12   2   2   35.85    1.55
 -12  -2  -2   62.71    3.45
  12   4   2    7.87    0.63
 -12  -6  -2   68.19    2.86
  12   8   2   -0.18    0.35
 -12  -8  -2   -0.05    0.36
  12  10   2   46.69    1.51
 -12 -10  -2   52.51    2.39
  12  12   2    4.04    0.41
 -12 -12  -2    6.04    0.66
  12  14   2   18.51    0.80
 -12 -14  -2   18.33    1.05
  12  16   2    0.30    0.38
 -12 -16  -2   -0.07    0.52
  12  20   2    3.07    0.50
 -12 -20  -2    3.06    0.67
 -12 -22  -2   10.58    0.81
  12  24   2    0.97    0.46
 -12 -24  -2    1.63    0.77
  12  26   2    5.64    0.60
 -12 -26  -2    5.21    0.85
  12  28   2    0.96    0.54
 -12 -28  -2    1.79    0.92
  12  30   2    3.72    0.63
 -12 -30  -2    4.48    0.96
  12  32   2    0.90    0.32
 -12 -32  -2   -0.08    0.92
  12  34   2    1.35    0.42
 -12 -34  -2    1.86    0.90
  12  36   2    0.93    0.23
 -12 -36  -2    2.41    0.75
  11 -37   1    0.32    0.36
  11 -35   1   -0.19    0.81
 -11  35  -1   -0.02    0.32
  11 -33   1    0.18    0.57
 -11  33  -1    1.75    0.45
  11 -31   1   -0.20    0.63
 -11  31  -1    0.05    0.40
  11 -29   1    3.54    0.67
 -11  29  -1    3.93    0.45
  11 -27   1    1.44    0.64
 -11  27  -1    1.44    0.39
  11 -25   1    1.64    0.48
 -11  25  -1    2.20    0.32
  11 -23   1    5.84    0.66
  11 -21   1    2.34    0.37
 -11  21  -1    2.46    0.28
  11 -19   1   10.38    0.70
 -11  19  -1   10.72    0.56
  11 -17   1   22.20    1.14
 -11  17  -1   22.88    1.01
  11 -15   1   15.00    0.80
 -11  15  -1   14.70    0.66
  11 -13   1   79.67    2.34
  11 -11   1    1.31    0.22
 -11  11  -1   -0.33    0.14
  11  -7   1   70.05    2.51
 -11   5  -1   14.50    1.09
  11  -3   1   35.53    1.05
 -11   3  -1   38.72    1.47
  11  -1   1   19.07    0.81
 -11   1  -1   18.50    1.03
  11   1   1   21.09    0.98
 -11  -1  -1   21.74    0.95
 -11  -3  -1   43.50    1.75
  11   5   1   18.01    0.99
 -11  -5  -1   10.65    1.45
 -11  -7  -1   63.64    2.21
  11   9   1   21.30    0.81
 -11  -9  -1   24.27    1.41
  11  11   1    2.24    0.37
 -11 -11  -1    2.60    0.34
  11  13   1   74.91    2.78
 -11 -13  -1   78.44    3.06
  11  15   1    9.69    0.61
 -11 -15  -1   10.39    0.73
  11  17   1   17.85    1.04
 -11 -17  -1   20.72    1.17
  11  19   1    7.32    0.59
 -11 -19  -1    4.82    0.49
  11  21   1    1.98    0.36
 -11 -21  -1    1.52    0.66
  11  23   1    3.17    0.39
 -11 -23  -1    3.93    0.53
  11  25   1    1.15    0.36
 -11 -25  -1    0.97    0.51
  11  27   1    1.26    0.54
 -11 -27  -1    0.96    0.79
  11  29   1    2.10    0.39
 -11 -29  -1    2.21    0.95
  11  31   1    0.55    0.52
 -11 -31  -1    1.13    0.66
  11  33   1    0.67    0.51
 -11 -33  -1    0.73    0.84
  11  35   1    0.18    0.40
 -11 -35  -1    0.03    0.23
  10 -38   0    0.57    0.72
  10 -36   0   -0.32    0.61
 -10  36   0   -0.42    0.48
  10 -34   0    3.40    0.47
 -10  34   0    2.85    0.52
  10 -32   0    3.72    1.08
 -10  32   0    3.43    0.38
  10 -30   0    8.77    0.87
 -10  30   0    9.95    0.48
  10 -28   0    0.58    0.52
 -10  28   0    1.11    0.28
  10 -26   0    3.83    0.69
 -10  26   0    2.90    0.42
  10 -24   0    0.35    0.52
 -10  24   0   -0.02    0.21
  10 -22   0   16.45    0.87
 -10  22   0   16.03    0.89
  10 -20   0    2.23    0.32
 -10  20   0    2.31    0.26
  10 -18   0   56.37    1.67
 -10  18   0   54.93    2.10
  10 -16   0    1.29    0.35
 -10  16   0    1.87    0.27
  10 -14   0   44.66    1.84
  10 -12   0   50.44    1.84
 -10  12   0   46.31    1.33
  10 -10   0   71.08    1.93
 -10  10   0   92.15    3.85
  10  -8   0   55.28    1.53
 -10   8   0   54.40    2.37
  10  -2   0  320.18   10.23
 -10   2   0  516.71   17.16
  10   0   0    0.18    0.11
 -10   0   0    0.33    0.46
  10   2   0  488.28   15.65
 -10  -4   0   47.01    1.61
  10   6   0   25.14    0.96
  10   8   0   55.10    1.64
 -10  -8   0   58.85    1.74
  10  10   0   82.26    2.41
 -10 -10   0   90.90    3.67
  10  12   0   42.48    1.34
 -10 -12   0   53.89    2.19
  10  14   0   46.62    2.02
 -10 -14   0   52.37    1.61
  10  16   0    0.40    0.38
 -10 -16   0   -0.22    0.56
  10  18   0   49.06    1.86
 -10 -18   0   43.09    1.46
  10  20   0    1.29    0.33
 -10 -20   0    0.60    0.59
  10  22   0   11.53    0.72
 -10 -22   0   15.15    1.05
  10  24   0    0.19    0.27
 -10 -24   0   -0.64    0.62
  10  26   0    2.29    0.51
 -10 -26   0    3.00    0.63
  10  28   0    0.74    0.39
 -10 -28   0   -0.05    0.81
  10  30   0    6.69    0.69
 -10 -30   0    6.20    1.10
  10  32   0    1.57    0.57
 -10 -32   0    1.51    0.99
  10  34   0    2.46    0.50
 -10 -34   0    1.80    0.69
  10  36   0   -0.13    0.32
 -10 -36   0    0.63    0.66
  10  38   0    0.90    0.29
 -10 -38   0    0.13    0.19
   9 -37  -1   -0.17    0.67
  -9  37   1    0.59    0.35
   9 -35  -1    0.68    0.57
  -9  35   1   -0.06    0.51
   9 -33  -1    1.16    0.90
  -9  33   1    0.20    0.33
   9 -31  -1    1.70    0.92
  -9  31   1    0.47    0.41
   9 -29  -1    0.55    0.63
  -9  29   1    0.32    0.39
   9 -27  -1    3.56    0.50
  -9  27   1    3.71    0.40
   9 -25  -1    0.51    0.55
  -9  25   1    0.17    0.24
   9 -23  -1   16.37    0.88
  -9  23   1   15.80    0.80
   9 -21  -1    0.76    0.43
  -9  21   1    1.10    0.27
   9 -19  -1    2.59    0.40
  -9  19   1    2.82    0.26
   9 -17  -1    6.29    0.48
  -9  17   1    6.00    0.35
   9 -15  -1    0.26    0.24
  -9  15   1    0.58    0.23
   9 -13  -1    8.49    0.56
  -9  13   1    8.17    0.39
   9 -11  -1   10.57    0.55
  -9  11   1   10.15    0.44
   9  -9  -1   10.03    0.39
  -9   9   1    9.29    0.49
   9  -7  -1   55.70    1.48
  -9   7   1   55.45    2.02
   9  -5  -1   42.61    1.49
  -9   5   1   65.71    2.53
   9  -3  -1   35.11    1.27
  -9   3   1   52.16    2.03
  -9   1   1   12.81    0.81
   9   3  -1   47.16    2.63
  -9  -3   1   58.41    1.86
   9   5  -1   63.73    3.29
  -9  -5   1   69.54    2.06
   9   7  -1   59.71    1.82
  -9  -7   1   65.02    1.84
   9   9  -1   10.38    0.57
  -9  -9   1   11.16    0.62
   9  11  -1    9.67    0.51
  -9 -11   1    9.59    0.57
   9  13  -1    6.25    0.55
  -9 -13   1    5.65    0.60
   9  15  -1    0.45    0.36
  -9 -15   1    0.38    0.39
   9  17  -1    5.83    0.52
  -9 -17   1    5.10    0.45
   9  19  -1    1.40    0.40
  -9 -19   1    1.28    0.44
   9  21  -1    0.38    0.39
  -9 -21   1    0.53    0.37
   9  23  -1   12.49    0.86
  -9 -23   1   12.27    0.86
   9  25  -1    0.04    0.39
  -9 -25   1    0.23    0.63
   9  27  -1    2.63    0.38
  -9 -27   1    1.92    0.53
   9  29  -1    0.76    0.50
  -9 -29   1    0.63    0.61
   9  31  -1   -0.09    0.54
  -9 -31   1    0.43    0.68
   9  33  -1    0.53    0.53
  -9 -33   1    2.26    0.92
   9  35  -1   -0.14    0.42
  -9 -35   1    0.41    0.84
   9  37  -1    0.13    0.43
  -9 -37   1    0.01    0.53
  -8  38   2    1.87    0.31
   8 -36  -2    0.00    0.76
  -8  36   2    0.27    0.50
   8 -34  -2    1.62    0.79
  -8  34   2    2.59    0.49
   8 -32  -2    0.91    0.79
  -8  32   2    0.65    0.41
   8 -30  -2    3.72    0.65
  -8  30   2    4.96    0.48
   8 -28  -2    0.54    0.55
  -8  28   2    1.18    0.34
   8 -26  -2    6.95    0.67
  -8  26   2    6.47    0.47
   8 -24  -2    0.31    0.51
  -8  24   2    0.72    0.29
   8 -22  -2    9.91    0.66
  -8  22   2    9.46    0.49
   8 -20  -2   13.75    0.67
  -8  20   2   12.90    0.56
   8 -18  -2   27.00    1.21
  -8  18   2   23.17    0.95
   8 -16  -2    4.88    0.41
  -8  16   2    4.07    0.28
   8 -14  -2   82.60    2.27
   8 -12  -2    7.58    0.49
  -8  12   2    6.87    0.35
   8 -10  -2  136.32    3.36
  -8  10   2  131.70    4.54
   8  -8  -2   31.74    1.23
  -8   8   2   33.75    1.51
  -8   6   2   91.01    3.04
   8  -4  -2   82.10    2.88
  -8   4   2   86.29    3.12
   8  -2  -2  195.97    6.54
   8   0  -2    6.69    0.62
  -8   0   2   16.07    1.65
   8   2  -2  359.48    8.49
   8   4  -2   91.33    2.48
  -8  -4   2  106.08    3.80
  -8  -6   2  136.85    5.52
   8   8  -2   29.88    1.76
  -8  -8   2   34.80    1.39
   8  10  -2  130.75    5.51
  -8 -10   2  143.07    3.72
   8  12  -2    6.50    0.48
  -8 -12   2    6.96    0.58
   8  14  -2   74.50    2.18
  -8 -14   2   74.75    2.22
   8  16  -2    3.98    0.43
  -8 -16   2    3.67    0.48
   8  18  -2   25.23    0.96
  -8 -18   2   24.36    1.00
   8  20  -2   11.90    0.69
  -8 -20   2    9.27    0.62
   8  22  -2    8.89    0.52
  -8 -22   2    8.05    0.69
   8  24  -2   -0.18    0.41
  -8 -24   2    0.86    0.53
   8  26  -2    5.27    0.56
  -8 -26   2    4.85    0.60
   8  28  -2    1.44    0.49
  -8 -28   2    0.10    0.75
   8  30  -2    4.49    0.55
  -8 -30   2    5.03    0.87
   8  32  -2    0.71    0.54
  -8 -32   2   -0.07    0.50
   8  34  -2    2.25    0.67
  -8 -34   2    2.42    1.01
   8  36  -2   -0.23    0.44
  -8 -36   2    0.10    0.36
   8  38  -2    0.12    0.50
  -8 -38   2    0.46    0.37
  -7  39   3    0.06    0.35
   7 -37  -3    0.63    0.52
  -7  37   3    0.52    0.39
   7 -35  -3   -0.74    0.75
   7 -33  -3    2.38    0.77
  -7  33   3    3.74    0.40
   7 -31  -3    0.80    0.70
  -7  31   3    0.80    0.37
   7 -29  -3    5.89    0.65
  -7  29   3    6.37    0.49
   7 -27  -3    0.85    0.57
  -7  27   3    1.07    0.33
   7 -25  -3    0.70    0.45
  -7  25   3    0.51    0.23
   7 -23  -3    3.01    0.42
  -7  23   3    2.79    0.34
   7 -21  -3   11.92    0.59
  -7  21   3   10.89    0.57
   7 -19  -3    9.20    0.57
  -7  19   3    7.45    0.42
   7 -17  -3   49.94    1.88
  -7  17   3   42.43    1.43
   7 -15  -3   42.99    1.34
  -7  15   3   39.40    1.55
   7 -13  -3  124.66    4.24
  -7  13   3  107.47    3.62
   7 -11  -3   27.68    0.86
  -7  11   3   23.95    1.04
   7  -9  -3   41.22    1.56
  -7   9   3   40.20    1.44
   7  -7  -3    1.68    0.18
  -7   7   3    1.54    0.18
   7  -5  -3    8.10    0.31
  -7   3   3   62.07    2.82
   7  -1  -3   21.30    0.92
   7   1  -3   20.71    0.68
  -7  -1   3   27.31    1.23
   7   3  -3   47.35    1.43
  -7  -3   3   49.77    1.56
   7   5  -3   11.80    0.53
  -7  -5   3   11.70    0.99
   7   7  -3    2.71    0.33
  -7  -7   3    3.21    0.35
   7   9  -3   47.49    1.37
  -7  -9   3   48.22    1.83
  -7 -11   3   24.06    0.99
  -7 -13   3  123.90    4.24
   7  15  -3   28.75    1.93
   7  17  -3   40.78    1.38
  -7 -17   3   42.05    1.88
   7  19  -3    5.96    0.50
  -7 -19   3    5.17    0.56
  -7 -21   3    8.47    0.73
   7  23  -3    3.30    0.47
  -7 -23   3    2.04    0.49
   7  25  -3    0.91    0.44
  -7 -25   3    0.72    0.36
   7  27  -3    1.27    0.50
  -7 -27   3    1.68    0.55
   7  29  -3    5.36    0.57
  -7 -29   3    6.94    0.88
   7  31  -3    0.20    0.36
  -7 -31   3    0.54    0.88
   7  33  -3    2.36    0.58
  -7 -33   3    2.01    0.97
   7  35  -3   -0.12    0.63
  -7 -35   3    0.16    0.68
   7  37  -3    0.22    0.53
  -7 -37   3    0.02    0.48
   6 -40  -4   -0.13    0.29
  -6  40   4    0.93    0.25
   6 -38  -4   -0.08    0.30
  -6  38   4    0.28    0.30
   6 -36  -4    0.77    0.77
  -6  36   4    0.23    0.48
   6 -34  -4    2.32    0.35
  -6  34   4    1.99    0.43
   6 -32  -4    1.66    0.67
  -6  32   4    1.32    0.40
   6 -30  -4    5.80    0.68
  -6  30   4    6.25    0.42
   6 -28  -4    1.07    0.50
  -6  28   4    0.63    0.24
   6 -26  -4   22.44    1.07
  -6  26   4   20.78    0.79
   6 -24  -4    1.05    0.38
  -6  24   4    1.02    0.28
   6 -22  -4   30.08    1.34
  -6  22   4   27.31    1.14
   6 -20  -4    2.95    0.39
  -6  20   4    2.85    0.31
   6 -18  -4   19.81    1.01
  -6  18   4   18.43    0.74
   6 -16  -4   40.01    1.53
  -6  16   4   32.26    1.18
   6 -14  -4   81.22    2.66
  -6  14   4   68.64    2.31
   6 -12  -4   52.98    1.83
  -6  12   4   47.61    1.68
   6 -10  -4  139.86    4.51
  -6  10   4  133.23    4.51
   6  -8  -4    3.27    0.23
  -6   8   4    3.72    0.21
   6  -4  -4   27.72    0.97
  -6   4   4   30.74    1.21
   6  -2  -4   15.75    0.72
   6   0  -4    1.28    0.27
  -6   0   4    1.96    0.72
   6   2  -4   18.69    0.67
  -6  -2   4   24.27    0.91
   6   4  -4   36.58    1.59
  -6  -4   4   36.49    1.39
   6   8  -4    2.48    0.28
  -6  -8   4    2.75    0.41
  -6 -10   4  199.66    5.00
   6  12  -4   48.42    1.47
  -6 -12   4   45.79    1.29
   6  14  -4   81.14    2.87
  -6 -14   4   82.53    2.87
   6  16  -4   33.70    2.20
  -6 -16   4   36.42    1.50
   6  18  -4   21.71    1.76
   6  20  -4    2.40    1.26
  -6 -20   4    3.46    0.52
   6  22  -4   28.16    1.23
  -6 -22   4   27.04    1.15
   6  24  -4    0.97    0.30
  -6 -24   4    0.53    0.57
   6  26  -4   21.28    1.04
  -6 -26   4   19.52    1.03
   6  28  -4    0.78    0.51
  -6 -28   4    0.93    0.57
   6  30  -4    6.99    0.56
  -6 -30   4    6.32    0.85
   6  32  -4    1.56    0.57
  -6 -32   4    0.59    0.70
   6  34  -4    2.71    0.66
  -6 -34   4    1.57    0.63
   6  36  -4    0.30    0.53
  -6 -36   4    0.85    0.78
   6  38  -4    0.41    1.19
  -6 -38   4    0.56    0.41
  -5  41   5    0.16    0.17
   5 -39  -5   -0.16    0.40
  -5  39   5    0.14    0.29
   5 -37  -5    0.27    0.72
  -5  37   5    0.78    0.51
   5 -35  -5    1.10    0.71
  -5  35   5    0.95    0.36
   5 -33  -5    3.12    0.52
  -5  33   5    4.10    0.45
   5 -31  -5    1.54    0.51
  -5  31   5    2.03    0.34
   5 -29  -5   11.89    0.74
  -5  29   5   10.86    0.73
   5 -27  -5   12.23    0.76
  -5  27   5   11.41    0.71
   5 -25  -5   19.76    0.91
  -5  25   5   19.51    0.81
   5 -23  -5   13.38    0.71
  -5  23   5   13.64    0.68
   5 -21  -5   26.10    1.06
  -5  21   5   28.82    1.08
   5 -19  -5   22.33    0.91
  -5  19   5   22.29    0.83
   5 -17  -5   22.21    0.99
  -5  17   5   20.03    0.83
   5 -15  -5   37.85    1.42
  -5  15   5   36.58    1.47
   5 -13  -5  159.02    5.32
  -5  13   5  141.47    4.63
   5 -11  -5  147.61    3.60
  -5  11   5  126.48    4.35
   5  -9  -5  268.49    8.58
   5  -7  -5  209.94    6.93
  -5   7   5  304.17   10.60
   5  -5  -5   62.29    2.23
  -5   5   5   74.47    2.80
   5  -1  -5    5.41    0.37
  -5   1   5    4.33    0.30
   5   1  -5    5.84    0.34
  -5  -1   5    4.22    0.30
   5   3  -5   14.10    0.58
  -5  -3   5   10.32    0.49
   5   5  -5   83.50    2.27
  -5  -5   5   79.84    2.98
   5   7  -5  277.54    6.48
  -5  -7   5  257.45    8.30
   5   9  -5  310.99    7.45
  -5  -9   5  293.04    6.72
   5  11  -5  129.64    4.27
  -5 -11   5  136.48    4.38
   5  13  -5  176.17    4.40
  -5 -13   5  170.26    5.87
   5  15  -5   36.50    1.49
  -5 -15   5   32.25    1.33
   5  17  -5   19.76    0.99
  -5 -17   5   20.13    1.06
  -5 -19   5   17.21    0.89
   5  21  -5   25.75    1.43
  -5 -21   5   27.52    1.17
   5  27  -5   11.90    0.78
  -5 -27   5   11.58    0.93
   5  29  -5   11.93    0.81
  -5 -29   5   11.13    0.92
   5  31  -5    2.49    0.55
  -5 -31   5    1.23    0.59
   5  33  -5    4.40    0.48
  -5 -33   5    5.03    0.80
   5  35  -5    0.38    0.44
  -5 -35   5    1.21    0.63
   5  37  -5   -0.33    0.55
  -5 -37   5    0.12    0.26
   4 -42  -6    0.00    0.32
   4 -40  -6    0.03    0.36
  -4  40   6   -0.09    0.24
   4 -38  -6   -0.44    0.67
  -4  38   6    1.02    0.39
   4 -36  -6   -0.36    0.77
  -4  36   6   -0.39    0.49
   4 -34  -6    6.33    0.73
  -4  34   6    7.15    0.55
   4 -32  -6    0.90    0.62
  -4  32   6    0.93    0.26
   4 -30  -6    4.73    0.56
  -4  30   6    5.82    0.45
   4 -28  -6   -0.09    0.42
  -4  28   6    0.07    0.28
   4 -26  -6    7.36    0.55
  -4  26   6    7.28    0.46
   4 -24  -6    2.75    0.39
  -4  24   6    3.90    0.33
   4 -22  -6   13.93    0.67
   4 -20  -6    3.89    0.36
  -4  20   6    3.70    0.32
  -4  18   6   41.71    1.57
   4 -16  -6    0.46    0.22
  -4  16   6    0.41    0.16
   4 -14  -6  151.50    5.00
   4 -12  -6   35.20    1.38
   4 -10  -6  155.71    5.04
   4  -8  -6   18.30    0.68
  -4   6   6  274.82    9.57
   4  -4  -6   15.97    0.59
  -4   4   6   28.25    1.51
   4  -2  -6   47.37    1.89
  -4   2   6   80.78    3.61
   4   0  -6   -0.12    0.18
  -4   0   6   -0.06    0.25
  -4  -2   6   46.46    1.75
   4   4  -6   30.26    1.00
  -4  -4   6   28.93    1.30
   4   6  -6  141.85    4.98
  -4  -6   6  150.00    5.32
   4   8  -6   17.98    0.65
  -4  -8   6   18.44    0.89
   4  10  -6  161.29    5.74
  -4 -10   6  167.39    5.61
   4  12  -6   33.78    1.37
  -4 -12   6   37.13    1.54
   4  14  -6  158.85    5.37
  -4 -14   6  167.15    5.80
   4  16  -6    0.48    0.33
  -4 -16   6    0.16    0.23
   4  18  -6   45.22    1.48
  -4 -18   6   47.65    1.91
   4  20  -6    4.18    0.45
  -4 -20   6    3.48    0.34
   4  22  -6   15.39    0.78
  -4 -22   6   15.12    0.82
   4  24  -6    4.01    0.48
  -4 -24   6    3.26    0.57
   4  26  -6    8.36    0.62
   4  28  -6    0.90    0.48
   4  30  -6   -0.51    0.33
  -4 -30   6    8.13    0.91
   4  32  -6    2.17    0.37
  -4 -32   6    1.43    0.90
   4  34  -6    7.49    0.76
  -4 -34   6    6.50    0.98
   4  36  -6    1.73    0.60
  -4 -36   6   -0.29    0.91
  -3  39   7    0.08    0.13
   3 -37  -7    0.15    0.34
  -3  37   7    1.12    0.54
   3 -35  -7    1.77    0.59
  -3  35   7    3.80    0.54
   3 -33  -7    4.75    0.65
  -3  33   7    5.16    0.45
   3 -31  -7    4.52    0.57
  -3  31   7    7.58    0.51
   3 -29  -7    0.58    0.39
  -3  29   7    1.66    0.24
   3 -27  -7    7.74    0.59
  -3  27   7    8.98    0.45
   3 -25  -7   15.35    0.71
  -3  25   7   16.20    0.82
   3 -23  -7   21.76    0.92
  -3  23   7   21.28    0.89
   3 -21  -7   26.55    1.05
  -3  21   7   30.98    1.31
   3 -19  -7   43.55    1.67
  -3  19   7   47.68    1.86
   3 -17  -7   43.10    1.67
  -3  17   7   44.99    1.85
   3 -15  -7   67.50    2.30
   3 -13  -7   55.97    2.05
  -3  13   7   59.81    2.05
   3 -11  -7   51.26    1.83
   3  -9  -7   82.65    2.88
   3  -7  -7  139.86    4.51
  -3   7   7  199.80    6.79
   3  -5  -7  164.49    5.41
  -3   5   7  213.52    7.58
   3  -3  -7  147.64    4.79
   3   1  -7  123.13    4.18
  -3  -1   7  128.54    4.28
   3   3  -7  152.06    5.15
  -3  -3   7  170.22    5.68
   3   5  -7  194.39    6.63
  -3  -5   7  194.91    6.77
   3   7  -7  157.66    5.45
  -3  -7   7  175.12    5.77
  -3  -9   7   94.86    3.29
   3  11  -7   53.98    1.87
  -3 -11   7   56.04    2.03
  -3 -13   7   65.39    1.82
   3  15  -7   80.57    2.40
  -3 -15   7   79.39    2.96
   3  17  -7   48.15    1.78
  -3 -17   7   51.20    1.95
   3  19  -7   53.72    1.66
   3  21  -7   32.36    1.22
  -3 -21   7   33.56    1.46
   3  23  -7   24.56    0.97
  -3 -23   7   24.13    1.15
   3  25  -7   15.87    0.96
  -3 -25   7   16.11    0.94
   3  27  -7    9.70    0.64
  -3 -27   7    9.70    0.81
   3  29  -7    1.54    0.31
  -3 -29   7    1.02    0.68
   3  31  -7    8.18    0.65
  -3 -31   7    6.96    0.98
   3  35  -7   -1.31    0.66
  -3 -35   7    2.53    1.03
  -3 -37   7   -0.04    0.90
  -2  38   8    0.75    0.54
  -2  36   8    0.46    0.51
   2 -34  -8    1.96    0.51
  -2  34   8    3.38    0.37
   2 -32  -8    0.57    0.59
  -2  32   8    0.30    0.37
   2 -30  -8    1.54    0.50
  -2  30   8    0.59    2.67
   2 -28  -8    0.31    0.38
  -2  28   8   -0.05    0.23
   2 -26  -8    7.59    0.58
  -2  26   8    8.59    0.43
   2 -24  -8    0.16    0.33
  -2  24   8   -0.82    1.57
   2 -22  -8    3.01    0.35
  -2  22   8    6.77    0.44
   2 -20  -8    3.26    0.29
  -2  20   8    4.67    0.28
   2 -18  -8   10.74    0.47
  -2  18   8   11.80    0.53
   2 -16  -8   11.69    0.59
  -2  16   8   12.72    0.59
   2 -14  -8   38.15    1.35
   2 -12  -8    8.26    0.42
   2 -10  -8   58.38    1.99
   2  -8  -8   36.22    1.25
   2  -6  -8   92.45    2.19
   2  -4  -8   29.45    1.07
   2  -2  -8  124.01    4.04
   2   0  -8    5.98    0.45
   2   2  -8  127.21    4.51
  -2  -2   8  127.89    4.57
   2   4  -8   33.51    1.33
  -2  -4   8   32.98    1.35
   2   6  -8   94.90    3.30
   2   8  -8   39.81    1.65
  -2  -8   8   45.43    1.29
   2  10  -8   65.68    2.53
  -2 -10   8   72.27    2.67
   2  12  -8    9.25    0.49
  -2 -12   8    9.34    0.51
   2  14  -8   43.93    1.66
  -2 -14   8   45.27    1.75
   2  16  -8   12.73    0.57
  -2 -16   8   14.23    0.73
   2  18  -8   12.12    0.69
  -2 -18   8   13.09    0.76
   2  20  -8    4.14    0.34
  -2 -20   8    4.47    0.49
   2  22  -8    5.16    0.45
  -2 -22   8    4.74    0.54
   2  24  -8    0.56    0.37
  -2 -24   8    0.02    0.32
   2  26  -8    9.10    0.59
  -2 -26   8    9.54    0.77
   2  28  -8    0.42    0.36
  -2 -28   8   -0.69    0.61
   2  30  -8    3.59    0.58
  -2 -30   8    3.58    0.80
   2  32  -8    0.55    0.65
  -2 -32   8    0.28    0.54
   2  34  -8    4.21    0.71
  -2 -34   8    3.86    1.14
   2  36  -8    0.06    0.29
  -2 -36   8   -0.15    1.16
   1 -37  -9   -0.19    0.51
  -1  37   9    1.23    0.46
   1 -35  -9    4.06    0.63
  -1  35   9    3.95    0.44
   1 -33  -9    1.05    0.73
  -1  33   9    1.38    0.37
   1 -31  -9    5.04    0.57
  -1  31   9    7.05    0.49
   1 -29  -9    0.63    0.48
  -1  29   9    1.20    0.29
   1 -27  -9    0.86    0.43
  -1  27   9    1.28    0.25
   1 -25  -9    5.28    0.51
  -1  25   9    8.00    0.54
   1 -23  -9    2.28    0.30
  -1  23   9    3.03    0.27
   1 -21  -9    7.50    0.44
  -1  21   9    6.43    0.33
   1 -19  -9   70.67    2.54
   1 -17  -9   49.76    1.79
  -1  17   9   53.64    1.90
   1 -15  -9   56.10    1.96
   1 -13  -9   34.53    1.26
   1  -3  -9  161.01    5.32
   1  -1  -9  405.95   12.91
  -1   1   9  362.74   11.59
   1   1  -9  408.18   12.72
  -1  -1   9  378.85   12.05
   1   3  -9  166.83    5.39
  -1  -3   9  178.28    6.28
   1   5  -9   47.27    1.73
  -1  -5   9   50.47    1.83
   1   7  -9   45.60    1.59
   1   9  -9    8.79    0.48
  -1  -9   9   10.54    0.56
   1  11  -9   20.72    0.93
  -1 -11   9   23.67    0.94
   1  13  -9   47.14    1.62
  -1 -13   9   44.44    1.81
  -1 -15   9   72.77    2.75
   1  17  -9   63.89    2.20
  -1 -17   9   60.17    2.10
   1  19  -9   97.80    2.68
  -1 -19   9   85.39    2.29
   1  21  -9   10.83    0.51
  -1 -21   9    9.17    0.71
   1  23  -9    4.97    0.48
  -1 -23   9    3.97    0.42
   1  25  -9    8.21    0.51
  -1 -25   9    9.84    0.79
   1  27  -9    1.81    0.46
  -1 -27   9    1.23    0.60
   1  29  -9    1.00    0.35
  -1 -29   9    0.93    0.75
   1  31  -9    7.62    0.73
  -1 -31   9    4.50    0.75
   1  33  -9    2.71    0.41
  -1 -33   9    1.69    0.98
   1  35  -9    3.75    0.68
  -1 -35   9    2.47    0.90
   0 -34 -10    0.27    0.53
   0 -32 -10   -0.16    0.77
   0  32  10    0.15    0.25
   0 -30 -10    0.24    0.65
   0  30  10   -0.39    0.28
   0 -28 -10    0.34    0.39
   0  28  10   -0.01    0.20
   0 -26 -10    3.67    0.48
   0  26  10    4.94    0.37
   0 -24 -10   -0.17    0.33
   0 -22 -10    4.35    0.45
   0 -20 -10    0.01    0.26
   0 -18 -10    9.31    0.52
   0 -16 -10   -0.05    0.14
   0  -2 -10  156.40    5.02
   0   0 -10    0.55    0.12
   0   0  10    0.45    0.15
   0   2 -10  164.69    5.51
   0  -2  10  157.13    5.48
   0   4 -10   -0.04    0.14
   0  -4  10   -0.11    0.15
   0   6 -10  112.03    3.91
   0  -6  10  112.17    3.88
   0   8 -10    0.45    0.14
   0  -8  10    0.90    0.24
   0  10 -10   36.91    1.35
   0 -10  10   39.24    1.57
   0  12 -10    0.08    0.21
   0 -12  10   -0.15    0.25
   0  14 -10    2.90    0.25
   0 -14  10    3.34    0.36
   0  16 -10    0.03    0.27
   0 -16  10    0.36    0.33
   0  18 -10   12.60    0.62
   0 -18  10   13.71    0.73
   0  20 -10   -0.27    0.30
   0 -20  10    0.03    0.26
   0  22 -10    5.40    0.41
   0 -22  10    5.97    0.60
   0  24 -10    0.07    0.26
   0 -24  10    0.02    0.31
   0  26 -10    6.83    0.53
   0 -26  10    3.37    0.59
   0  28 -10    0.01    0.43
   0 -28  10    0.05    0.62
   0  30 -10   -0.07    0.32
   0 -30  10    0.42    0.75
   0  32 -10    0.09    0.62
   0 -32  10    0.34    0.94
   0  34 -10    1.08    0.49
   0 -34  10    1.29    0.89
  -1 -33 -11    0.32    0.78
  -1 -31 -11    2.21    0.76
  -1 -29 -11    2.65    0.71
  -1 -27 -11    3.13    0.66
  -1 -25 -11    1.24    0.47
   1  25  11    1.24    0.19
   1  23  11    1.79    1.21
  -1 -21 -11    9.63    0.55
  -1  -1 -11  185.60    6.12
   1   1  11  186.04    6.36
  -1   1 -11  197.73    6.36
   1  -1  11  190.11    6.42
  -1   3 -11   93.00    3.39
   1  -3  11   98.44    3.43
  -1   5 -11   53.76    1.89
   1  -5  11   50.56    2.13
  -1   7 -11   33.07    1.21
   1  -7  11   36.24    1.39
  -1   9 -11   40.48    1.43
   1  -9  11   42.16    1.66
  -1  11 -11   42.43    1.45
   1 -11  11   49.05    1.87
  -1  13 -11    5.13    0.37
   1 -13  11    6.48    0.41
   1 -15  11   16.26    0.78
  -1  17 -11    8.17    0.48
   1 -17  11    9.27    0.59
  -1  19 -11   25.10    0.96
   1 -19  11   25.05    1.31
  -1  21 -11   12.66    0.62
   1 -21  11   13.02    0.73
  -1  23 -11    2.95    0.43
   1 -23  11    3.89    0.51
  -1  25 -11    2.90    0.48
   1 -25  11    1.70    0.59
  -1  27 -11    6.59    0.61
   1 -27  11    4.57    0.69
  -1  29 -11    3.98    0.52
   1 -29  11    3.77    0.83
  -1  31 -11    3.74    0.56
   1 -31  11    3.70    0.88
  -1  33 -11    0.60    0.44
   1 -33  11    0.41    1.00
  -2 -28 -12    0.17    0.59
  -2   0 -12    3.38    0.26
   2   0  12    2.87    0.23
  -2   2 -12  113.23    3.75
   2  -2  12  101.48    3.73
  -2   4 -12    4.24    0.29
   2  -4  12    3.51    0.29
  -2   6 -12   45.90    1.77
   2  -6  12   41.11    1.49
  -2   8 -12    1.20    0.24
   2  -8  12    0.96    0.25
  -2  10 -12   59.02    2.06
   2 -10  12   60.57    2.26
  -2  12 -12    5.38    0.34
   2 -12  12    5.13    0.43
  -2  14 -12   36.01    1.27
   2 -14  12   38.88    1.58
  -2  16 -12    1.19    0.29
   2 -16  12    1.53    0.42
  -2  18 -12   21.90    0.97
   2 -18  12   19.99    1.04
  -2  20 -12    0.71    0.31
   2 -20  12    0.22    0.44
  -2  22 -12    3.84    0.39
   2 -22  12    3.45    0.57
  -2  24 -12    0.20    0.24
   2 -24  12    0.50    0.54
  -2  26 -12    8.48    0.57
   2 -26  12    7.70    0.79
  -2  28 -12    0.04    0.47
   2 -28  12    0.24    0.71
  -2  30 -12    5.24    0.68
   2 -30  12    3.66    0.68
  -2  32 -12    0.28    0.57
   2 -32  12    0.35    0.70
   3   1  13    9.90    0.45
  -3   1 -13   12.21    0.51
   3  -1  13   10.91    0.61
  -3   3 -13   23.56    0.88
   3  -3  13   22.95    1.08
  -3   5 -13   24.06    0.89
   3  -5  13   22.59    1.04
  -3   7 -13   40.25    1.52
   3  -7  13   40.65    1.54
  -3   9 -13   44.06    1.84
   3  -9  13   40.74    1.60
  -3  11 -13   17.05    0.69
   3 -11  13   18.71    0.90
  -3  13 -13   19.38    0.87
   3 -13  13   19.83    0.92
  -3  15 -13    3.08    0.31
   3 -15  13    3.48    0.44
  -3  17 -13    4.56    0.38
   3 -17  13    5.93    0.56
  -3  19 -13   15.79    0.77
   3 -19  13   16.89    1.08
  -3  21 -13    7.86    0.56
   3 -21  13    7.70    0.74
  -3  23 -13   11.54    0.68
   3 -23  13   11.03    0.84
  -3  25 -13   11.37    0.66
   3 -25  13   11.94    1.13
  -3  27 -13    5.03    0.42
   3 -27  13    4.50    0.90
  -3  29 -13    2.82    0.46
   3 -29  13    2.27    1.01
  -3  31 -13    1.31    0.44
   3 -31  13   -0.04    0.70
   4   0  14   -0.06    0.16
   4  -2  14   20.10    0.81
  -4   4 -14    1.54    0.23
   4  -4  14    1.29    0.25
  -4   6 -14   75.76    2.71
   4  -6  14   70.36    2.63
  -4   8 -14    0.93    0.22
   4  -8  14    0.58    0.25
  -4  10 -14   90.67    3.02
   4 -10  14   85.11    2.83
  -4  12 -14    9.83    0.52
   4 -12  14    9.18    0.59
  -4  14 -14   20.02    0.81
   4 -14  14   17.01    0.80
  -4  16 -14    0.16    0.28
   4 -16  14    0.57    0.41
  -4  18 -14    7.59    0.50
   4 -18  14    7.97    0.62
  -4  20 -14    0.02    0.34
   4 -20  14    0.73    0.53
  -4  22 -14   19.17    0.78
   4 -22  14   17.86    1.21
  -4  24 -14    0.74    0.43
   4 -24  14    0.15    0.80
  -4  26 -14   16.29    0.92
   4 -26  14   15.29    0.94
  -4  28 -14    0.87    0.38
   4 -28  14    1.77    1.04
  -4  30 -14    3.93    0.50
   4 -30  14    3.82    0.86
   5  -1  15   12.52    0.57
   5  -3  15    9.15    0.58
  -5   5 -15    4.02    0.25
   5  -5  15    3.73    0.38
  -5   7 -15    1.66    0.19
   5  -7  15    2.09    0.33
  -5   9 -15    3.59    0.27
   5  -9  15    3.69    0.35
  -5  11 -15    0.69    0.22
   5 -11  15    1.14    0.33
  -5  13 -15   18.78    0.76
   5 -13  15   15.92    0.87
  -5  15 -15    5.14    0.41
   5 -15  15    4.74    0.52
  -5  17 -15    7.97    0.51
   5 -17  15    7.35    0.68
  -5  19 -15    6.04    0.45
   5 -19  15    5.79    0.64
  -5  21 -15    2.18    0.39
   5 -21  15    1.72    0.75
  -5  23 -15    1.28    0.41
   5 -23  15    0.93    0.60
  -5  25 -15    0.25    0.37
   5 -25  15    0.36    0.65
  -5  27 -15    0.70    0.45
   5 -27  15    2.33    1.14
   5 -29  15    2.53    1.27
   6  -2  16   25.95    1.01
   6  -4  16    1.93    0.38
   6  -6  16   16.90    0.85
  -6   8 -16    0.54    0.18
   6  -8  16    0.26    0.36
  -6  10 -16   11.35    0.51
   6 -10  16   11.32    0.69
  -6  12 -16    0.44    0.27
   6 -12  16    1.00    0.42
  -6  14 -16   16.03    0.66
   6 -14  16   13.66    0.84
  -6  16 -16    1.42    0.30
   6 -16  16    1.37    0.53
  -6  18 -16   15.42    0.64
   6 -18  16   13.16    0.89
  -6  20 -16    3.67    0.45
   6 -20  16    4.21    0.75
  -6  22 -16    7.15    0.54
   6 -22  16    6.42    0.88
  -6  24 -16    0.80    0.33
   6 -24  16    1.44    0.93
  -6  26 -16    3.32    0.49
   6 -26  16    4.44    0.95
   7  -3  17    0.00    0.35
  -7   5 -17    3.07    0.21
   7  -5  17    2.45    0.44
   7  -7  17    1.46    0.50
  -7   9 -17    2.96    0.25
   7  -9  17    3.03    0.63
  -7  11 -17    2.06    0.27
   7 -11  17    1.49    0.51
   7 -13  17    0.23    0.43
  -7  15 -17    1.16    0.32
   7 -15  17    0.44    0.48
  -7  17 -17    0.28    0.39
   7 -17  17   -0.32    0.72
  -7  19 -17    1.10    0.45
   7 -19  17    0.10    0.72
  -7  21 -17   -0.12    0.51
   7 -21  17    0.94    0.73
  -7  23 -17    0.38    0.55
   7 -23  17    0.33    0.90
  -7  25 -17    1.00    0.38
   7 -25  17   -0.32    0.89
   8  -4  18    1.50    0.51
   8  -6  18    8.99    0.74
  -8   8 -18    0.21    0.26
   8  -8  18    0.86    0.57
  -8  10 -18    5.39    0.36
   8 -10  18    5.23    0.92
  -8  12 -18    2.14    0.36
   8 -12  18    1.55    0.85
  -8  14 -18    7.94    0.53
  -8  16 -18    0.50    0.35
  -8  18 -18    7.50    0.47
  -8  20 -18   -0.21    0.46
  -8  22 -18    3.66    0.43
   8 -22  18    1.36    0.74
   8 -24  18   -0.19    0.22
   9  -7  19    1.00    0.69
   9  -9  19   -0.02    0.75
   9 -11  19    0.21    0.56
  -9  13 -19    3.34    0.40
   9 -13  19    2.50    0.77
   9 -15  19   -0.05    0.78
  -9  17 -19    1.93    0.48
   9 -17  19    0.48    0.65
  -9  19 -19    2.03    0.44
  25  -1  13    1.50    0.35
  24  -8  12    1.78    0.37
  24  -6  12   -0.22    0.48
  24  -4  12    1.33    0.24
  24  -2  12    0.22    0.42
  24   0  12    2.63    0.40
  24   2  12    0.03    0.31
  24   8  12    1.72    0.55
  24  10  12    1.52    0.35
  23 -13  11    1.35    0.49
  23 -11  11    0.14    0.51
  23  -9  11    2.28    0.73
  23  -7  11    1.32    0.67
  23  -5  11    1.44    0.36
 -23   5 -11   -0.07    1.34
  23  -3  11    1.67    0.42
  23  -1  11    1.28    0.45
  23   1  11    0.19    0.41
  23   3  11    2.13    0.34
  23   5  11    1.40    0.55
  23   7  11    2.19    0.66
  23   9  11    1.89    0.47
  23  11  11    0.42    0.44
  23  13  11    2.20    0.46
  23  15  11    1.11    0.28
  22 -16  10   -0.20    0.48
 -22  16 -10    0.60    0.42
  22 -14  10    0.00    0.52
 -22  14 -10    0.51    0.37
  22 -12  10    0.87    0.32
  22 -10  10    0.42    0.66
  22  -8  10    2.26    0.63
  22  -6  10   -0.29    0.55
  22  -4  10    1.31    0.53
 -22   4 -10   -0.53    1.49
  22  -2  10   -0.11    0.55
  22   0  10    1.25    0.38
  22   2  10   -0.19    0.49
  22   4  10    0.91    0.47
  22   6  10   -0.25    0.34
  22   8  10    2.39    0.42
 -22  -8 -10    0.23    0.85
  22  10  10    0.57    0.43
  22  12  10    1.43    0.45
 -22 -12 -10   -0.09    0.97
  22  14  10    0.39    0.36
  22  18  10    0.00    0.30
 -22 -18 -10    2.82    0.91
  22  20  10   -0.04    0.45
  21 -19   9    0.39    0.59
 -21  19  -9    0.44    0.41
  21 -17   9    0.11    0.36
  21 -15   9    1.26    0.50
  21 -13   9    3.87    0.78
  21 -11   9    2.95    0.55
  21  -9   9    5.03    0.68
  21  -7   9    3.85    0.57
  21  -5   9    3.75    0.46
 -21   5  -9    0.87    2.70
  21  -3   9    1.58    0.35
  21  -1   9    1.66    0.27
  21   1   9    1.14    0.26
  21   3   9    1.99    0.25
 -21  -3  -9   -0.23    1.66
  21   5   9    3.92    0.35
  21   7   9    4.10    0.39
 -21  -7  -9    0.00    0.92
  21   9   9    4.69    0.46
 -21  -9  -9    3.72    1.64
  21  11   9    2.24    0.38
 -21 -11  -9    0.52    0.95
  21  13   9    3.13    0.40
 -21 -13  -9    0.22    0.77
  21  15   9    0.17    0.37
 -21 -15  -9   -0.40    0.82
  21  17   9    0.36    0.24
  21  19   9    0.49    0.29
  21  21   9   -0.12    0.28
  21  23   9    1.50    0.36
 -21 -23  -9   -0.07    0.79
  21  25   9    0.47    0.17
  20 -22   8   -0.18    0.46
  20 -20   8    1.86    0.52
 -20  20  -8    2.60    0.52
  20 -18   8   -0.12    0.50
  20 -16   8    0.91    0.60
 -20  16  -8    0.29    1.50
  20 -14   8    1.13    0.46
  20 -12   8    2.35    0.65
  20 -10   8    0.26    0.45
  20  -8   8    4.43    0.56
 -20   8  -8   -0.19    1.42
  20  -6   8    0.15    0.36
 -20   6  -8   -0.86    2.71
  20  -4   8    3.27    0.42
  20  -2   8    0.36    0.23
  20   0   8    2.84    0.29
  20   2   8    0.13    0.27
 -20  -2  -8    1.21    2.20
  20   4   8    2.49    0.32
 -20  -4  -8    1.23    1.17
  20   6   8    0.10    0.24
 -20  -6  -8    1.17    1.59
  20   8   8    3.51    0.31
 -20  -8  -8    0.40    1.51
  20  10   8    0.64    0.26
 -20 -10  -8   -0.36    0.81
  20  12   8    2.20    0.30
 -20 -12  -8    2.06    1.02
  20  14   8    1.34    0.95
  20  16   8    2.14    0.34
  20  18   8    0.27    0.65
  20  20   8    0.67    0.69
  20  22   8   -0.07    0.35
 -20 -22  -8   -0.17    0.56
  20  24   8    1.27    0.54
  20  28   8    1.10    0.26
  19 -25   7    0.28    0.37
  19 -23   7    2.15    0.53
  19 -21   7    1.44    0.70
 -19  21  -7    2.77    0.51
  19 -19   7    1.05    0.61
 -19  19  -7    2.28    0.49
  19 -17   7    3.90    0.67
 -19  17  -7    4.86    0.48
  19 -15   7    1.91    0.61
 -19  15  -7    3.41    0.40
  19 -13   7    3.09    0.58
 -19  13  -7    4.29    0.43
  19 -11   7    8.97    0.64
 -19  11  -7   10.12    0.52
  19  -9   7    8.11    0.55
  19  -7   7   11.13    0.69
 -19   7  -7    6.28    1.64
  19  -5   7   10.77    0.60
 -19   5  -7    1.23    2.89
  19  -3   7    5.80    0.41
  19  -1   7    7.93    0.45
 -19   1  -7    4.12    3.29
  19   1   7    7.60    0.39
 -19  -1  -7    2.79    3.26
  19   3   7    4.33    0.29
 -19  -3  -7    5.47    2.59
  19   5   7    9.13    0.41
  19   7   7    7.58    0.44
 -19  -7  -7    5.41    1.18
  19   9   7    5.83    0.31
 -19  -9  -7   -1.15    2.46
  19  11   7    6.00    0.34
 -19 -11  -7    5.62    2.06
  19  13   7    2.57    0.25
 -19 -13  -7    0.12    1.41
  19  15   7    1.83    0.27
 -19 -15  -7    0.66    0.71
  19  17   7    2.47    0.77
 -19 -17  -7    0.13    1.10
  19  19   7    1.74    0.31
 -19 -19  -7    0.37    0.65
  19  21   7    1.61    0.31
 -19 -21  -7    0.52    1.07
  19  23   7    0.23    0.41
 -19 -25  -7   -0.45    1.00
  19  29   7    0.09    0.24
  18 -26   6    0.10    0.80
 -18  26  -6    0.04    0.64
  18 -24   6    2.04    0.83
 -18  24  -6    3.48    0.49
  18 -22   6    1.06    0.76
 -18  22  -6   -0.01    0.43
  18 -20   6    3.20    0.66
 -18  20  -6    0.69    1.98
  18 -18   6    0.38    0.68
 -18  18  -6    0.02    0.37
  18 -16   6    5.26    0.69
 -18  16  -6    7.47    0.53
  18 -14   6    1.27    0.40
 -18  14  -6    2.25    0.37
  18 -12   6   11.72    0.67
  18 -10   6    1.01    0.42
 -18  10  -6    2.55    0.31
  18  -8   6   26.07    0.89
 -18   8  -6   31.46    1.20
  18  -6   6    0.87    0.27
  18  -4   6   25.70    1.04
 -18   4  -6   14.99    1.49
  18  -2   6    0.76    0.24
 -18   2  -6   -2.91    3.23
  18   0   6   22.37    0.82
  18   2   6    0.76    0.19
 -18  -2  -6    0.40    2.69
  18   4   6   23.27    0.87
 -18  -4  -6   14.76    1.23
  18   6   6    0.49    0.77
 -18  -6  -6   -3.31    2.52
  18   8   6   19.24    0.64
 -18  -8  -6   11.61    2.15
  18  10   6    0.65    0.78
 -18 -10  -6   -0.93    2.22
  18  12   6    7.13    0.77
 -18 -12  -6    6.16    2.01
  18  14   6    2.53    0.88
  18  16   6    3.27    0.71
 -18 -16  -6    0.25    1.80
  18  18   6    0.45    0.19
 -18 -18  -6    0.34    0.61
  18  20   6    3.34    0.27
 -18 -20  -6    1.13    0.96
  18  22   6    0.11    0.23
 -18 -22  -6   -0.21    0.86
  18  24   6    0.98    0.68
 -18 -24  -6   -0.36    1.04
  18  26   6   -0.31    0.60
 -18 -26  -6    0.22    0.35
  18  30   6    0.17    0.25
 -18 -32  -6   -0.01    0.32
  17 -29   5    0.10    0.49
  17 -27   5    3.43    0.60
 -17  27  -5    3.44    0.51
  17 -25   5    0.68    0.60
  17 -23   5    2.49    0.67
  17 -21   5    2.13    0.53
  17 -19   5    6.55    0.54
 -17  19  -5    7.46    0.51
  17 -17   5    6.07    0.67
 -17  17  -5    5.92    0.41
  17 -15   5    6.53    0.68
 -17  15  -5    6.89    0.43
  17 -13   5    8.67    0.61
 -17  13  -5    8.99    0.52
  17 -11   5    3.39    0.36
 -17  11  -5    3.58    0.34
  17  -9   5    9.05    0.60
 -17   9  -5    9.38    0.50
  17  -7   5    7.31    0.49
 -17   7  -5    8.54    0.43
  17  -5   5    9.59    0.46
  17  -3   5   23.77    0.91
 -17   3  -5   18.81    1.47
  17  -1   5   30.29    0.98
 -17   1  -5   22.25    1.51
  17   1   5   29.54    1.01
 -17  -1  -5   25.31    1.51
  17   3   5   20.41    0.74
 -17  -3  -5   17.36    1.21
  17   5   5    7.39    0.39
 -17  -5  -5    6.07    0.76
  17   7   5    4.93    0.26
 -17  -7  -5    7.23    2.09
  17   9   5    5.58    0.58
 -17  -9  -5    4.95    2.18
  17  11   5    1.70    0.16
 -17 -11  -5    1.31    0.65
  17  13   5    4.97    0.24
 -17 -13  -5    4.10    0.70
  17  15   5    3.22    0.21
 -17 -15  -5    3.70    0.71
  17  17   5    3.47    0.23
 -17 -17  -5    1.28    0.75
  17  19   5    3.71    0.62
 -17 -19  -5    3.40    0.94
  17  21   5    1.10    0.62
 -17 -21  -5    1.65    0.89
  17  23   5    0.71    0.52
 -17 -23  -5    2.30    0.84
  17  25   5    0.00    0.71
 -17 -25  -5   -1.12    0.99
  17  27   5    1.59    0.47
  17  29   5    0.12    0.35
  17  31   5    1.27    0.30
 -17 -31  -5    0.03    0.28
 -17 -33  -5   -0.37    0.32
  16 -30   4   -0.07    0.40
 -16  30  -4    2.51    0.41
  16 -28   4    0.59    0.61
  16 -26   4    1.25    1.41
  16 -24   4    1.89    0.54
 -16  24  -4    2.34    0.51
  16 -22   4    2.44    0.51
 -16  22  -4    4.02    0.48
  16 -20   4    9.91    0.73
 -16  20  -4   12.07    0.72
  16 -18   4   -0.70    0.57
 -16  18  -4    0.16    0.35
  16 -16   4   25.11    1.19
 -16  16  -4   25.82    1.06
  16 -14   4    6.61    0.58
 -16  14  -4    8.25    0.52
 -16  12  -4   13.01    1.50
  16 -10   4    6.38    0.47
 -16  10  -4    4.06    1.32
  16  -8   4   10.40    0.67
  16  -6   4    1.72    0.29
  16  -4   4   21.40    0.93
  16  -2   4    5.92    0.34
 -16   2  -4    3.39    0.79
  16   0   4   41.11    1.18
  16   2   4    5.46    0.27
  16   4   4   16.72    0.64
 -16  -4  -4   11.55    0.93
  16   6   4    1.29    0.15
 -16  -6  -4    1.14    0.65
  16   8   4    7.40    0.30
 -16  -8  -4    5.80    0.72
  16  10   4    4.48    0.24
 -16 -10  -4    3.62    0.84
  16  12   4   12.14    0.96
  16  14   4    3.34    0.57
 -16 -14  -4    2.48    0.67
  16  16   4   15.55    0.96
  16  18   4    0.05    0.56
 -16 -18  -4   -0.17    0.79
  16  20   4    6.04    0.69
 -16 -20  -4    1.60    1.73
  16  22   4    1.26    0.59
 -16 -22  -4    1.48    0.90
  16  24   4    0.88    0.58
 -16 -24  -4    0.64    0.69
  16  26   4    0.63    0.62
 -16 -26  -4    1.75    0.81
  16  28   4    0.64    0.65
 -16 -28  -4    0.29    0.78
  16  30   4    1.20    0.61
 -16 -30  -4   -0.41    0.58
  16  32   4    0.48    0.33
 -16 -32  -4    0.12    0.60
 -16 -34  -4    0.05    0.30
  15 -31   3    0.74    0.69
 -15  31  -3    0.83    0.61
  15 -29   3    0.71    0.81
  15 -27   3    2.27    0.76
 -15  27  -3    3.19    0.55
  15 -25   3   -0.12    0.83
 -15  25  -3    0.40    0.32
  15 -23   3    2.82    0.72
 -15  23  -3   -0.71    0.30
 -15  21  -3    2.37    0.37
  15 -19   3    5.06    0.61
 -15  19  -3    6.42    0.48
  15 -17   3    1.49    0.47
 -15  17  -3    1.65    0.35
  15 -15   3    1.44    0.30
 -15  15  -3    2.74    0.36
  15 -13   3   16.30    0.78
  15 -11   3    2.23    0.28
  15  -9   3    9.73    0.66
  15  -7   3    6.04    0.37
  15  -5   3    1.84    0.23
 -15   5  -3    2.56    0.81
  15  -3   3    4.48    0.25
  15  -1   3    6.82    0.35
  15   1   3    6.71    0.31
 -15  -1  -3    5.82    0.72
  15   3   3    3.59    0.21
 -15  -3  -3    5.20    0.69
  15   5   3    2.04    0.54
 -15  -5  -3    2.84    1.57
  15   7   3    5.65    0.63
 -15  -7  -3    5.86    0.77
  15   9   3    6.09    0.29
 -15  -9  -3    5.23    0.64
  15  11   3    1.21    0.46
 -15 -11  -3    2.27    0.61
  15  13   3    7.92    0.60
 -15 -13  -3    8.51    0.72
  15  15   3    0.78    0.43
 -15 -15  -3    0.48    0.67
  15  17   3    0.74    0.50
 -15 -17  -3   -0.32    0.61
  15  19   3    3.43    0.58
 -15 -19  -3    2.49    0.71
  15  21   3    0.77    0.58
 -15 -21  -3    1.08    0.67
  15  23   3    2.38    0.56
 -15 -23  -3    3.51    0.86
  15  25   3    0.79    0.62
 -15 -25  -3    0.13    0.87
  15  27   3    1.38    0.63
 -15 -27  -3   -0.29    0.64
  15  29   3    0.81    0.46
  15  31   3    0.18    0.54
  15  33   3    0.10    0.22
  14 -34   2    0.15    0.50
  14 -32   2    2.96    1.08
 -14  32  -2    2.62    0.45
  14 -30   2    0.44    0.66
 -14  30  -2    1.48    0.44
  14 -28   2    3.99    0.88
 -14  28  -2    3.59    0.53
  14 -26   2    1.71    0.59
 -14  26  -2    1.61    0.37
  14 -24   2    3.46    0.51
 -14  24  -2    4.08    0.49
  14 -22   2   -0.43    0.56
 -14  22  -2    0.55    0.39
  14 -20   2    9.34    0.67
 -14  20  -2   10.18    0.58
  14 -18   2    0.48    0.42
  14 -14   2    1.79    0.30
 -14  14  -2    1.54    0.22
  14 -12   2   12.55    0.68
  14 -10   2    4.16    0.40
 -14  10  -2    5.03    0.93
  14  -8   2   12.98    0.59
 -14   8  -2   11.65    0.51
  14  -6   2    0.67    0.21
 -14   6  -2    0.43    0.75
  14  -4   2   10.82    0.43
 -14   4  -2   14.79    1.11
  14  -2   2    0.24    0.17
 -14   2  -2   -0.23    0.69
  14   0   2   14.90    0.53
 -14   0  -2   15.58    0.92
  14   2   2    0.18    0.13
  14   4   2    8.34    0.34
 -14  -4  -2   13.20    1.15
  14   6   2    0.38    0.09
 -14  -6  -2    0.78    0.54
  14   8   2   13.07    0.83
 -14  -8  -2   19.30    1.88
  14  10   2    3.28    0.47
 -14 -10  -2    3.20    0.52
  14  12   2    9.38    0.65
 -14 -12  -2    9.47    0.86
  14  14   2    1.47    0.41
 -14 -14  -2    2.02    0.53
 -14 -16  -2   11.43    1.30
  14  18   2    1.51    0.50
 -14 -18  -2    0.03    0.61
  14  20   2    7.46    0.68
 -14 -20  -2    5.76    0.84
  14  22   2    0.09    0.53
 -14 -22  -2   -0.64    0.80
  14  24   2    2.73    0.61
 -14 -24  -2    1.35    0.84
  14  26   2    1.62    0.63
 -14 -26  -2    1.53    0.67
  14  28   2    2.17    0.61
 -14 -28  -2    1.43    0.55
  14  30   2    0.80    0.54
 -14 -30  -2    0.06    1.03
  14  32   2    1.22    0.69
 -14 -32  -2   -0.24    0.41
  14  34   2   -0.05    0.26
 -14 -34  -2    0.10    0.24
 -14 -36  -2    1.67    0.35
  13 -35   1   -0.29    0.68
 -13  35  -1    3.97    1.13
  13 -33   1    0.05    0.70
 -13  33  -1    0.66    0.59
  13 -31   1    0.28    0.88
 -13  31  -1    0.78    0.50
  13 -29   1    0.41    0.76
 -13  29  -1    0.50    0.47
  13 -27   1    0.11    0.73
 -13  27  -1    1.66    0.37
  13 -25   1    0.72    0.51
 -13  25  -1    1.26    0.48
  13 -23   1   -0.24    0.59
 -13  23  -1    0.64    0.37
  13 -21   1    3.06    0.51
  13 -19   1    1.16    0.33
 -13  19  -1    1.29    0.34
  13 -17   1    1.24    0.36
 -13  17  -1    1.05    0.24
  13 -15   1    3.19    0.39
 -13  15  -1    3.61    0.35
  13 -13   1   40.00    1.56
 -13  11  -1   19.15    1.51
  13  -9   1   17.51    0.79
 -13   9  -1   10.86    1.11
  13  -7   1   21.41    0.84
 -13   7  -1   17.93    1.19
  13  -5   1   10.87    0.41
 -13   5  -1   12.15    0.54
  13  -3   1   53.28    1.52
 -13   3  -1   59.05    2.14
  13  -1   1   19.70    0.78
 -13   1  -1   28.32    1.54
 -13  -1  -1   49.45    3.13
 -13  -3  -1   59.54    2.24
  13   5   1    7.83    0.30
 -13  -5  -1   11.81    0.84
  13   7   1   15.82    0.77
 -13  -7  -1   17.60    0.99
  13   9   1   11.93    0.73
  13  11   1   22.13    1.20
 -13 -11  -1   13.13    1.40
  13  13   1   29.42    1.22
  13  15   1    3.65    0.50
 -13 -15  -1    3.15    0.53
  13  17   1    1.33    0.46
 -13 -17  -1    0.21    0.56
  13  19   1    0.72    0.35
 -13 -19  -1    0.12    0.68
  13  21   1    0.70    0.50
 -13 -21  -1    0.59    0.68
  13  23   1    0.63    0.51
 -13 -23  -1   -0.01    0.66
  13  25   1   -0.03    0.54
 -13 -25  -1    1.08    0.67
  13  27   1    1.02    0.52
 -13 -27  -1    0.26    1.01
  13  29   1    0.85    0.56
 -13 -29  -1   -0.88    0.88
  13  31   1    0.47    0.44
 -13 -31  -1    0.27    0.98
  13  33   1   -0.06    0.54
  13  35   1    0.08    0.50
  12 -36   0    1.37    0.91
  12 -34   0    0.69    0.75
 -12  34   0    0.18    0.55
  12 -32   0    3.17    0.79
 -12  32   0    3.04    0.39
  12 -30   0   -1.19    0.98
 -12  30   0   -0.14    0.35
  12 -28   0   10.51    0.87
 -12  28   0   10.24    0.73
  12 -26   0    0.00    0.64
 -12  26   0    0.43    0.29
  12 -24   0    2.90    0.61
 -12  24   0    2.40    0.42
  12 -22   0    1.45    0.42
 -12  22   0    1.08    0.36
  12 -20   0   20.98    1.16
 -12  20   0   18.93    0.86
  12 -18   0    7.54    0.55
  12 -16   0   14.15    0.82
  12 -14   0    0.25    0.31
 -12  14   0    0.14    0.25
  12 -12   0   15.44    0.62
  12 -10   0    0.49    0.20
 -12  10   0    1.62    0.17
  12  -8   0   38.48    1.53
 -12   8   0   57.63    2.53
  12  -6   0    9.55    0.51
 -12   6   0   11.17    0.89
  12  -4   0    5.16    0.32
  12  -2   0    0.98    0.14
 -12   2   0    1.67    0.45
  12   2   0    1.13    0.12
 -12  -2   0    0.93    0.50
  12   6   0   10.33    0.67
 -12  -6   0    9.85    0.68
  12   8   0   45.72    1.76
 -12  -8   0   57.23    2.08
  12  10   0   -0.12    0.27
 -12 -10   0    0.11    0.38
  12  12   0   16.65    0.93
 -12 -12   0   20.05    0.97
  12  14   0    0.23    0.33
 -12 -14   0    0.87    0.59
  12  16   0   13.94    0.75
 -12 -16   0   14.54    0.89
  12  18   0    4.39    0.49
 -12 -18   0    4.58    0.58
  12  20   0   15.44    1.00
 -12 -20   0   19.29    1.15
  12  22   0    0.86    0.46
 -12 -22   0    0.52    0.75
  12  24   0    2.29    0.42
 -12 -24   0    1.99    0.80
  12  26   0    0.07    0.51
 -12 -26   0    0.09    0.92
  12  28   0    6.71    0.68
 -12 -28   0    9.79    1.13
  12  30   0   -0.01    0.50
 -12 -30   0    0.84    0.71
  12  32   0    2.14    0.43
 -12 -32   0    1.61    1.13
  12  34   0    0.70    0.37
 -12 -34   0    0.14    0.60
  12  36   0    0.10    0.20
  11 -35  -1    0.39    0.97
 -11  35   1   -0.01    0.52
  11 -33  -1    3.05    0.82
 -11  33   1    2.59    0.42
  11 -31  -1    0.54    0.93
 -11  31   1    0.20    0.32
  11 -29  -1    5.03    0.92
 -11  29   1    3.41    0.37
  11 -27  -1    2.27    0.68
 -11  27   1    2.17    0.41
  11 -25  -1    2.15    0.64
 -11  25   1    1.92    0.30
  11 -23  -1    5.31    0.53
 -11  23   1    5.98    0.40
  11 -21  -1    2.13    0.38
 -11  21   1    2.38    0.28
  11 -19  -1    8.73    0.54
 -11  19   1   12.06    0.66
  11 -17  -1   25.35    0.95
 -11  17   1   22.73    0.79
  11 -15  -1   14.64    0.75
 -11  15   1   16.50    0.69
  11 -13  -1   86.98    3.22
 -11  13   1   82.87    2.78
  11 -11  -1    1.43    0.24
 -11  11   1    1.23    0.23
  11  -9  -1   22.68    0.76
 -11   9   1   22.19    0.75
  11  -7  -1   63.07    1.80
 -11   7   1   68.17    2.45
  11  -3  -1   33.76    0.92
  11  -1  -1   16.63    0.72
  11   1  -1   16.83    0.70
  11   3  -1   24.47    0.95
 -11  -3   1   44.64    2.80
 -11  -5   1   17.81    1.04
  11   7  -1   58.43    1.75
 -11  -7   1   68.25    2.04
  11   9  -1   25.03    1.21
 -11  -9   1   24.05    1.60
  11  11  -1    2.09    0.45
 -11 -11   1    2.77    0.40
  11  13  -1   73.09    2.19
 -11 -13   1   85.83    3.49
  11  15  -1   10.32    0.65
 -11 -15   1   12.15    0.90
  11  17  -1   19.06    0.98
  11  19  -1    6.17    0.52
 -11 -19   1    6.48    0.78
  11  21  -1    1.52    0.48
 -11 -21   1    2.49    0.69
  11  23  -1    4.05    0.44
 -11 -23   1    4.01    0.86
  11  25  -1    1.80    0.54
 -11 -25   1    0.42    0.84
  11  27  -1    1.32    0.61
 -11 -27   1    1.56    0.97
  11  29  -1    2.10    0.56
 -11 -29   1    0.17    0.71
  11  31  -1    0.03    0.62
 -11 -31   1    1.46    0.82
  11  33  -1    1.39    0.50
 -11 -33   1    0.92    0.88
  11  35  -1    0.12    0.35
 -11 -35   1    0.23    0.63
 -11 -37   1   -0.32    0.36
 -10  38   2    0.00    0.18
 -10  36   2    0.37    0.49
  10 -34  -2    0.55    0.91
 -10  34   2   -0.25    0.41
  10 -32  -2    3.30    0.93
 -10  32   2    2.19    0.33
  10 -30  -2    1.11    0.88
 -10  30   2    1.61    0.30
  10 -28  -2    5.92    0.81
 -10  28   2    5.11    0.47
  10 -26  -2    1.45    0.43
 -10  26   2    1.09    0.37
  10 -24  -2   12.57    0.74
 -10  24   2   12.73    0.68
  10 -22  -2    6.80    0.58
  10 -20  -2   23.77    1.19
 -10  20   2   21.67    0.94
  10 -18  -2    0.70    0.35
 -10  18   2    0.39    0.25
  10 -16  -2   33.19    1.35
 -10  16   2   29.54    1.15
  10 -14  -2   32.25    1.52
 -10  14   2   31.15    1.25
  10 -12  -2   77.54    2.76
 -10  12   2   73.90    2.54
  10 -10  -2   55.34    1.52
 -10  10   2   58.21    2.09
  10  -8  -2   99.90    3.32
 -10   8   2  125.71    4.67
  10  -6  -2   37.59    1.10
 -10   4   2  228.28   10.14
  10  -2  -2    6.53    0.31
 -10   2   2    7.00    0.63
 -10   0   2  423.90   14.85
  10   2  -2    5.85    0.57
  10   4  -2  136.03    3.85
 -10  -4   2  140.03    5.20
  10   8  -2  130.01    5.72
 -10  -8   2  138.07    3.60
  10  10  -2   59.06    2.20
 -10 -10   2   43.49    2.28
  10  12  -2   87.50    2.45
 -10 -12   2   89.48    2.53
  10  14  -2   27.24    1.10
  10  16  -2   29.28    1.23
 -10 -16   2   28.58    1.49
  10  18  -2   -0.11    0.42
 -10 -18   2    0.06    0.49
  10  20  -2   18.46    0.92
 -10 -20   2   17.94    0.90
  10  22  -2    3.84    0.58
 -10 -22   2    3.14    0.48
  10  24  -2    9.95    0.65
 -10 -24   2   10.36    0.97
  10  26  -2    0.84    0.58
 -10 -26   2    1.04    0.71
  10  28  -2    4.84    0.60
 -10 -28   2    3.77    0.69
  10  30  -2    1.03    0.67
 -10 -30   2    1.90    0.98
  10  32  -2    2.00    0.60
 -10 -32   2    2.37    0.98
  10  34  -2   -0.15    0.48
 -10 -34   2    0.43    0.97
  10  36  -2    0.94    0.39
 -10 -36   2   -0.01    0.51
   9 -39  -3    0.21    0.50
  -9  39   3    0.26    0.19
  -9  37   3    1.33    0.31
   9 -35  -3   -0.47    0.81
  -9  35   3    0.02    0.40
   9 -33  -3    0.22    0.78
  -9  33   3    0.56    0.39
   9 -31  -3    0.31    0.82
  -9  31   3    0.79    0.38
   9 -29  -3    1.53    0.46
  -9  29   3    1.20    0.38
   9 -27  -3    9.89    0.82
  -9  27   3   10.87    0.57
   9 -25  -3    4.12    0.48
  -9  25   3    3.56    0.38
   9 -23  -3   11.57    0.82
  -9  23   3   12.73    0.67
   9 -21  -3   25.50    1.16
  -9  21   3   25.01    1.15
   9 -19  -3   15.32    0.87
  -9  19   3   16.35    0.71
   9 -17  -3   28.80    1.20
   9 -15  -3   40.55    1.61
  -9  15   3   39.34    1.47
   9 -13  -3   12.63    0.48
  -9  13   3   13.85    0.67
   9 -11  -3   73.95    2.01
  -9  11   3   73.69    2.00
   9  -9  -3   26.33    0.83
  -9   9   3   27.21    0.82
   9  -7  -3   29.29    1.06
   9  -3  -3    8.66    0.66
  -9   3   3   13.26    1.63
   9   1  -3   72.21    2.01
  -9  -1   3   80.07    2.44
   9   3  -3    9.04    0.53
  -9  -3   3   11.68    0.82
   9   5  -3  110.78    2.90
  -9  -5   3  120.96    3.25
   9   7  -3   29.06    1.25
  -9  -7   3   29.77    1.09
   9   9  -3   24.86    0.91
  -9  -9   3   25.81    1.27
   9  13  -3    8.39    1.18
  -9 -13   3   11.40    0.66
   9  15  -3   24.82    1.95
   9  17  -3   22.53    0.98
   9  19  -3   11.41    0.74
  -9 -19   3    8.31    0.59
  -9 -21   3   19.95    1.20
   9  23  -3    9.14    0.70
  -9 -23   3    9.30    0.73
   9  25  -3    2.28    0.41
  -9 -25   3    3.58    0.78
   9  27  -3    7.97    0.74
  -9 -27   3    7.49    0.90
   9  29  -3    0.97    0.61
  -9 -29   3    1.68    0.92
   9  31  -3    0.74    0.44
  -9 -31   3    0.95    0.93
   9  33  -3    0.55    0.45
  -9 -33   3    1.05    1.01
   9  35  -3   -0.58    0.69
  -9 -35   3   -0.09    0.62
   9  37  -3    0.78    0.37
   8 -38  -4    0.41    0.47
  -8  38   4    0.08    0.21
   8 -36  -4   -0.15    0.77
  -8  36   4    0.08    0.31
   8 -34  -4   -0.18    0.80
  -8  34   4    0.45    0.30
   8 -32  -4    1.03    0.77
  -8  32   4    0.44    0.38
   8 -30  -4    1.65    0.64
  -8  30   4    2.39    0.39
   8 -28  -4    6.28    0.53
  -8  28   4    6.92    0.40
   8 -26  -4    3.80    0.59
  -8  26   4    4.61    0.44
   8 -24  -4   18.12    0.92
  -8  24   4   14.83    0.66
   8 -22  -4    5.02    0.52
   8 -20  -4    6.94    0.53
  -8  20   4    7.13    0.46
   8 -18  -4    6.78    0.51
  -8  18   4    7.27    0.45
   8 -16  -4   20.31    0.76
  -8  16   4   18.82    0.80
   8 -14  -4    5.55    0.38
  -8  14   4    3.89    0.29
   8 -12  -4   57.64    2.07
  -8  12   4   54.48    1.89
   8 -10  -4   14.47    0.64
  -8  10   4   12.54    0.54
  -8   8   4   73.51    2.48
   8  -6  -4   45.74    1.27
  -8   6   4   42.05    1.62
   8  -4  -4   45.55    1.59
   8  -2  -4   19.15    0.78
   8   0  -4   88.97    3.12
  -8   0   4  140.91    5.78
   8   2  -4   17.92    0.71
  -8  -2   4   20.81    1.10
   8   4  -4   80.60    2.33
  -8  -4   4   86.36    2.39
   8   6  -4   48.26    1.43
  -8  -6   4   52.39    1.62
   8   8  -4   87.33    3.14
  -8  -8   4   87.72    2.50
   8  10  -4   14.65    0.64
  -8 -10   4   14.32    0.77
   8  12  -4   56.18    1.66
  -8 -12   4   60.17    1.77
   8  14  -4    4.41    0.45
  -8 -14   4    4.76    0.56
   8  18  -4   -0.39    0.26
  -8 -18   4    5.32    0.61
   8  20  -4    4.13    1.68
  -8 -20   4    5.19    0.54
   8  22  -4    3.14    0.44
  -8 -22   4    4.93    0.67
   8  24  -4   13.88    0.72
  -8 -24   4   12.77    0.90
   8  26  -4    3.91    0.45
  -8 -26   4    3.57    0.61
   8  28  -4    6.56    0.55
  -8 -28   4    6.29    0.69
   8  30  -4    2.51    0.63
  -8 -30   4    1.29    0.88
   8  32  -4    0.37    0.57
  -8 -32   4    0.48    0.67
   8  34  -4    0.17    0.57
  -8 -34   4   -0.15    0.64
   8  36  -4    0.13    0.70
  -8 -36   4   -0.48    0.54
   7 -39  -5    0.17    0.34
  -7  39   5    0.24    0.36
   7 -37  -5    0.32    0.54
  -7  37   5    0.38    0.35
   7 -35  -5   -0.16    0.56
  -7  35   5    0.06    0.29
   7 -33  -5    0.14    0.66
  -7  33   5    1.22    0.40
   7 -31  -5    2.51    0.64
  -7  31   5    0.83    0.34
   7 -29  -5    5.42    0.63
  -7  29   5    7.87    0.57
   7 -27  -5    5.48    0.60
  -7  27   5    6.24    0.46
   7 -25  -5   12.07    0.78
  -7  25   5   14.91    0.80
   7 -23  -5    5.70    0.44
  -7  23   5    6.94    0.49
   7 -21  -5    4.97    0.47
  -7  21   5    6.82    0.45
   7 -19  -5   16.42    0.73
  -7  19   5   21.03    0.95
   7 -17  -5   20.12    0.93
  -7  17   5   22.55    0.91
   7 -15  -5   15.19    0.71
  -7  15   5   18.64    0.80
   7 -13  -5   20.39    0.82
  -7  13   5   22.86    0.89
   7 -11  -5   26.48    1.01
   7  -9  -5   31.98    1.29
  -7   9   5   44.57    1.85
   7  -5  -5   38.24    1.50
  -7   5   5   64.22    3.25
   7  -1  -5    9.60    0.52
  -7   1   5   14.54    1.06
   7   1  -5   10.46    0.49
  -7  -1   5   11.12    0.57
   7   3  -5   14.65    0.63
  -7  -3   5   16.49    0.81
   7   5  -5   39.18    1.22
  -7  -5   5   38.87    1.61
   7   7  -5   53.96    1.66
  -7  -7   5   55.17    2.18
   7   9  -5   37.13    1.16
  -7  -9   5   37.18    1.16
   7  11  -5   27.52    1.04
  -7 -11   5   29.54    1.06
   7  13  -5   17.67    0.76
  -7 -13   5   22.01    1.03
  -7 -15   5   10.35    0.74
   7  17  -5   17.55    0.88
  -7 -17   5   17.78    1.02
  -7 -19   5   14.55    0.94
  -7 -21   5    4.68    0.50
   7  23  -5    3.92    1.87
  -7 -23   5    5.29    0.57
   7  25  -5   11.33    2.45
   7  27  -5    4.75    0.59
  -7 -27   5    5.24    0.85
   7  29  -5    5.83    0.66
  -7 -29   5    6.46    0.98
   7  31  -5    1.80    0.59
  -7 -31   5    0.45    0.68
   7  33  -5    0.82    0.48
  -7 -33   5    0.86    1.02
   7  35  -5    0.72    0.73
  -7 -35   5    0.00    0.54
  -7 -37   5    0.48    0.79
   6 -40  -6    0.09    0.29
  -6  40   6    0.09    0.23
   6 -38  -6   -0.29    0.46
  -6  38   6    0.89    0.42
   6 -36  -6    0.02    0.63
  -6  36   6    0.21    0.42
   6 -34  -6    0.02    0.62
  -6  34   6   -0.04    0.28
   6 -32  -6    2.83    0.46
  -6  32   6    3.75    0.45
   6 -30  -6    0.93    0.40
  -6  30   6    0.54    0.33
   6 -28  -6    0.83    0.49
  -6  28   6    0.58    0.32
   6 -26  -6    0.42    0.44
  -6  26   6    0.67    0.27
   6 -24  -6    1.39    0.29
  -6  24   6    1.39    0.26
   6 -22  -6    0.77    0.33
  -6  22   6    1.44    0.25
   6 -20  -6    0.62    0.31
  -6  20   6    1.47    0.23
   6 -18  -6    1.17    0.21
  -6  18   6    1.82    0.23
   6 -16  -6    5.38    0.38
   6 -14  -6   29.57    1.13
  -6  14   6   30.98    1.18
   6 -12  -6    1.05    0.22
  -6  12   6    1.75    0.19
   6 -10  -6    1.34    0.20
   6  -8  -6    2.24    0.20
   6  -6  -6   55.93    1.95
  -6   6   6   67.14    2.82
  -6   2   6   19.10    0.89
  -6   0   6   60.33    2.49
   6   2  -6   20.95    0.92
   6   4  -6   20.77    0.90
   6   6  -6   60.57    1.73
  -6  -6   6   64.92    2.52
   6   8  -6    2.35    0.33
  -6  -8   6    2.83    0.37
   6  10  -6    1.42    0.24
  -6 -10   6    1.88    0.27
   6  12  -6    0.85    0.33
  -6 -12   6    1.67    0.31
   6  14  -6   26.60    1.26
  -6 -14   6   29.07    1.21
   6  16  -6    5.47    0.46
  -6 -16   6    6.13    0.43
   6  18  -6    1.48    0.40
  -6 -18   6    1.46    0.36
   6  20  -6    0.45    0.38
  -6 -20   6    0.43    0.44
   6  22  -6    1.23    0.44
  -6 -22   6    1.41    0.49
   6  24  -6    1.30    0.32
  -6 -24   6    2.52    0.60
   6  26  -6    2.14    2.31
  -6 -26   6    0.43    0.69
  -6 -28   6    1.47    0.84
   6  30  -6    0.15    1.07
  -6 -30   6    0.76    0.68
   6  32  -6    3.83    0.54
  -6 -32   6    4.05    0.94
   6  34  -6   -0.16    0.67
  -6 -34   6    0.50    0.85
   6  36  -6   -0.12    0.58
  -6 -36   6   -0.15    0.36
   5 -39  -7   -0.15    0.29
   5 -37  -7   -0.46    0.48
  -5  37   7    0.79    0.40
   5 -35  -7    1.03    0.63
  -5  35   7    1.32    0.40
   5 -33  -7    1.57    0.48
  -5  33   7    1.27    0.35
   5 -31  -7    1.48    0.52
   5 -29  -7    1.77    0.44
  -5  29   7    2.96    0.35
   5 -27  -7    1.02    0.42
  -5  27   7    0.40    0.28
   5 -25  -7    3.47    0.43
  -5  25   7    4.15    0.32
   5 -23  -7   16.78    0.78
  -5  23   7   17.08    0.82
   5 -21  -7    4.40    0.39
  -5  21   7    4.05    0.28
   5 -19  -7   24.86    0.95
  -5  19   7   26.85    0.87
   5 -17  -7   14.05    0.65
   5 -15  -7    6.08    0.32
  -5  15   7    6.50    0.31
   5 -13  -7    4.25    0.28
   5 -11  -7    9.42    0.45
   5  -9  -7   28.58    1.06
  -5   9   7   27.85    1.66
   5  -7  -7   31.92    1.17
  -5   7   7   41.71    1.87
   5  -5  -7   23.38    0.99
  -5   5   7   30.02    1.63
   5  -3  -7   57.07    2.26
  -5   3   7   86.37    3.63
  -5  -1   7   52.66    1.97
  -5  -3   7   66.10    2.35
  -5  -5   7   26.23    1.16
   5   7  -7   38.19    1.14
  -5  -7   7   33.41    1.38
   5   9  -7   28.52    1.14
  -5  -9   7   25.55    1.05
   5  11  -7    7.91    0.42
  -5 -11   7    7.65    0.53
   5  13  -7    5.91    0.42
  -5 -13   7    5.30    0.41
   5  15  -7    5.97    0.40
  -5 -15   7    7.59    0.54
   5  17  -7   16.25    0.73
  -5 -17   7   17.31    0.76
   5  19  -7   25.23    1.19
  -5 -19   7   26.00    1.37
   5  21  -7    4.81    0.48
  -5 -21   7    5.71    0.60
   5  23  -7   17.32    0.90
  -5 -23   7   17.90    1.05
   5  25  -7    4.60    0.53
  -5 -25   7    6.74    0.74
   5  27  -7    1.49    0.35
  -5 -27   7    0.45    0.63
   5  29  -7    3.99    0.60
  -5 -29   7    2.83    0.76
   5  31  -7    1.49    0.64
  -5 -31   7    1.75    0.84
   5  33  -7    1.25    0.63
  -5 -33   7    0.95    1.07
   5  35  -7   -1.28    0.67
  -5 -35   7    0.45    0.77
  -4  38   8    0.05    0.46
   4 -36  -8    1.23    0.48
  -4  36   8    1.92    0.42
   4 -34  -8    0.46    0.88
  -4  34   8    0.02    0.33
   4 -32  -8   -0.07    0.56
  -4  32   8    1.23    0.31
   4 -30  -8    0.00    0.54
  -4  30   8    0.07    0.25
   4 -28  -8    0.37    0.47
  -4  28   8    0.44    0.28
   4 -26  -8    1.16    0.37
  -4  26   8    1.31    0.24
   4 -24  -8    0.38    0.31
  -4  24   8    1.01    0.21
   4 -22  -8    2.37    0.37
  -4  22   8    3.03    0.25
   4 -20  -8    8.18    0.45
  -4  20   8    9.18    0.53
   4 -18  -8    5.24    0.33
   4 -16  -8   17.81    0.75
   4 -14  -8   14.88    0.67
   4 -12  -8   11.62    0.53
   4 -10  -8   10.71    0.53
  -4   8   8   15.08    0.90
   4  -6  -8    7.26    0.25
  -4   6   8   10.03    0.65
   4  -4  -8   15.83    0.77
   4  -2  -8    9.27    0.41
  -4   2   8    9.25    0.48
   4   0  -8   22.69    0.93
  -4   0   8   19.33    0.98
   4   2  -8    9.16    0.42
  -4  -2   8    9.40    0.52
   4   4  -8   16.82    0.64
  -4  -4   8   17.30    0.76
  -4  -6   8    9.42    0.52
   4   8  -8   29.06    1.14
  -4  -8   8   27.99    1.14
   4  10  -8    8.50    0.46
  -4 -10   8   10.15    0.57
   4  12  -8   11.10    0.59
  -4 -12   8   10.48    0.66
   4  14  -8   16.84    0.70
  -4 -14   8   15.82    0.67
   4  16  -8   19.03    0.76
  -4 -16   8   18.05    0.94
   4  18  -8    5.59    0.44
   4  20  -8    9.78    0.58
  -4 -20   8    9.22    0.62
   4  22  -8    3.08    0.47
  -4 -22   8    3.53    0.54
   4  24  -8    0.60    0.29
  -4 -24   8   -0.03    0.37
   4  26  -8    1.35    0.36
  -4 -26   8    0.83    0.72
   4  28  -8    0.43    0.36
  -4 -28   8    0.92    0.74
   4  30  -8   -0.05    0.38
  -4 -30   8   -0.52    0.76
   4  32  -8    1.79    0.50
  -4 -32   8    0.86    0.65
   4  34  -8   -0.17    0.48
  -4 -34   8    0.42    1.05
  -3  37   9    1.30    0.51
   3 -35  -9    0.84    0.48
  -3  35   9    3.52    0.45
   3 -33  -9    0.04    0.45
  -3  33   9    2.38    0.37
   3 -31  -9    2.39    0.53
  -3  31   9    2.74    0.34
   3 -29  -9    0.88    0.47
   3 -27  -9    2.01    0.47
  -3  27   9    2.34    0.28
   3 -25  -9    0.23    0.29
   3 -23  -9    4.92    0.44
  -3  23   9    5.10    0.35
   3 -21  -9   13.02    0.62
  -3  21   9   15.48    0.61
   3 -19  -9   56.32    2.00
  -3  19   9   56.77    1.88
   3 -17  -9   31.48    1.25
   3 -15  -9   46.14    1.61
   3 -13  -9    8.62    0.40
   3 -11  -9    3.12    0.23
   3  -9  -9    2.02    0.16
   3  -7  -9    4.49    0.17
   3  -5  -9   11.92    0.36
   3  -3  -9   54.02    1.99
   3  -1  -9  122.07    3.97
   3   1  -9  123.77    4.18
  -3  -1   9  123.84    4.40
  -3  -3   9   60.21    2.25
  -3  -5   9   18.09    0.86
   3   7  -9    5.10    0.30
  -3  -7   9    6.30    0.36
   3   9  -9    2.24    0.25
  -3  -9   9    3.58    0.34
   3  11  -9    4.14    0.30
  -3 -11   9    5.22    0.41
   3  13  -9    8.84    0.45
  -3 -13   9   10.50    0.67
   3  15  -9   54.05    1.63
  -3 -15   9   53.14    2.11
   3  17  -9   37.14    1.17
  -3 -17   9   38.69    1.71
   3  19  -9   64.87    2.32
  -3 -19   9   66.70    2.75
   3  21  -9   16.50    0.78
  -3 -21   9   17.06    0.92
   3  23  -9    5.15    0.47
  -3 -23   9    5.72    0.54
   3  25  -9    0.34    0.43
  -3 -25   9    0.93    0.48
   3  27  -9    3.14    0.50
  -3 -27   9    3.13    0.60
   3  29  -9    1.64    0.49
  -3 -29   9    2.55    0.89
   3  31  -9    4.42    0.56
  -3 -31   9    3.56    0.74
   3  33  -9    1.98    0.67
  -3 -33   9    3.43    1.01
   3  35  -9    2.35    0.72
  -3 -35   9    1.94    0.66
   2 -36 -10    0.03    0.66
  -2  36  10    1.28    0.29
   2 -34 -10    0.12    0.75
  -2  34  10    0.06    0.36
   2 -32 -10    3.82    0.66
  -2  32  10    6.45    0.40
   2 -30 -10    0.30    0.61
  -2  30  10    0.24    0.26
   2 -28 -10    2.52    0.49
  -2  28  10    3.33    0.34
   2 -26 -10    0.18    0.45
  -2  26  10    0.00    0.18
   2 -24 -10    1.60    0.34
   2 -22 -10    1.10    0.28
   2 -20 -10    2.41    0.31
   2 -18 -10    7.50    0.48
   2 -16 -10   23.88    0.92
   2 -14 -10    4.12    0.23
   2  -4 -10   50.58    1.76
   2  -2 -10    9.39    0.42
   2   0 -10  150.11    4.84
  -2   0  10  132.49    4.86
   2   2 -10   11.25    0.54
  -2  -2  10    9.79    0.57
   2   4 -10   52.69    2.01
  -2  -4  10   51.26    2.11
   2   6 -10   24.43    1.03
  -2  -6  10   23.89    0.93
   2   8 -10   21.54    0.84
  -2  -8  10   22.91    1.04
   2  10 -10    0.21    0.16
  -2 -10  10    0.26    0.23
   2  12 -10   28.91    1.12
  -2 -12  10   31.04    1.33
   2  14 -10    5.69    0.41
  -2 -14  10    5.41    0.42
   2  16 -10   30.51    1.19
  -2 -16  10   28.74    1.21
   2  18 -10    9.54    0.53
  -2 -18  10    9.53    0.75
   2  20 -10    3.50    0.40
  -2 -20  10    2.84    0.45
   2  22 -10    0.99    0.25
  -2 -22  10    1.31    0.48
   2  24 -10    2.94    0.43
  -2 -24  10    2.06    0.50
   2  26 -10    0.20    0.34
  -2 -26  10    0.25    0.40
   2  28 -10    2.35    0.50
  -2 -28  10    3.35    0.69
   2  30 -10    0.60    0.55
  -2 -30  10    0.30    0.97
   2  32 -10    6.87    0.69
  -2 -32  10    7.05    1.04
   2  34 -10   -0.22    0.60
  -2 -34  10   -0.42    0.58
   1 -33 -11    0.38    0.53
   1 -31 -11    1.79    0.76
  -1  31  11    3.21    0.36
   1 -29 -11    2.45    0.67
  -1  29  11    3.05    0.30
   1 -27 -11    2.54    0.49
   1 -25 -11    1.55    0.38
   1 -23 -11    2.69    0.39
   1 -21 -11    9.14    0.49
   1 -19 -11   17.51    0.77
   1  -3 -11   86.39    2.83
   1  -1 -11  199.60    6.85
   1   1 -11  200.33    6.47
  -1  -1  11  201.26    6.71
   1   3 -11   91.13    3.21
  -1  -3  11   99.62    3.61
   1   5 -11   53.09    1.92
  -1  -5  11   53.23    2.13
   1   7 -11   32.29    1.25
  -1  -7  11   37.51    1.61
   1   9 -11   40.60    1.45
  -1  -9  11   42.64    1.78
   1  11 -11   46.08    1.63
  -1 -11  11   50.17    1.85
   1  13 -11    5.59    0.40
  -1 -13  11    7.38    0.52
   1  15 -11   13.04    0.59
  -1 -15  11   15.08    0.72
   1  17 -11    7.77    0.47
  -1 -17  11    8.84    0.56
   1  19 -11   25.81    1.06
  -1 -19  11   22.70    1.02
   1  21 -11   12.40    0.67
  -1 -21  11   12.61    0.60
   1  23 -11    3.44    0.42
  -1 -23  11    2.92    0.54
   1  25 -11    2.53    0.34
  -1 -25  11    2.11    0.62
   1  27 -11    6.97    0.64
  -1 -27  11    5.91    0.78
   1  29 -11    3.90    0.60
  -1 -29  11    4.77    0.62
   1  31 -11    4.13    0.41
  -1 -31  11    3.27    0.96
   1  33 -11    0.22    0.64
  -1 -33  11    1.77    0.96
   0 -30 -12   -0.65    0.54
   0 -28 -12    2.21    0.53
   0  26  12    1.68    1.00
   0 -24 -12    1.34    0.36
   0  -2 -12    0.10    0.04
   0   0 -12   12.12    0.59
   0   0  12   11.26    0.60
   0   2 -12    0.17    0.16
   0  -2  12    0.16    0.20
   0   4 -12   16.15    0.66
   0  -4  12   17.18    1.04
   0   6 -12    0.69    0.19
   0  -6  12    0.57    0.24
   0   8 -12   62.65    2.22
   0  -8  12   64.12    2.54
   0  10 -12    0.59    0.22
   0 -10  12    0.78    0.27
   0  12 -12   38.41    1.31
   0 -12  12   39.33    1.48
   0  14 -12    0.28    0.24
   0 -14  12    0.08    0.20
   0  16 -12    8.02    0.44
   0 -16  12    9.65    0.60
   0  18 -12    0.23    0.28
   0 -18  12    0.13    0.39
   0  20 -12   -0.14    0.28
   0 -20  12    0.22    0.34
   0  22 -12    0.11    0.32
   0 -22  12   -0.10    0.49
   0  24 -12    1.82    0.40
   0 -24  12    2.51    0.61
   0  26 -12   -0.23    0.39
   0 -26  12    0.40    0.56
   0  28 -12    3.88    0.60
   0 -28  12    4.35    0.88
   0  30 -12    0.15    0.52
   0 -30  12   -0.47    0.92
   0  32 -12    0.21    0.40
   0 -32  12    0.07    0.89
  -1   1 -13   33.30    1.13
   1  -1  13   36.13    1.31
  -1   3 -13    4.06    0.27
   1  -3  13    6.32    0.44
  -1   5 -13   35.30    1.45
   1  -5  13   32.19    1.37
  -1   7 -13   11.73    0.53
   1  -7  13   13.73    0.76
  -1   9 -13   51.42    1.90
   1  -9  13   48.90    1.89
  -1  11 -13   14.38    0.61
   1 -11  13   14.82    0.67
  -1  13 -13   12.90    0.59
   1 -13  13   12.43    0.80
  -1  15 -13    3.74    0.37
   1 -15  13    4.13    0.39
  -1  17 -13    8.97    0.49
   1 -17  13   10.06    0.73
  -1  19 -13    7.77    0.43
   1 -19  13    8.96    0.66
  -1  21 -13    3.41    0.41
   1 -21  13    3.77    0.60
  -1  23 -13    9.34    0.55
   1 -23  13    8.07    0.71
  -1  25 -13    9.42    0.51
   1 -25  13    7.74    0.82
  -1  27 -13    4.60    0.51
   1 -27  13    4.35    0.62
  -1  29 -13    1.78    0.52
   1 -29  13    1.67    0.89
  -1  31 -13    0.61    0.61
   1 -31  13   -0.05    0.84
   2   0  14   27.21    1.04
  -2   2 -14    1.36    0.18
   2  -2  14    0.85    0.20
  -2   4 -14    1.93    0.17
   2  -4  14    2.95    0.31
  -2   6 -14    3.63    0.29
   2  -6  14    2.86    0.36
  -2   8 -14   57.47    2.12
   2  -8  14   53.61    2.30
  -2  10 -14    0.75    0.25
   2 -10  14    0.83    0.31
  -2  12 -14   17.81    0.79
   2 -12  14   16.66    0.82
  -2  14 -14    2.61    0.33
   2 -14  14    2.91    0.44
  -2  16 -14    1.30    0.31
   2 -16  14    1.28    0.45
  -2  18 -14    1.09    0.26
   2 -18  14    1.71    0.54
  -2  20 -14    2.08    0.30
   2 -20  14    3.25    0.56
  -2  22 -14    1.38    0.42
   2 -22  14    1.11    0.61
  -2  24 -14    5.09    0.59
   2 -24  14    5.20    0.75
  -2  26 -14    0.12    0.48
   2 -26  14   -0.48    0.81
  -2  28 -14    2.62    0.37
   2 -28  14    3.74    0.97
  -2  30 -14   -0.02    0.42
   2 -30  14    1.50    0.72
   3  -1  15    5.88    0.39
  -3   3 -15    1.42    0.17
   3  -3  15    1.64    0.26
  -3   5 -15    8.74    0.40
   3  -5  15   10.33    0.59
  -3   7 -15    1.93    0.20
   3  -7  15    1.25    0.33
  -3   9 -15    1.29    0.22
   3  -9  15    1.37    0.30
  -3  11 -15    5.13    0.33
   3 -11  15    3.56    0.42
  -3  13 -15    2.94    0.31
   3 -13  15    2.05    0.40
  -3  15 -15    6.57    0.44
   3 -15  15    6.06    0.58
  -3  17 -15    6.96    0.48
   3 -17  15    7.49    0.64
  -3  19 -15    0.13    0.24
   3 -19  15   -0.23    0.55
  -3  21 -15    1.08    0.36
   3 -21  15    1.70    0.60
  -3  23 -15    0.18    0.27
   3 -23  15   -0.34    0.70
  -3  25 -15    1.78    0.51
   3 -25  15    2.12    0.84
  -3  27 -15   -0.03    0.47
   3 -27  15    0.54    0.87
  -3  29 -15    0.93    0.40
   3 -29  15   -0.16    0.72
   4  -2  16    1.21    0.33
  -4   4 -16   29.50    1.08
   4  -4  16   33.66    1.34
  -4   6 -16    0.50    0.17
   4  -6  16    0.33    0.32
  -4   8 -16   19.40    0.80
   4  -8  16   19.50    1.25
  -4  10 -16    0.03    0.20
   4 -10  16    0.19    0.39
  -4  12 -16   17.92    0.71
   4 -12  16   15.71    0.89
  -4  14 -16    0.56    0.26
   4 -14  16    0.70    0.45
  -4  16 -16   16.29    0.79
   4 -16  16   14.47    0.84
  -4  18 -16   -0.01    0.34
   4 -18  16    0.27    0.62
  -4  20 -16    7.22    0.53
   4 -20  16    6.23    0.86
  -4  22 -16    0.34    0.40
   4 -22  16    0.34    0.78
  -4  24 -16    4.32    0.50
   4 -24  16    2.94    0.78
  -4  26 -16    0.65    0.44
   4 -26  16   -0.20    0.73
   4 -28  16   -0.11    0.42
   5  -3  17    2.81    0.46
  -5   5 -17    0.58    0.15
   5  -5  17    0.96    0.36
  -5   7 -17    0.47    0.20
   5  -7  17    0.62    0.46
  -5   9 -17    0.72    0.24
   5  -9  17    0.61    0.50
  -5  11 -17    0.85    0.25
   5 -11  17    1.26    0.66
  -5  13 -17    4.60    0.36
   5 -13  17    4.24    0.61
  -5  15 -17    2.17    0.33
   5 -15  17    2.07    0.61
  -5  17 -17    5.27    0.46
   5 -17  17    4.48    0.75
  -5  19 -17    2.26    0.40
   5 -19  17    1.31    0.83
  -5  21 -17    1.58    0.46
   5 -21  17    0.71    0.96
  -5  23 -17   -0.10    0.42
   5 -23  17   -0.58    0.94
  -5  25 -17    0.35    0.34
   5 -25  17   -0.07    1.00
   6  -4  18   17.40    0.75
  -6   6 -18    2.09    0.21
   6  -6  18    0.75    0.44
  -6   8 -18    6.92    0.53
   6  -8  18    9.04    0.67
  -6  10 -18    1.11    0.28
   6 -10  18    1.29    0.56
  -6  12 -18   11.32    0.53
   6 -12  18   11.11    0.96
  -6  14 -18    0.43    0.33
   6 -14  18    0.30    0.70
  -6  16 -18   20.74    0.79
   6 -16  18   17.49    1.08
  -6  18 -18    0.31    0.44
   6 -18  18    0.79    0.89
  -6  20 -18   10.05    0.49
   6 -20  18    6.75    1.11
  -6  22 -18   -0.26    0.52
   6 -22  18    0.14    1.03
  -6  24 -18    4.31    0.53
   6 -24  18    4.04    0.87
   7  -5  19   -0.16    0.56
  -7   9 -19    3.42    0.31
   7  -9  19    2.45    0.76
  -7  11 -19   -0.03    0.27
   7 -11  19    0.58    0.82
   7 -13  19    2.51    0.85
   7 -15  19   -0.38    0.95
  -7  17 -19   -0.17    0.42
  -7  19 -19    0.04    0.51
  -7  21 -19    0.62    0.51
  25  -5  11    1.35    0.42
  25  -3  11    0.05    0.40
  25  -1  11    0.33    0.37
  25   1  11   -0.15    0.18
  25   3  11    0.03    0.38
  25   5  11    0.03    0.26
  25   7  11    0.10    0.30
  25  11  11    1.60    0.27
  24 -10  10    0.33    0.62
  24  -8  10   -0.10    0.58
  24  -6  10    0.31    0.55
  24  -4  10    0.61    0.45
  24  -2  10   -0.11    0.41
  24   0  10   -0.47    0.48
  24   2  10    0.09    0.32
  24   4  10   -0.26    0.47
  24   6  10    0.63    0.53
  24   8  10    0.36    0.38
  24  10  10    0.23    0.28
  24  12  10    0.10    0.26
  24  14  10   -0.08    0.18
  24  16  10    1.55    0.30
  23 -15   9    1.65    0.41
  23 -13   9    2.39    0.88
  23 -11   9    2.75    0.42
  23  -9   9    3.60    0.49
  23  -7   9    1.12    0.55
  23  -5   9    3.84    0.45
  23  -3   9    0.18    0.43
 -23   3  -9    0.29    1.47
  23  -1   9    0.65    0.43
  23   1   9    1.28    0.43
  23   3   9    0.06    0.30
 -23  -3  -9   -0.99    1.07
  23   5   9    4.12    0.45
  23   7   9    2.36    0.49
  23   9   9    4.13    0.44
  23  11   9    0.99    0.65
  23  13   9    1.72    0.41
  23  15   9    2.88    0.68
  23  17   9    1.57    0.51
 -23 -19  -9   -0.04    0.36
  23  21   9    2.50    0.65
 -22  18  -8    0.15    0.43
  22 -16   8    0.16    0.74
  22 -14   8    0.44    0.48
  22 -12   8    0.50    0.43
  22 -10   8   -0.33    0.48
  22  -8   8    0.24    0.46
  22  -6   8    0.47    0.45
 -22   6  -8   -0.56    3.20
  22  -4   8   -0.39    0.37
 -22   4  -8   -0.57    1.14
  22  -2   8    0.28    0.32
 -22   2  -8    0.46    0.85
  22   0   8    0.05    0.33
  22   2   8    0.28    0.31
  22   4   8   -0.03    0.21
  22   6   8    0.76    0.26
 -22  -6  -8    0.87    2.39
  22   8   8    0.33    0.32
 -22  -8  -8    0.52    1.16
  22  10   8    0.40    0.33
 -22 -10  -8    0.12    1.40
  22  12   8    1.24    0.36
  22  14   8    0.80    0.35
  22  16   8    0.05    0.40
  22  18   8    0.14    0.31
  22  20   8    0.20    0.29
 -22 -20  -8    2.40    0.67
 -22 -22  -8    1.28    0.74
  21 -21   7    1.96    0.39
  21 -19   7    2.43    0.71
 -21  19  -7    3.27    0.50
  21 -17   7    2.38    0.85
  21 -15   7    3.32    0.62
 -21  15  -7    0.42    1.16
  21 -13   7    2.09    0.66
 -21  13  -7    1.17    1.66
  21 -11   7    2.40    0.49
 -21  11  -7    3.57    0.38
  21  -9   7    2.92    0.49
  21  -7   7    1.94    0.45
  21  -5   7    1.98    0.37
  21  -3   7    3.10    0.30
 -21   3  -7    0.57    2.50
  21  -1   7    1.35    0.25
 -21   1  -7   -0.78    2.83
  21   1   7    2.05    0.30
 -21  -1  -7    2.29    2.16
  21   3   7    2.99    0.33
 -21  -3  -7    1.04    1.08
  21   5   7    2.09    0.28
 -21  -5  -7    1.83    1.30
  21   7   7    2.19    0.27
 -21  -7  -7    1.59    1.09
  21   9   7    1.75    0.27
 -21  -9  -7    1.04    0.91
  21  11   7    2.92    1.00
 -21 -11  -7    1.06    1.59
  21  13   7    1.29    0.29
  21  15   7    1.94    0.87
 -21 -15  -7    0.32    0.80
  21  17   7    2.56    0.36
 -21 -17  -7   -0.18    0.68
  21  19   7    1.84    0.39
 -21 -19  -7    0.40    0.56
  21  21   7    1.99    0.38
  21  25   7    1.40    0.41
  21  27   7    0.01    0.18
  21  29   7    1.07    0.24
  20 -22   6    0.24    0.75
 -20  22  -6    0.03    0.51
  20 -20   6    0.16    0.63
 -20  20  -6   -0.23    0.46
  20 -18   6    0.40    0.75
 -20  18  -6    0.17    0.34
  20 -16   6   -0.27    0.60
  20 -14   6    0.97    0.61
  20 -12   6    0.48    0.35
 -20  12  -6    1.28    0.33
  20 -10   6    0.26    0.45
  20  -8   6    0.45    0.39
 -20   8  -6   -0.54    1.42
  20  -6   6    1.92    0.29
  20  -4   6    1.19    0.30
  20  -2   6    0.65    0.27
  20   0   6    0.16    0.16
  20   2   6    0.68    0.23
 -20  -2  -6    1.15    1.17
  20   4   6    1.46    0.22
 -20  -4  -6   -1.84    2.51
  20   6   6    1.41    0.16
  20   8   6   -0.67    1.01
 -20  -8  -6   -0.26    2.05
  20  10   6    0.72    0.92
 -20 -10  -6    0.20    1.64
  20  12   6    0.51    0.85
 -20 -12  -6   -0.46    1.09
  20  14   6    0.73    0.23
 -20 -14  -6    0.24    0.72
  20  16   6    0.31    0.85
  20  18   6   -0.04    0.26
 -20 -18  -6   -0.28    0.50
  20  20   6    0.28    0.26
 -20 -20  -6    0.38    0.92
  20  22   6   -0.63    0.59
  20  28   6    1.01    0.25
  19 -25   5    0.63    0.54
 -19  25  -5    0.90    0.53
  19 -23   5    0.32    0.61
 -19  23  -5    1.23    0.42
  19 -21   5    0.23    0.55
  19 -19   5    5.65    0.79
 -19  19  -5    6.10    0.52
  19 -17   5    0.76    0.65
 -19  17  -5    0.11    1.67
  19 -15   5    2.12    0.63
  19 -13   5    1.13    0.40
 -19  13  -5    1.44    0.32
  19 -11   5    1.34    0.43
 -19  11  -5   -1.00    1.57
  19  -9   5    3.05    0.33
  19  -7   5    3.67    0.36
 -19   7  -5    2.87    3.38
  19  -5   5    8.71    0.55
  19  -3   5    8.52    0.40
 -19   3  -5    0.78    3.45
  19  -1   5   11.91    0.59
 -19   1  -5    6.66    1.20
  19   3   5    7.40    0.38
 -19  -3  -5    1.43    2.90
  19   5   5    6.69    0.32
 -19  -5  -5    6.68    1.02
  19   7   5    3.23    0.23
 -19  -7  -5    2.87    2.79
  19   9   5    2.40    0.18
 -19  -9  -5    3.04    2.31
  19  11   5    0.69    0.70
 -19 -11  -5    2.82    1.81
  19  13   5    0.70    0.71
 -19 -13  -5   -2.09    1.94
  19  15   5    1.74    0.20
 -19 -15  -5   -0.31    0.82
  19  17   5    0.27    0.73
  19  19   5    1.84    0.71
 -19 -19  -5    0.58    0.96
  19  21   5    0.91    0.71
 -19 -21  -5    0.13    0.45
  19  23   5    0.07    0.52
  19  25   5   -0.12    0.50
 -19 -25  -5    1.36    0.39
  19  27   5    0.19    0.30
 -19 -27  -5   -0.02    0.34
 -19 -31  -5    0.12    0.31
  18 -28   4    0.56    0.88
 -18  28  -4    1.45    0.54
  18 -26   4    2.27    1.17
 -18  26  -4   -0.59    0.95
  18 -24   4    1.44    0.76
 -18  24  -4    0.33    0.46
  18 -22   4    2.87    0.63
 -18  22  -4    5.08    0.52
  18 -20   4    0.41    0.53
  18 -18   4    4.24    0.54
 -18  18  -4    5.33    0.47
  18 -16   4    0.57    0.52
 -18  16  -4    0.44    0.36
  18 -14   4    5.78    0.54
 -18  14  -4    6.77    0.49
  18 -12   4    1.83    0.41
 -18  12  -4    0.95    1.40
  18 -10   4    9.76    0.52
 -18  10  -4   10.80    0.56
  18  -8   4   -0.08    0.24
  18  -6   4   16.28    0.74
  18  -4   4    2.07    0.25
 -18   4  -4   -0.84    3.09
  18  -2   4   23.35    0.80
 -18   2  -4   22.50    3.23
  18   0   4    0.61    0.23
 -18   0  -4    0.47    0.94
  18   2   4   22.49    0.81
 -18  -2  -4   16.89    1.26
  18   4   4    1.76    0.19
 -18  -4  -4    1.63    0.76
  18   6   4   13.02    0.86
  18   8   4    0.15    0.13
 -18  -8  -4    1.88    0.82
  18  10   4    6.42    0.31
 -18 -10  -4    4.05    1.89
  18  12   4    1.78    0.70
 -18 -12  -4   -0.70    1.72
  18  14   4    3.79    0.73
 -18 -14  -4    2.84    1.74
  18  16   4    0.06    0.12
 -18 -16  -4    1.54    0.86
  18  18   4    2.94    0.75
 -18 -18  -4   -0.72    1.53
  18  20   4   -0.79    0.65
  18  22   4    1.57    0.74
 -18 -22  -4    1.27    0.80
  18  24   4    0.44    0.61
 -18 -24  -4    1.29    0.69
  18  26   4    0.42    0.77
 -18 -26  -4    1.68    0.58
  18  28   4    1.62    0.52
  18  30   4    0.17    0.25
 -18 -30  -4   -0.23    0.29
 -18 -32  -4    0.27    0.30
  17 -29   3    0.32    0.54
 -17  29  -3    0.32    0.59
  17 -27   3    3.55    0.99
 -17  27  -3    3.43    0.64
  17 -25   3   -0.50    0.77
 -17  25  -3    0.47    0.32
  17 -23   3    2.00    0.82
  17 -21   3    0.78    0.54
  17 -19   3    0.69    0.61
  17 -17   3    0.72    0.36
 -17  17  -3    0.92    0.32
  17 -15   3    3.88    0.50
 -17  15  -3    4.50    0.39
  17 -13   3    0.47    0.41
  17 -11   3    7.62    0.46
  17  -9   3    2.49    0.28
  17  -7   3    2.38    0.27
 -17   7  -3    2.37    0.26
  17  -5   3    8.84    0.49
 -17   5  -3    5.74    1.06
  17  -3   3    0.52    0.20
 -17   3  -3    2.81    0.88
  17  -1   3    8.83    0.40
  17   1   3    8.59    0.36
 -17  -1  -3   12.09    2.61
  17   3   3    1.51    0.66
 -17  -3  -3   -1.11    2.42
  17   5   3    7.07    0.80
 -17  -5  -3    4.75    2.26
  17   7   3    1.34    0.64
 -17  -7  -3    1.31    1.98
  17   9   3    1.57    0.15
 -17  -9  -3    1.19    0.77
  17  11   3    6.37    0.71
 -17 -11  -3    4.10    1.77
  17  13   3   -0.29    0.63
 -17 -13  -3    0.51    1.66
  17  15   3    2.31    0.60
  17  17   3    0.90    0.57
 -17 -17  -3    0.35    0.82
  17  19   3    0.51    0.60
 -17 -19  -3    0.80    0.87
  17  21   3   -0.23    0.52
 -17 -21  -3   -0.24    0.70
  17  23   3   -0.25    0.52
 -17 -23  -3    0.03    0.96
  17  25   3   -0.46    0.59
 -17 -25  -3    0.11    0.81
  17  27   3   -0.02    0.50
 -17 -27  -3    0.70    0.67
  17  29   3    0.78    0.44
 -17 -29  -3    0.71    0.48
  17  31   3   -0.23    0.32
 -17 -31  -3    0.44    0.45
  17  33   3    0.02    0.24
  16 -30   2    1.85    1.07
 -16  30  -2    3.57    0.54
  16 -28   2   -0.08    0.47
 -16  28  -2    0.00    0.59
  16 -26   2   11.96    0.82
 -16  26  -2   12.36    0.71
  16 -24   2    0.89    0.83
 -16  24  -2    0.42    0.35
  16 -22   2    9.83    0.89
 -16  22  -2   13.61    0.77
  16 -20   2    1.16    0.52
  16 -18   2   11.63    0.83
  16 -14   2   29.22    1.35
  16 -12   2    2.32    0.38
 -16  12  -2   -0.48    1.21
  16 -10   2   32.47    1.35
  16  -8   2    0.89    0.21
 -16   8  -2    0.83    0.22
  16  -6   2   59.30    2.29
 -16   6  -2   39.90    2.40
  16  -4   2    0.33    0.16
  16  -2   2   73.10    2.06
 -16   2  -2   61.40    2.44
  16   0   2    0.33    0.14
  16   2   2   69.61    2.63
 -16  -2  -2   57.22    2.54
  16   4   2    0.50    0.13
  16   6   2   45.88    2.54
 -16  -6  -2   32.44    2.94
  16   8   2   -0.54    0.52
 -16  -8  -2    1.70    1.69
  16  10   2   21.59    0.70
 -16 -10  -2   22.15    1.13
  16  12   2    0.49    0.46
 -16 -12  -2   -0.53    1.28
  16  14   2   19.41    1.13
 -16 -14  -2   16.37    0.94
  16  16   2    1.30    0.57
 -16 -16  -2    1.42    0.68
  16  18   2    7.27    0.61
 -16 -18  -2    5.31    0.97
  16  20   2    0.35    0.55
 -16 -20  -2   -0.06    0.73
  16  22   2    5.59    0.70
 -16 -22  -2    3.86    0.59
  16  24   2   -0.70    0.57
 -16 -24  -2   -0.55    0.74
  16  26   2    7.17    0.77
 -16 -26  -2    3.05    0.72
  16  28   2    0.06    0.55
 -16 -28  -2    0.01    1.05
  16  30   2    0.60    0.60
 -16 -30  -2   -0.08    0.67
  16  32   2    0.10    0.36
 -16 -32  -2   -0.15    0.40
  16  34   2    0.02    0.25
  15 -33   1    0.24    0.72
 -15  33  -1   -0.02    0.40
  15 -31   1    0.25    0.26
 -15  31  -1   -0.01    0.50
  15 -29   1    1.71    0.69
  15 -27   1    1.49    0.94
 -15  27  -1    4.15    0.54
  15 -25   1    0.24    0.69
 -15  25  -1    0.50    0.35
  15 -23   1    2.39    0.55
 -15  23  -1    3.69    0.40
  15 -21   1    0.55    0.55
 -15  21  -1    1.24    0.41
  15 -19   1    3.71    0.53
  15 -17   1   -0.26    0.39
 -15  17  -1    0.40    0.29
  15 -15   1    4.02    0.47
  15 -13   1    5.08    0.45
 -15  13  -1   -0.53    0.22
  15  -9   1    6.32    0.44
 -15   9  -1    5.95    1.03
  15  -7   1   25.01    0.95
 -15   7  -1   27.78    1.16
  15  -5   1   14.60    0.53
 -15   5  -1    9.42    2.41
  15  -3   1   22.81    0.90
  15  -1   1    9.76    0.35
 -15   1  -1    8.08    2.22
  15   1   1    9.57    0.41
 -15  -1  -1   10.55    0.89
  15   3   1   20.73    0.71
 -15  -3  -1   24.72    1.82
  15   5   1   12.67    0.47
 -15  -5  -1    7.02    1.76
  15   7   1   22.92    1.34
 -15  -7  -1   20.16    1.16
  15   9   1    5.69    0.49
 -15  -9  -1    7.49    0.83
  15  11   1    2.04    0.51
 -15 -11  -1    0.48    1.34
  15  13   1    5.11    0.56
 -15 -13  -1    3.66    0.66
  15  15   1   22.52    2.12
 -15 -15  -1    2.07    0.57
  15  17   1    0.20    0.51
 -15 -17  -1   -0.22    0.78
  15  19   1    1.96    0.57
 -15 -19  -1    1.10    0.67
  15  21   1   -0.01    0.54
 -15 -21  -1    1.59    0.80
  15  23   1    0.31    0.59
 -15 -23  -1    0.95    0.62
  15  25   1    1.50    0.66
 -15 -25  -1   -0.75    0.84
  15  27   1    2.30    0.66
 -15 -27  -1    0.63    0.88
  15  29   1    1.04    0.64
 -15 -29  -1    0.07    0.62
  15  31   1    0.16    0.54
 -15 -31  -1    1.57    0.72
  15  33   1    0.98    0.58
 -15 -33  -1    0.11    0.49
  14 -34   0    0.26    0.65
 -14  34   0    2.30    0.49
  14 -32   0    0.48    1.17
 -14  32   0    0.32    0.43
  14 -30   0   10.02    0.83
 -14  30   0   12.28    0.67
  14 -28   0    1.40    0.84
 -14  28   0    2.74    0.52
  14 -24   0    0.10    0.54
 -14  24   0   -0.04    0.44
  14 -22   0   11.72    0.78
 -14  22   0   14.67    0.76
  14 -20   0    3.63    0.52
 -14  20   0    3.86    0.38
  14 -16   0   -0.24    0.33
 -14  16   0   -0.05    0.27
  14 -14   0   38.19    1.53
 -14  14   0   40.12    1.54
  14 -12   0    8.17    0.56
 -14  12   0    4.69    1.00
  14 -10   0   81.24    3.05
  14  -8   0    4.47    0.34
 -14   8   0    3.46    0.88
  14  -4   0    0.46    0.15
 -14   4   0   -1.08    1.85
 -14   2   0   86.60    3.21
  14   0   0    0.08    0.14
 -14   0   0   -0.22    0.68
  14   2   0   78.60    2.18
 -14  -2   0   96.79    4.42
  14   4   0    0.43    0.11
 -14  -4   0    0.03    0.57
  14   6   0  124.29    4.81
 -14  -6   0  124.16    3.87
  14   8   0    2.59    0.47
 -14  -8   0    3.52    0.59
 -14 -10   0   62.24    2.45
  14  12   0    6.12    0.67
 -14 -12   0    5.76    0.60
 -14 -14   0   26.22    1.22
  14  16   0   -0.15    0.51
 -14 -16   0    0.25    0.69
 -14 -18   0   21.51    1.04
  14  20   0    1.58    0.42
 -14 -20   0    0.94    0.58
  14  22   0    8.21    0.63
 -14 -22   0    9.96    1.05
  14  24   0    0.21    0.43
 -14 -24   0   -0.37    1.04
  14  26   0   15.75    0.91
  14  28   0    1.16    0.64
 -14 -28   0   -1.02    1.12
  14  30   0    6.27    0.75
 -14 -30   0    5.19    0.90
  14  32   0   -0.35    0.50
 -14 -32   0    0.16    0.82
  14  34   0    0.97    0.48
 -13  35   1    0.07    0.46
  13 -33  -1    2.08    0.71
 -13  33   1    1.30    0.43
  13 -31  -1    0.80    1.02
 -13  31   1    0.64    0.35
  13 -29  -1    0.80    0.78
 -13  29   1    0.05    0.47
  13 -27  -1    1.41    0.54
 -13  27   1    1.61    0.35
  13 -25  -1    0.37    0.67
 -13  25   1    0.71    0.40
  13 -23  -1   -0.19    0.60
 -13  23   1    0.14    0.37
  13 -21  -1    1.58    0.42
 -13  21   1    2.76    0.30
  13 -19  -1    1.37    0.43
 -13  19   1    1.48    0.35
  13 -17  -1    1.65    0.37
 -13  17   1    0.73    0.27
  13 -15  -1    4.00    0.36
 -13  15   1    3.54    0.27
  13 -13  -1   37.22    1.16
  13 -11  -1   28.98    1.23
 -13  11   1   33.31    1.27
  13  -7  -1   19.42    0.82
  13  -5  -1   10.59    0.46
 -13   5   1   11.14    0.91
  13  -3  -1   49.32    1.29
 -13  -1   1   35.95    1.61
  13   3  -1   35.44    1.23
 -13  -3   1   51.10    3.48
  13   5  -1   11.25    0.78
 -13  -5   1   13.29    1.69
 -13  -7   1   16.80    0.98
  13   9  -1   12.32    0.83
 -13  -9   1    8.68    1.33
 -13 -11   1   23.11    1.37
  13  13  -1   33.29    1.61
 -13 -13   1   34.00    1.74
  13  15  -1    4.46    0.59
 -13 -15   1    3.34    0.60
  13  17  -1    1.38    0.52
 -13 -17   1    1.08    0.62
  13  19  -1    0.15    0.49
 -13 -19   1   -0.03    0.62
  13  21  -1    0.81    0.55
 -13 -21   1    0.83    0.53
  13  23  -1   -0.07    0.55
 -13 -23   1    0.06    0.73
  13  25  -1    0.64    0.59
 -13 -25   1    1.54    0.96
  13  27  -1    0.34    0.59
 -13 -27   1    0.18    0.75
  13  29  -1    0.04    0.65
 -13 -29   1   -0.41    1.14
  13  31  -1    0.07    0.59
 -13 -31   1    0.01    0.59
  13  33  -1   -0.24    0.73
 -13 -33   1    0.12    0.47
 -13 -35   1    0.21    0.83
  12 -36  -2    2.63    0.45
 -12  36   2    0.06    0.57
 -12  34   2    2.50    0.37
  12 -32  -2    0.07    0.95
 -12  32   2    0.82    0.37
  12 -30  -2    6.62    1.00
 -12  30   2    7.65    0.62
  12 -28  -2    2.18    0.80
 -12  28   2    1.51    0.47
  12 -26  -2    9.04    0.81
 -12  26   2   12.07    0.72
  12 -24  -2    3.92    0.66
 -12  24   2    3.14    0.36
 -12  22   2   23.13    1.06
  12 -20  -2    5.93    0.59
 -12  20   2    5.96    0.39
 -12  18   2   35.70    1.50
  12 -16  -2    0.52    0.36
 -12  16   2    0.60    0.20
  12 -14  -2   27.46    1.23
 -12  14   2   20.74    1.45
  12 -12  -2    5.17    0.40
  12 -10  -2   55.69    1.55
  12  -8  -2    0.44    0.13
  12  -4  -2    7.11    0.31
 -12   4   2    8.35    0.74
  12  -2  -2   34.27    0.99
 -12   2   2   41.73    1.58
  12   0  -2    0.21    0.11
 -12   0   2    3.11    1.44
 -12  -4   2   10.48    0.92
  12   6  -2   54.84    3.31
 -12  -6   2   75.63    3.06
  12   8  -2    0.27    1.12
 -12  -8   2    0.06    0.50
  12  10  -2   54.77    1.84
 -12 -10   2   56.85    1.81
  12  12  -2    5.91    0.58
 -12 -12   2    6.28    0.74
  12  14  -2   21.33    1.17
 -12 -14   2   22.39    1.23
  12  16  -2    0.12    0.46
 -12 -16   2    0.38    0.56
  12  20  -2    3.59    0.57
 -12 -20   2    3.43    0.85
  12  22  -2   13.34    0.91
  12  24  -2    1.37    0.61
 -12 -24   2    0.63    0.73
  12  26  -2    7.43    0.60
 -12 -26   2    8.58    1.11
  12  28  -2    2.02    0.70
 -12 -28   2    0.25    1.09
  12  30  -2    3.87    0.60
 -12 -30   2    3.83    0.80
  12  32  -2    0.43    0.60
 -12 -32   2    0.94    0.75
 -12 -34   2    0.13    0.42
 -12 -36   2    0.09    0.26
 -11  37   3    0.05    0.40
  11 -35  -3   -0.55    0.73
 -11  35   3    1.34    0.57
  11 -33  -3   -0.32    1.74
 -11  33   3    1.40    0.54
  11 -31  -3    0.24    0.78
 -11  31   3    0.17    0.42
  11 -29  -3    1.45    0.66
 -11  29   3    0.58    0.43
  11 -27  -3    0.30    0.72
 -11  27   3    0.58    0.39
  11 -25  -3   -0.02    0.44
 -11  25   3    0.73    0.27
  11 -23  -3    4.89    0.51
 -11  23   3    3.92    0.35
  11 -21  -3    4.55    0.51
 -11  21   3    4.39    0.41
  11 -19  -3   15.38    0.75
 -11  19   3   14.94    0.65
  11 -17  -3   14.90    0.71
 -11  17   3   15.73    0.83
  11 -15  -3    9.34    0.58
  11 -13  -3   43.35    1.39
 -11  13   3   43.46    1.69
  11 -11  -3    9.87    0.54
  11  -9  -3   15.01    0.55
 -11   9   3   15.40    0.67
  11  -7  -3   85.34    2.18
 -11   7   3   79.44    2.89
  11  -5  -3   14.89    0.48
 -11   5   3   15.06    2.03
 -11   3   3   95.19    5.21
  11  -1  -3   11.96    0.41
 -11   1   3   13.23    0.74
  11   1  -3   12.21    0.80
 -11  -1   3   14.27    0.91
  11   3  -3   70.02    2.24
 -11  -3   3   82.17    2.59
 -11  -5   3   17.17    0.91
  11   7  -3   86.79    2.41
 -11  -7   3  101.39    3.76
  11   9  -3   14.13    1.40
 -11  -9   3   16.15    1.08
  11  11  -3   11.94    1.47
  11  13  -3   33.15    2.27
 -11 -13   3   34.46    1.37
  11  15  -3    6.89    0.54
 -11 -15   3    6.21    0.72
  11  17  -3   11.23    0.73
 -11 -17   3    8.64    0.69
  11  19  -3   11.51    0.79
 -11 -19   3    8.00    0.73
  11  21  -3    3.29    0.54
 -11 -21   3    1.71    0.73
  11  23  -3    3.83    0.59
 -11 -23   3    4.11    0.89
  11  25  -3    0.55    0.56
 -11 -25   3   -0.21    0.91
  11  27  -3    0.55    0.68
 -11 -27   3    1.12    0.62
  11  29  -3    1.10    0.65
 -11 -29   3   -0.18    0.79
  11  31  -3   -0.72    0.66
 -11 -31   3    0.36    0.81
  11  33  -3    0.52    0.44
 -11 -33   3    0.25    0.52
  11  35  -3    0.54    0.55
 -11 -35   3    0.09    0.44
 -10  38   4    0.07    0.35
  10 -36  -4    1.40    0.43
 -10  36   4    0.46    0.60
  10 -34  -4    0.54    0.50
 -10  34   4    1.00    0.39
  10 -32  -4    0.99    0.98
 -10  32   4    2.47    0.36
  10 -30  -4    0.59    0.71
  10 -28  -4    1.45    0.63
 -10  28   4    0.35    0.42
  10 -26  -4   13.19    0.84
 -10  26   4   14.35    0.72
  10 -24  -4   -0.46    0.52
  10 -22  -4   18.72    0.84
 -10  22   4   18.13    0.87
  10 -20  -4    0.99    0.43
  10 -18  -4    6.98    0.51
 -10  18   4    6.31    0.45
  10 -16  -4    3.13    0.39
 -10  16   4    3.39    0.92
  10 -14  -4   35.89    1.29
  10 -12  -4   31.94    1.26
 -10  10   4   66.97    2.28
  10  -8  -4    2.76    0.20
 -10   8   4    3.12    0.23
  10  -6  -4  145.25    4.67
 -10   4   4   19.37    1.07
 -10   2   4  118.14    5.28
  10   0  -4    1.67    0.41
 -10   0   4    2.10    0.46
  10   2  -4   74.17    2.71
 -10  -2   4  105.79    4.34
  10   4  -4   20.02    0.86
 -10  -4   4   21.33    0.96
  10   6  -4  194.26    4.70
 -10  -6   4  211.16    5.22
  10   8  -4    1.79    0.32
 -10  -8   4    1.74    0.49
  10  10  -4   80.44    2.45
 -10 -10   4   85.16    2.66
 -10 -12   4   32.47    1.49
  10  14  -4   32.92    1.68
 -10 -14   4   35.72    1.61
  10  18  -4    6.47    1.50
 -10 -18   4    5.07    0.60
  10  20  -4    0.99    0.35
 -10 -20   4   -0.08    0.62
 -10 -22   4   10.50    0.76
  10  24  -4    0.37    0.37
 -10 -24   4    0.47    0.75
  10  26  -4   10.85    0.64
 -10 -26   4    8.41    0.79
  10  28  -4    0.11    0.58
 -10 -28   4    0.29    0.87
  10  30  -4    0.98    0.51
 -10 -30   4    1.03    1.01
  10  32  -4    1.54    0.49
 -10 -32   4    0.93    0.89
  10  34  -4    0.16    0.58
  10  36  -4   -0.43    0.45
   9 -39  -5    3.04    0.70
  -9  39   5    1.25    0.23
  -9  37   5   -0.06    0.55
   9 -35  -5    0.81    0.71
  -9  35   5    1.58    0.40
   9 -33  -5    0.35    0.49
  -9  33   5    1.64    0.36
   9 -31  -5    0.69    0.65
  -9  31   5    1.10    0.31
   9 -29  -5    4.15    0.64
  -9  29   5    5.93    0.53
   9 -27  -5    9.80    0.75
  -9  27   5   11.39    0.63
   9 -25  -5   11.51    0.73
  -9  25   5   11.69    0.65
   9 -23  -5   25.90    1.26
  -9  23   5   26.63    1.17
   9 -21  -5    3.35    0.37
  -9  21   5    3.38    0.33
   9 -19  -5   23.04    0.91
  -9  19   5   20.23    0.86
   9 -17  -5   18.59    0.80
  -9  17   5   17.29    0.73
   9 -15  -5   44.18    1.67
   9 -13  -5  115.19    3.94
   9 -11  -5  106.73    2.63
  -9  11   5   92.57    3.16
   9  -9  -5  107.06    3.52
  -9   7   5  310.29   12.44
  -9   5   5   82.48    3.99
   9  -3  -5   90.91    3.30
   9  -1  -5    6.24    0.47
  -9   1   5    6.42    0.56
   9   1  -5    6.34    0.42
   9   3  -5   92.79    3.34
  -9  -3   5  107.25    4.30
   9   5  -5   54.25    1.43
  -9  -5   5   60.47    2.25
   9   7  -5  198.20    5.01
  -9  -7   5  220.29    5.40
   9   9  -5  125.62    3.24
  -9  -9   5  132.14    4.70
   9  11  -5   98.69    2.84
  -9 -11   5  110.67    4.20
   9  13  -5  100.83    3.05
   9  15  -5   37.70    1.69
  -9 -15   5   35.80    1.54
   9  17  -5   17.34    0.93
  -9 -17   5   18.02    1.02
   9  19  -5   17.98    0.95
  -9 -23   5   21.03    1.23
   9  25  -5    9.18    0.67
  -9 -25   5    8.44    0.87
   9  27  -5    8.09    0.62
  -9 -27   5    8.12    0.80
   9  29  -5    5.14    0.63
  -9 -29   5    3.25    0.68
   9  31  -5    1.41    0.73
  -9 -31   5    0.73    0.83
   9  33  -5    1.98    0.65
  -9 -33   5    0.23    0.89
   9  35  -5    1.13    0.74
   8 -38  -6    0.35    0.47
  -8  38   6   -0.04    0.49
   8 -36  -6    0.09    0.18
  -8  36   6    0.36    0.50
   8 -34  -6    1.45    0.54
  -8  34   6    0.20    2.17
   8 -32  -6    1.18    0.62
  -8  32   6    1.00    0.33
   8 -30  -6    2.11    0.66
  -8  30   6    3.87    0.45
   8 -28  -6    0.11    0.50
  -8  28   6    0.34    0.35
   8 -26  -6    4.93    0.56
  -8  26   6    5.41    0.43
   8 -24  -6    3.56    0.47
  -8  24   6    4.59    0.40
   8 -22  -6    7.96    0.58
  -8  22   6    6.90    0.38
   8 -20  -6   10.39    0.62
  -8  20   6   10.36    0.47
   8 -18  -6   25.41    1.03
  -8  18   6   22.49    1.05
   8 -16  -6    8.53    0.46
  -8  16   6    7.96    0.39
   8 -14  -6   68.03    2.33
  -8  14   6   62.22    2.19
   8 -12  -6   32.69    0.94
  -8  12   6   32.90    1.17
   8 -10  -6   40.92    1.58
   8  -8  -6    7.76    0.33
  -8   4   6   28.11    1.69
  -8   2   6   39.97    1.65
   8   0  -6   -0.13    0.26
  -8   0   6    0.47    0.31
   8   2  -6   40.24    1.72
   8   4  -6   22.75    0.83
  -8  -4   6   21.97    1.35
   8   6  -6   73.70    2.10
  -8  -6   6   72.47    3.08
   8   8  -6   10.99    0.55
  -8  -8   6   10.08    0.51
  -8 -10   6   63.94    1.94
   8  12  -6   26.69    0.96
  -8 -12   6   29.61    1.25
   8  14  -6   69.35    1.89
  -8 -14   6   73.01    2.75
   8  16  -6    7.08    0.51
  -8 -16   6    6.94    0.69
   8  18  -6   25.48    0.97
  -8 -18   6   23.36    1.21
   8  20  -6    9.13    0.72
  -8 -20   6    7.32    0.55
   8  22  -6    6.76    0.59
  -8 -22   6    6.92    0.59
   8  24  -6    3.63    0.53
  -8 -26   6    4.99    1.37
   8  28  -6   -1.18    0.41
  -8 -28   6    0.19    0.82
   8  30  -6    3.92    0.64
  -8 -30   6    2.60    0.77
   8  32  -6    1.00    0.49
  -8 -32   6    0.65    0.48
   8  34  -6    3.27    0.79
  -8 -34   6   -0.06    0.52
  -8 -36   6    0.06    0.31
  -7  39   7   -0.20    0.34
   7 -37  -7    1.93    0.48
   7 -35  -7    1.17    0.50
  -7  35   7    1.53    0.46
   7 -33  -7    3.81    0.61
  -7  33   7    3.96    0.55
   7 -31  -7    2.93    0.61
  -7  31   7    4.39    0.47
   7 -29  -7    1.10    0.50
  -7  29   7    3.15    0.32
   7 -27  -7   12.14    0.74
  -7  27   7   15.63    0.79
   7 -25  -7    7.96    0.58
  -7  25   7    8.07    0.50
   7 -23  -7   11.82    0.68
   7 -21  -7   47.65    1.82
   7 -19  -7   17.17    0.73
  -7  19   7   17.95    0.90
   7 -17  -7  103.44    3.51
  -7  17   7  129.32    4.80
   7 -15  -7   86.61    2.80
  -7  15   7  111.82    4.27
   7 -13  -7   93.18    3.07
   7 -11  -7   96.92    2.35
   7  -9  -7   68.19    1.73
  -7   9   7   85.59    3.89
   7  -7  -7   69.09    2.42
  -7   7   7   70.98    3.15
   7  -5  -7   81.87    2.95
  -7   3   7   31.32    1.21
   7  -1  -7   92.42    2.36
  -7  -1   7   96.30    2.73
   7   3  -7   33.72    1.40
  -7  -3   7   36.68    1.18
   7   5  -7   94.82    2.64
  -7  -5   7   90.59    3.16
   7   7  -7   75.75    2.65
  -7  -7   7   67.50    2.58
   7   9  -7   72.61    2.10
  -7  -9   7   72.98    2.65
   7  11  -7   87.68    2.43
  -7 -11   7   91.85    3.29
   7  13  -7   81.62    2.47
  -7 -13   7   93.77    3.45
   7  15  -7   80.86    2.43
  -7 -15   7   84.58    3.27
   7  17  -7  104.74    3.61
   7  19  -7   17.63    0.82
  -7 -19   7   19.01    1.06
   7  21  -7   51.02    2.16
   7  23  -7   13.66    0.79
  -7 -23   7   10.55    0.72
   7  25  -7    7.70    0.60
  -7 -25   7    7.25    0.82
   7  27  -7   13.83    1.03
  -7 -27   7   11.57    0.75
   7  29  -7    2.33    0.41
  -7 -29   7    3.50    0.91
   7  31  -7   -1.61    1.61
  -7 -31   7    0.24    0.90
   7  33  -7    4.60    0.77
  -7 -33   7    3.61    0.60
   7  35  -7    1.85    0.52
  -7 -35   7    0.02    0.96
  -6  38   8    0.38    0.52
   6 -36  -8   -0.18    0.55
  -6  36   8    0.60    0.45
   6 -34  -8    1.78    0.61
  -6  34   8    1.60    0.43
   6 -32  -8    1.04    0.60
  -6  32   8    1.36    0.40
   6 -30  -8    1.37    0.51
  -6  30   8    2.97    0.38
   6 -28  -8    0.35    0.47
  -6  28   8    0.76    0.27
   6 -26  -8    2.68    0.44
  -6  26   8    4.07    0.34
   6 -24  -8    0.27    0.36
  -6  24   8    0.02    0.21
   6 -22  -8    3.44    0.38
  -6  22   8    5.21    0.40
   6 -20  -8   14.51    0.64
  -6  20   8   16.22    0.71
   6 -18  -8    8.36    0.41
   6 -16  -8   16.85    0.73
   6 -14  -8   34.51    1.24
   6 -12  -8   19.89    0.60
   6 -10  -8   18.67    0.70
  -6  10   8   26.98    1.63
   6  -8  -8   14.11    0.45
  -6   8   8   11.20    1.05
   6  -6  -8    4.07    0.22
  -6   6   8   11.00    0.97
   6  -4  -8   60.86    1.57
  -6   4   8   60.25    2.48
   6  -2  -8   23.35    1.00
   6   0  -8    0.01    0.24
  -6   0   8    0.09    0.24
   6   2  -8   26.49    0.88
  -6  -2   8   25.39    1.06
   6   4  -8   78.84    2.88
  -6  -4   8   78.62    2.71
   6   6  -8    6.58    0.45
  -6  -6   8    8.10    0.48
   6   8  -8   13.74    0.55
  -6  -8   8   15.70    0.76
   6  10  -8   22.62    0.81
  -6 -10   8   22.97    1.12
   6  12  -8   18.81    0.73
  -6 -12   8   20.21    0.93
   6  14  -8   35.45    1.26
  -6 -14   8   35.66    1.21
   6  16  -8   17.56    0.86
  -6 -16   8   16.72    0.78
   6  18  -8    7.88    0.57
  -6 -18   8    8.04    0.66
   6  20  -8   14.15    0.65
  -6 -20   8   15.23    0.93
   6  22  -8    3.53    0.51
  -6 -22   8    2.63    0.50
   6  24  -8    0.01    0.32
  -6 -24   8    0.15    0.44
   6  26  -8    3.26    0.58
  -6 -26   8    3.52    0.57
   6  28  -8    0.39    0.54
  -6 -28   8    0.19    0.84
   6  30  -8    2.19    0.44
  -6 -30   8    3.31    0.95
   6  32  -8    1.28    0.53
  -6 -32   8    0.39    0.70
   6  34  -8    1.46    0.77
  -6 -34   8    1.60    1.15
   5 -37  -9    1.29    0.30
  -5  37   9    1.27    0.41
  -5  35   9    3.73    0.45
   5 -33  -9    2.03    0.74
   5 -31  -9    2.77    0.66
  -5  31   9    5.03    0.41
   5 -29  -9    2.68    0.48
   5 -27  -9    3.78    0.43
   5 -25  -9    3.25    0.51
  -5  25   9    5.24    0.34
   5 -23  -9    9.56    0.55
  -5  23   9   12.22    0.54
   5 -21  -9   12.53    0.64
   5 -19  -9   35.27    1.23
   5 -17  -9   42.23    1.46
   5 -15  -9   54.49    1.86
   5 -13  -9   43.67    1.60
  -5  13   9   45.85    2.24
   5 -11  -9   30.84    0.87
  -5  11   9   28.83    1.65
   5  -9  -9   24.99    0.94
  -5   9   9   14.72    1.12
   5  -7  -9   34.15    0.91
  -5   7   9   37.01    1.63
   5  -5  -9   21.52    0.85
   5  -3  -9   60.82    2.27
  -5   3   9   64.85    2.49
   5  -1  -9   57.46    1.59
   5   1  -9   61.50    1.80
   5   3  -9   64.95    1.90
  -5  -3   9   65.51    1.92
   5   5  -9   24.14    0.87
  -5  -5   9   26.09    1.16
   5   7  -9   40.87    1.29
  -5  -7   9   42.18    1.66
   5   9  -9   23.70    0.82
  -5  -9   9   26.86    1.19
   5  11  -9   30.92    1.20
  -5 -11   9   33.39    1.30
   5  13  -9   45.57    1.44
  -5 -13   9   48.14    1.80
   5  15  -9   58.51    2.11
  -5 -15   9   55.09    2.02
   5  17  -9   45.82    1.84
   5  19  -9   41.80    1.54
  -5 -19   9   40.42    1.57
   5  21  -9   15.65    0.77
  -5 -21   9   15.94    0.90
   5  23  -9   12.16    0.84
  -5 -23   9   10.58    0.73
   5  25  -9    2.66    0.51
  -5 -25   9    2.47    0.45
   5  27  -9    5.56    0.59
  -5 -27   9    4.68    0.90
   5  29  -9    3.37    0.60
  -5 -29   9    2.66    0.89
   5  31  -9    4.74    0.69
  -5 -31   9    3.34    0.78
   5  33  -9    3.92    0.51
  -5 -33   9    2.73    1.17
  -5 -35   9    3.63    1.10
   4 -34 -10   -0.25    0.45
  -4  34  10    0.90    0.31
   4 -32 -10    0.94    0.59
  -4  32  10    0.50    0.28
   4 -30 -10   -0.04    0.67
  -4  30  10    0.39    0.24
   4 -28 -10    0.32    0.57
  -4  28  10    0.27    0.27
   4 -26 -10    1.05    0.45
   4 -24 -10    0.22    0.39
   4 -22 -10    2.60    0.37
   4 -20 -10    0.02    0.27
   4 -18 -10   18.03    0.70
   4 -16 -10    2.72    0.25
   4 -14 -10    5.40    0.33
  -4  14  10    4.24    0.92
   4 -12 -10   31.72    1.13
  -4  12  10   23.45    1.35
   4 -10 -10   21.84    0.61
  -4  10  10   14.68    0.85
   4  -8 -10    1.43    0.11
   4  -6 -10   35.01    0.89
   4  -4 -10    4.93    0.32
   4  -2 -10   76.74    2.85
   4   0 -10    0.63    0.19
  -4   0  10    0.60    0.21
   4   2 -10   78.68    2.09
  -4  -2  10   81.64    3.16
   4   4 -10    4.99    0.37
  -4  -4  10    5.92    0.37
   4   6 -10   36.80    1.40
  -4  -6  10   37.69    1.48
   4   8 -10    1.49    0.25
  -4  -8  10    1.56    0.28
   4  10 -10   23.71    0.95
  -4 -10  10   23.05    0.92
   4  12 -10   37.79    1.18
  -4 -12  10   37.02    1.22
   4  14 -10    6.99    0.43
  -4 -14  10    6.09    0.53
   4  16 -10    3.05    0.38
  -4 -16  10    2.83    0.44
   4  18 -10   23.77    0.91
   4  20 -10    0.16    0.34
  -4 -20  10    0.25    0.44
   4  22 -10    3.56    0.42
  -4 -22  10    3.36    0.58
   4  24 -10    0.07    0.41
  -4 -24  10    0.16    0.57
   4  26 -10    1.75    0.35
  -4 -26  10    1.29    0.66
   4  28 -10    0.70    0.34
  -4 -28  10    0.05    0.73
   4  30 -10    0.65    0.42
  -4 -30  10    0.88    0.80
   4  32 -10    0.70    0.63
  -4 -32  10    0.18    0.51
   4  34 -10    0.05    0.57
  -4 -34  10    0.32    0.56
   3 -33 -11   -0.26    0.56
  -3  33  11   -0.04    0.28
   3 -31 -11    0.05    0.62
   3 -29 -11    2.83    0.60
  -3  29  11    4.18    1.82
   3 -27 -11    4.39    0.55
   3 -25 -11    2.71    0.46
   3 -23 -11    8.60    0.52
   3 -21 -11    3.55    0.36
   3 -19 -11   17.23    0.71
   3 -17 -11    4.80    0.31
  -3  17  11    4.59    0.92
   3 -15 -11    2.95    0.21
   3 -13 -11   10.68    0.28
   3  -7 -11   32.35    0.77
   3  -5 -11    6.16    0.20
   3  -3 -11   23.72    1.04
   3  -1 -11   23.74    0.97
   3   1 -11   23.75    1.01
   3   3 -11   24.08    1.02
  -3  -3  11   29.11    1.33
   3   5 -11    6.91    0.36
   3   7 -11   36.49    1.38
  -3  -7  11   40.11    1.61
  -3  -9  11   25.61    0.87
  -3 -11  11   19.39    0.89
   3  13 -11   12.79    0.55
  -3 -13  11   12.70    0.65
   3  15 -11    3.22    0.37
  -3 -15  11    4.18    0.43
   3  17 -11    5.97    0.45
  -3 -17  11    5.20    0.43
   3  19 -11   20.82    0.82
  -3 -19  11   21.72    1.15
   3  21 -11    5.16    0.44
  -3 -21  11    5.85    0.53
   3  23 -11   14.05    0.75
  -3 -23  11   13.36    0.71
   3  25 -11    3.62    0.39
  -3 -25  11    5.15    0.69
   3  27 -11    5.87    0.62
  -3 -27  11    4.98    0.68
   3  29 -11    4.28    0.49
  -3 -29  11    2.32    0.86
   3  31 -11    1.44    0.51
  -3 -31  11    0.52    0.90
   3  33 -11    0.37    0.64
  -3 -33  11   -0.32    0.57
   2 -32 -12   -0.21    0.41
   2 -30 -12    2.17    0.66
   2 -28 -12   -0.06    0.59
   2 -26 -12    4.86    0.54
   2 -24 -12    0.78    0.36
   2 -22 -12    2.12    0.32
   2  -4 -12    3.10    0.14
   2  -2 -12  111.73    3.95
   2   0 -12    2.71    0.29
  -2   0  12    3.16    0.30
   2   2 -12  117.54    4.04
  -2  -2  12  101.57    3.57
   2   4 -12    4.24    0.31
  -2  -4  12    4.04    0.31
   2   6 -12   45.92    1.41
  -2  -6  12   39.75    1.76
   2   8 -12    1.15    0.24
  -2  -8  12    1.08    0.25
   2  10 -12   54.44    1.93
  -2 -10  12   69.61    1.87
   2  12 -12    4.99    0.32
  -2 -12  12    4.92    0.47
   2  14 -12   33.86    1.25
  -2 -14  12   37.00    1.52
   2  16 -12    1.24    0.22
  -2 -16  12    1.27    0.40
   2  18 -12   19.77    0.85
  -2 -18  12   16.69    1.06
   2  20 -12    0.44    0.36
  -2 -20  12    0.82    0.32
   2  22 -12    3.59    0.45
  -2 -22  12    3.42    0.60
   2  24 -12    0.40    0.32
  -2 -24  12    0.57    0.45
   2  26 -12    8.06    0.63
  -2 -26  12    6.46    0.74
   2  28 -12   -0.17    0.49
  -2 -28  12    0.21    0.76
   2  30 -12    5.36    0.58
  -2 -30  12    4.88    0.94
   2  32 -12    0.21    0.50
  -2 -32  12    1.26    0.70
   1  -1 -13   32.83    1.35
   1   1 -13   36.41    1.47
  -1  -1  13   36.62    1.63
   1   3 -13    4.35    0.36
  -1  -3  13    6.59    0.44
   1   5 -13   33.84    1.26
  -1  -5  13   34.48    1.55
   1   7 -13   13.96    0.66
  -1  -7  13   13.13    0.68
   1   9 -13   50.82    1.86
  -1  -9  13   49.15    2.12
   1  11 -13   14.26    0.64
  -1 -11  13   16.58    0.86
   1  13 -13   12.62    0.60
  -1 -13  13   12.94    0.72
   1  15 -13    4.20    0.37
  -1 -15  13    5.67    0.46
   1  17 -13    9.32    0.58
  -1 -17  13   11.18    0.70
   1  19 -13    7.21    0.50
  -1 -19  13   10.34    0.76
   1  21 -13    4.36    0.46
  -1 -21  13    5.58    0.62
   1  23 -13    9.62    0.66
  -1 -23  13    7.63    0.76
   1  25 -13    9.82    0.61
  -1 -25  13    7.41    0.86
   1  27 -13    4.70    0.52
  -1 -27  13    2.78    0.79
   1  29 -13    1.57    0.37
  -1 -29  13    0.91    0.89
   1  31 -13    0.58    0.54
  -1 -31  13    0.98    0.92
   0   0 -14    0.36    0.15
   0   2 -14   84.67    3.14
   0  -2  14   95.95    3.66
   0   4 -14    0.92    0.22
   0  -4  14    0.75    0.23
   0   6 -14  144.18    4.65
   0  -6  14  138.81    5.18
   0   8 -14    3.45    0.40
   0  -8  14    1.79    0.38
   0  10 -14  103.97    3.40
   0 -10  14   97.37    3.44
   0  12 -14    0.63    0.27
   0 -12  14    0.22    0.35
   0  14 -14   11.67    0.55
   0 -14  14   12.35    0.80
   0  16 -14   -0.18    0.28
   0 -16  14   -0.11    0.43
   0  18 -14    8.63    0.48
   0 -18  14    9.61    0.60
   0  20 -14    0.06    0.32
   0 -20  14    0.26    0.58
   0  22 -14   18.27    0.90
   0 -22  14   17.63    1.17
   0  24 -14   -0.13    0.41
   0 -24  14    0.25    0.74
   0  26 -14   30.35    1.20
   0 -26  14   25.46    1.20
   0  28 -14    0.26    0.53
   0 -28  14    1.06    0.92
   0  30 -14    4.27    0.52
   0 -30  14    1.82    0.92
  -1   1 -15   13.47    0.61
  -1   3 -15    6.61    0.34
   1  -3  15    9.50    0.49
  -1   5 -15    3.79    0.31
   1  -5  15    4.49    0.37
  -1   7 -15    4.63    0.33
   1  -7  15    4.63    0.41
  -1   9 -15    0.51    0.21
   1  -9  15    0.37    0.28
  -1  11 -15    0.95    0.23
   1 -11  15    0.99    0.33
  -1  13 -15    7.20    0.52
   1 -13  15    6.83    0.58
  -1  15 -15    9.77    0.57
   1 -15  15    9.07    0.66
  -1  17 -15    4.52    0.39
   1 -17  15    4.22    0.55
  -1  19 -15    3.80    0.39
   1 -19  15    3.23    0.66
  -1  21 -15    2.54    0.32
   1 -21  15    2.04    0.64
  -1  23 -15    2.31    0.46
   1 -23  15    1.38    0.75
  -1  25 -15    3.02    0.36
   1 -25  15    1.91    0.83
  -1  27 -15    0.02    0.43
   1 -27  15    0.44    0.93
  -1  29 -15    0.09    0.41
   1 -29  15    0.80    1.14
   2  -2  16   54.14    2.11
  -2   4 -16    3.92    0.29
   2  -4  16    3.49    0.50
  -2   6 -16   38.50    1.34
   2  -6  16   38.27    1.56
  -2   8 -16    1.90    0.23
   2  -8  16    1.97    0.40
  -2  10 -16   13.14    0.68
   2 -10  16   12.99    0.72
  -2  12 -16   -0.13    0.23
   2 -12  16    0.50    0.45
  -2  14 -16   25.22    0.98
   2 -14  16   23.87    1.16
  -2  16 -16    0.41    0.31
   2 -16  16    0.49    0.54
  -2  18 -16   14.70    0.64
   2 -18  16   14.92    0.85
  -2  20 -16    0.43    0.32
   2 -20  16    1.20    0.64
  -2  22 -16    8.78    0.57
   2 -22  16    6.99    0.86
  -2  24 -16    0.81    0.45
   2 -24  16    0.66    0.80
  -2  26 -16    5.06    0.64
   2 -26  16    6.04    0.85
  -2  28 -16    0.11    0.37
   2 -28  16   -0.29    1.07
   3  -3  17   -0.01    0.33
   3  -5  17    0.13    0.48
  -3   7 -17   14.58    0.68
   3  -7  17   12.21    0.81
  -3   9 -17    3.16    0.31
   3  -9  17    1.98    0.52
  -3  11 -17    3.57    0.37
   3 -11  17    3.06    0.67
  -3  13 -17    1.17    0.30
   3 -13  17    1.05    0.63
  -3  15 -17    0.80    0.32
   3 -15  17    0.70    0.57
  -3  17 -17    3.47    0.31
   3 -17  17    3.78    0.69
  -3  19 -17    1.09    0.42
   3 -19  17    0.29    0.68
  -3  21 -17    0.09    0.47
   3 -21  17   -0.05    0.83
  -3  23 -17    1.62    0.50
   3 -23  17    1.34    1.12
  -3  25 -17    1.09    0.50
   3 -25  17    2.64    1.11
   4  -4  18    0.66    0.43
   4  -6  18   10.95    0.79
  -4   8 -18    0.39    0.21
   4  -8  18    0.22    0.54
  -4  10 -18    4.55    0.37
   4 -10  18    6.70    0.73
  -4  12 -18    0.90    0.29
   4 -12  18    0.97    0.71
  -4  14 -18   10.19    0.52
   4 -14  18    9.74    0.92
  -4  16 -18    0.39    0.36
   4 -16  18    0.45    0.85
  -4  18 -18    8.34    0.50
   4 -18  18    7.11    0.87
  -4  20 -18   -0.32    0.44
   4 -20  18   -0.30    0.88
   4 -22  18    3.14    1.04
   4 -24  18    0.39    0.88
   5  -7  19    0.23    0.67
  -5   9 -19    0.12    0.21
   5  -9  19    0.63    0.66
  -5  11 -19    1.11    0.30
   5 -11  19    1.15    0.92
  -5  13 -19    3.37    0.36
   5 -13  19    1.73    1.01
  -5  15 -19    2.77    0.38
   5 -15  19    4.83    1.07
  -5  17 -19    4.95    0.54
   5 -17  19    3.94    0.98
  -5  19 -19    2.85    0.51
   5 -19  19    2.36    0.79
  -5  21 -19    1.80    0.50
   5 -21  19    0.88    0.68
  -5  23 -19    0.44    0.55
  26  -2  10   -0.01    0.13
  26   8  10    0.07    0.25
  26  12  10    2.52    0.50
  25  -9   9    0.47    0.58
  25  -7   9    0.86    0.25
  25  -5   9    0.26    0.48
  25  -3   9    0.88    0.36
  25  -1   9    0.93    0.33
  25   1   9   -0.04    0.34
  25   3   9    1.03    0.51
  25   5   9    0.56    0.34
  25   7   9    0.01    0.45
  25   9   9    1.02    0.38
  25  11   9    0.79    0.32
  25  13   9    0.34    0.21
  24 -14   8   -0.10    0.50
  24 -12   8    0.58    0.33
  24 -10   8    0.37    0.65
  24  -8   8    0.37    0.40
  24  -6   8    0.00    0.34
  24  -4   8    0.07    0.31
  24  -2   8    0.02    0.37
  24   0   8    1.03    0.40
  24   2   8   -0.27    0.24
  24   4   8    0.20    0.39
  24   8   8    0.58    0.47
  24  10   8    0.06    0.25
  24  12   8    0.65    0.48
  24  14   8    0.11    0.32
 -24 -14  -8   -0.24    0.71
  24  16   8    0.37    0.38
  24  18   8   -0.16    0.61
  23 -17   7    1.34    0.67
  23 -15   7    0.05    0.53
 -23  15  -7    1.67    0.45
  23 -13   7    1.12    0.60
  23 -11   7   -0.05    0.36
  23  -9   7    0.24    0.55
  23  -7   7    0.43    0.41
 -23   7  -7    0.74    0.56
  23  -5   7    0.25    0.37
 -23   5  -7   -0.36    0.55
  23  -3   7    1.23    0.39
  23  -1   7    0.55    0.21
 -23   1  -7   -0.38    1.29
  23   1   7    0.35    0.27
  23   3   7    1.16    0.24
  23   5   7    0.54    0.36
  23   7   7    0.33    0.23
 -23  -7  -7    1.24    1.17
  23   9   7    0.77    0.27
  23  11   7    0.41    0.28
 -23 -11  -7    0.01    0.39
  23  13   7    1.48    0.36
  23  15   7    1.38    0.28
  23  17   7    0.73    0.63
  23  19   7    0.00    0.21
 -23 -19  -7    0.59    0.65
  23  21   7   -0.03    0.35
  22 -20   6    4.15    0.77
  22 -18   6    0.04    0.72
  22 -16   6    2.40    0.76
 -22  16  -6    3.81    0.49
  22 -14   6   -0.17    0.58
 -22  14  -6    0.09    0.35
  22 -12   6    2.59    0.51
  22 -10   6   -0.17    0.50
  22  -8   6    1.95    0.40
 -22   8  -6    1.48    1.26
  22  -6   6    0.34    0.35
 -22   6  -6   -1.48    1.23
  22  -4   6    1.97    0.33
 -22   4  -6    1.07    2.75
  22  -2   6   -0.09    0.30
  22   0   6    2.30    0.24
 -22   0  -6   -0.64    1.88
  22   2   6   -0.04    0.17
 -22  -2  -6    0.21    2.55
  22   4   6    1.47    0.20
 -22  -4  -6    3.34    2.17
  22   6   6   -0.01    0.23
  22   8   6    1.93    0.26
 -22  -8  -6    2.75    1.80
  22  10   6    0.14    0.26
 -22 -10  -6    0.12    1.37
  22  12   6    2.28    0.94
 -22 -12  -6   -0.56    1.80
  22  14   6    0.45    0.27
 -22 -14  -6   -0.63    0.52
  22  16   6    3.07    0.38
 -22 -16  -6    0.13    0.68
  22  18   6    0.42    0.34
 -22 -18  -6   -0.41    0.72
  22  20   6    4.08    0.49
  22  22   6    0.09    0.40
  21 -21   5    0.10    0.59
 -21  21  -5    0.52    0.51
  21 -19   5    3.04    0.54
  21 -17   5    0.71    0.56
  21 -15   5    2.03    0.57
 -21  15  -5    2.25    0.36
  21 -13   5    0.20    0.56
  21 -11   5    1.87    0.41
  21  -9   5    0.24    0.27
  21  -7   5    0.93    0.37
 -21   7  -5    1.27    1.64
  21  -5   5    0.19    0.27
 -21   5  -5    0.04    3.47
  21  -3   5    2.59    0.28
  21  -1   5    2.76    0.30
 -21   1  -5    1.47    1.21
  21   1   5    3.02    0.29
 -21  -1  -5   -0.56    3.37
  21   3   5    2.04    0.21
 -21  -3  -5    5.04    2.57
  21   5   5    0.50    0.15
 -21  -5  -5    0.77    2.62
  21   7   5    2.30    1.11
  21   9   5   -0.81    0.97
 -21  -9  -5    0.97    1.88
  21  11   5    1.12    0.22
 -21 -11  -5   -0.77    1.59
  21  13   5    0.10    0.21
 -21 -13  -5    0.11    0.79
  21  15   5    1.64    0.23
 -21 -15  -5   -0.29    0.73
  21  17   5    0.52    0.78
  21  19   5    1.91    0.77
  21  21   5   -0.05    0.34
  21  23   5    1.63    0.22
 -21 -23  -5   -0.05    0.53
  20 -24   4    2.48    0.42
  20 -22   4   -0.01    0.53
 -20  22  -4    0.38    0.35
  20 -20   4    5.80    0.58
 -20  20  -4    8.03    0.64
  20 -18   4   -0.27    0.53
  20 -16   4    7.80    0.63
 -20  16  -4    3.18    1.58
  20 -14   4   -0.22    0.51
  20 -12   4    6.99    0.50
 -20  12  -4    8.07    0.48
  20 -10   4    0.08    0.39
 -20  10  -4   -1.09    1.57
  20  -8   4    5.17    0.38
 -20   8  -4    0.51    3.25
  20  -6   4    0.29    0.31
 -20   6  -4   -0.53    1.36
  20  -4   4    9.96    0.51
  20  -2   4   -0.06    0.23
 -20   2  -4    0.80    3.48
  20   0   4   12.67    1.27
 -20   0  -4    9.01    3.46
  20   2   4    0.08    0.18
 -20  -2  -4    1.99    1.06
  20   4   4   10.05    0.40
  20   6   4   -0.02    0.18
 -20  -6  -4   -0.84    0.92
  20   8   4    4.90    0.29
 -20  -8  -4    3.06    1.00
  20  10   4    0.12    0.17
 -20 -10  -4    0.82    1.01
  20  12   4    4.76    0.28
 -20 -12  -4    1.47    0.85
  20  14   4    0.31    0.58
 -20 -14  -4    2.42    2.05
 -20 -16  -4    3.02    0.74
  20  18   4    0.11    0.21
 -20 -18  -4   -0.37    0.82
  20  20   4    4.71    0.31
 -20 -20  -4    2.61    0.59
  20  22   4    0.28    0.51
 -20 -22  -4   -0.07    0.65
  20  24   4    0.04    0.27
 -20 -24  -4   -0.02    0.25
  20  26   4    0.00    0.41
 -20 -26  -4    0.00    0.90
  19 -27   3    1.25    0.45
  19 -25   3    0.35    0.56
  19 -23   3    1.33    0.68
  19 -21   3   -1.74    0.83
 -19  21  -3   -0.06    0.32
  19 -19   3    2.74    0.71
 -19  19  -3    3.10    0.43
  19 -17   3    0.69    0.48
 -19  17  -3    0.56    0.35
  19 -15   3    2.20    0.55
 -19  15  -3    2.07    0.32
  19 -13   3   -0.01    0.30
  19 -11   3    2.20    0.42
 -19  11  -3    1.80    0.30
  19  -9   3    2.07    0.36
  19  -7   3    6.56    0.44
  19  -5   3    1.66    0.25
  19  -3   3    7.06    0.43
 -19   3  -3    3.40    1.30
  19  -1   3    1.76    0.25
 -19   1  -3    1.96    1.22
  19   1   3    2.01    0.85
  19   3   3    5.20    0.32
 -19  -3  -3    3.14    2.91
  19   5   3    1.47    0.16
 -19  -5  -3    2.00    0.98
  19   7   3    5.07    0.28
 -19  -7  -3    6.88    2.82
  19   9   3    1.81    0.78
  19  11   3    2.03    0.82
 -19 -11  -3    2.53    2.10
  19  13   3   -0.08    0.15
  19  15   3    1.37    0.17
 -19 -15  -3   -0.14    0.88
  19  17   3   -0.10    0.68
  19  19   3    1.51    0.50
 -19 -19  -3   -0.15    1.44
  19  21   3   -0.01    0.62
 -19 -21  -3    0.79    0.81
  19  23   3    0.90    0.59
 -19 -23  -3    1.27    0.67
  19  25   3    0.14    0.64
 -19 -25  -3    0.07    0.62
  19  27   3    0.10    0.29
  19  29   3    0.14    0.32
  19  31   3    0.26    0.99
 -19 -31  -3    1.54    0.39
  18 -28   2    0.51    0.99
 -18  28  -2    1.26    0.36
  18 -26   2    0.01    0.62
  18 -24   2    1.46    0.49
  18 -22   2    0.51    0.73
  18 -20   2    2.47    0.67
 -18  20  -2   -1.48    0.37
  18 -18   2    0.43    0.68
 -18  18  -2    0.55    0.26
  18 -16   2    4.33    0.61
  18 -14   2    0.27    0.42
 -18  14  -2    0.71    0.27
  18 -12   2   11.69    0.61
 -18  12  -2    6.87    1.48
  18 -10   2    1.39    0.29
 -18  10  -2    1.35    0.26
  18  -6   2    0.25    0.18
  18  -4   2   12.01    1.09
 -18   4  -2   11.45    3.08
  18  -2   2    0.13    0.20
 -18   2  -2    0.43    0.97
  18   0   2   10.49    0.50
 -18   0  -2    9.80    1.11
 -18  -2  -2    0.57    0.85
  18   4   2   14.48    1.09
 -18  -4  -2    8.74    2.65
  18   6   2    0.22    0.14
 -18  -6  -2   -1.00    3.05
  18   8   2   13.56    1.05
 -18  -8  -2   13.31    1.11
  18  10   2    0.71    0.15
 -18 -10  -2    0.41    0.80
  18  12   2    8.84    0.40
 -18 -12  -2    7.50    1.05
  18  14   2   -0.48    0.69
 -18 -14  -2   -0.24    0.81
  18  16   2    1.61    0.44
  18  18   2   -0.35    0.63
 -18 -18  -2    0.87    0.81
  18  20   2    1.14    0.53
 -18 -20  -2    1.87    0.83
  18  22   2    0.83    0.71
 -18 -22  -2    0.48    1.18
  18  24   2    0.99    0.68
 -18 -24  -2   -0.08    0.88
  18  26   2    0.54    0.72
 -18 -26  -2    0.86    0.70
  18  28   2    1.08    0.53
 -18 -28  -2    0.35    0.67
  18  30   2    0.28    0.47
 -18 -30  -2    0.06    0.30
  17 -31   1   -0.10    0.72
  17 -29   1    1.45    0.93
 -17  29  -1    0.15    0.55
  17 -27   1   -0.20    0.89
 -17  27  -1    0.72    0.40
  17 -25   1    1.40    0.91
 -17  25  -1    0.53    0.99
  17 -23   1    0.20    0.51
 -17  23  -1    0.22    0.32
  17 -21   1    0.52    0.62
 -17  21  -1    0.68    0.41
  17 -19   1   -0.02    0.39
  17 -17   1    0.40    0.49
  17 -15   1    1.00    0.42
 -17  15  -1    1.42    1.45
  17 -13   1    0.81    0.43
 -17  13  -1    1.17    1.34
  17 -11   1    0.93    0.38
  17  -9   1    2.27    0.27
 -17   9  -1    2.65    0.27
  17  -7   1    4.60    0.32
  17  -5   1    2.60    0.28
 -17   5  -1    1.48    0.98
  17  -3   1    3.03    0.22
  17  -1   1    4.74    0.78
 -17   1  -1    5.47    0.90
  17   1   1    4.20    0.26
 -17  -1  -1    5.58    0.89
  17   3   1    2.79    0.22
 -17  -3  -1    1.29    0.77
  17   5   1    1.74    0.17
 -17  -5  -1    1.59    0.88
  17   7   1    3.83    0.22
 -17  -7  -1    3.57    0.93
  17   9   1    0.53    0.58
  17  11   1    1.33    0.59
 -17 -11  -1   -0.79    0.76
  17  13   1    0.61    0.59
 -17 -13  -1    0.67    0.95
  17  15   1    0.76    0.58
  17  17   1    0.24    0.62
 -17 -17  -1    0.92    0.92
  17  19   1    0.01    0.63
 -17 -19  -1    1.00    0.81
  17  21   1   -0.28    0.66
 -17 -21  -1    0.04    0.64
  17  23   1   -0.54    0.69
 -17 -23  -1   -0.18    0.80
  17  25   1    1.46    0.70
 -17 -25  -1    0.09    0.57
  17  27   1    0.09    0.48
 -17 -27  -1    0.59    0.53
  17  29   1    0.35    0.52
 -17 -29  -1    0.07    0.87
  17  31   1    0.10    0.50
 -17 -31  -1    0.16    0.32
 -17 -33  -1    1.83    0.47
  16 -32   0   -0.14    0.24
  16 -30   0    0.06    0.89
 -16  30   0    0.38    0.36
  16 -28   0    0.87    0.61
 -16  28   0    1.59    0.50
  16 -26   0    0.11    0.66
 -16  26   0    0.63    0.51
  16 -24   0    4.98    0.72
 -16  24   0    5.85    0.55
  16 -22   0    3.85    0.65
 -16  22   0    7.19    0.54
  16 -20   0    0.77    0.54
 -16  20   0   -2.57    1.46
  16 -18   0    0.86    0.46
 -16  18   0    1.31    0.32
  16 -16   0    7.51    0.58
 -16  16   0    5.19    1.38
  16 -14   0    0.52    0.37
 -16  14   0   -0.56    1.05
  16 -12   0   22.02    0.74
  16 -10   0    1.65    0.23
  16  -8   0   17.84    0.69
  16  -6   0    0.07    0.23
  16  -4   0    2.51    0.20
  16  -2   0    0.40    0.18
 -16   2   0   -0.13    0.78
  16   0   0    1.86    0.45
 -16   0   0    2.60    0.82
  16   2   0    0.27    0.14
 -16  -2   0   -0.82    2.01
  16   4   0    6.56    0.76
 -16  -4   0    9.73    0.97
  16   6   0   -0.24    0.55
 -16  -6   0    0.02    0.63
  16   8   0   18.59    1.15
 -16  -8   0   19.28    1.17
  16  10   0    0.37    0.51
 -16 -10   0    0.11    0.70
  16  12   0   17.14    1.13
 -16 -12   0   20.09    1.42
  16  14   0    0.43    0.57
 -16 -14   0   -0.44    1.61
  16  16   0    6.24    0.69
 -16 -16   0    7.56    1.03
  16  18   0   -0.25    0.57
 -16 -18   0    1.11    0.73
  16  20   0    1.02    0.60
 -16 -20   0    0.54    0.87
  16  22   0    2.80    0.69
 -16 -22   0    2.22    0.68
  16  24   0    3.02    0.66
 -16 -24   0    3.65    0.85
  16  26   0   -0.44    0.47
 -16 -26   0    0.01    1.13
  16  28   0    0.69    0.57
 -16 -28   0    0.52    0.86
  16  30   0   -0.01    0.73
 -16 -30   0    0.05    0.77
  16  32   0   -0.70    1.22
 -16 -32   0   -0.34    0.47
  16  34   0    7.05    1.86
  15 -33  -1    0.80    0.92
 -15  33   1    0.67    0.60
  15 -31  -1    0.26    0.76
 -15  31   1    0.39    0.37
  15 -29  -1    0.61    0.70
 -15  29   1    1.69    0.55
  15 -27  -1    3.38    0.96
 -15  27   1    4.31    0.42
  15 -25  -1    1.58    0.77
  15 -23  -1    2.81    0.70
  15 -21  -1    1.64    0.57
 -15  21   1    1.57    0.40
  15 -19  -1    4.45    0.58
 -15  19   1    0.63    1.34
  15 -17  -1    0.35    0.38
  15 -15  -1    3.69    0.34
 -15  15   1    5.39    0.39
  15 -13  -1    5.17    0.39
 -15  13   1    4.08    1.02
  15 -11  -1    3.16    0.26
  15  -9  -1    5.83    0.33
 -15   9   1    5.53    0.35
  15  -7  -1   25.13    1.04
  15  -3  -1   21.62    0.69
  15   1  -1    8.74    0.40
 -15  -1   1    8.75    0.92
 -15  -3   1   23.54    1.73
  15   5  -1   12.56    0.45
 -15  -5   1    8.31    2.01
  15   7  -1   25.09    1.27
 -15  -7   1   21.18    2.03
  15   9  -1    6.25    0.66
 -15  -9   1    7.39    1.56
  15  11  -1    1.36    0.49
 -15 -11   1    2.20    0.64
  15  13  -1    4.53    0.46
 -15 -13   1    4.33    0.89
  15  15  -1    1.81    0.54
 -15 -15   1    2.75    0.64
  15  17  -1    0.70    0.39
 -15 -17   1    0.48    0.78
  15  19  -1    2.09    0.48
 -15 -19   1    3.26    0.86
  15  21  -1    0.09    0.44
 -15 -21   1    0.50    0.94
  15  23  -1    1.40    0.45
 -15 -23   1    1.47    1.08
  15  25  -1    1.13    0.63
 -15 -25   1   -0.05    0.91
  15  27  -1    2.05    0.54
 -15 -27   1    1.87    1.23
  15  29  -1   -0.49    0.65
 -15 -29   1    0.43    1.07
  15  31  -1    0.05    0.45
 -15 -31   1    1.53    0.81
  15  33  -1    0.61    0.44
  14 -34  -2    0.04    0.85
  14 -32  -2    3.71    0.94
 -14  32   2    3.19    0.43
  14 -30  -2   -0.09    0.76
 -14  30   2    1.01    0.53
  14 -28  -2    4.35    0.71
 -14  28   2    4.51    0.54
  14 -26  -2    0.84    0.77
 -14  26   2    1.56    0.45
  14 -24  -2    5.90    0.75
 -14  24   2    4.56    0.50
  14 -22  -2   -0.40    0.54
  14 -20  -2    9.14    0.67
 -14  20   2    9.42    0.55
  14 -18  -2    1.37    0.46
 -14  18   2    0.62    0.30
  14 -16  -2   22.60    0.89
 -14  16   2   26.34    1.08
  14 -14  -2    1.73    0.36
 -14  14   2    1.41    1.02
  14 -12  -2   13.20    0.71
 -14  12   2    9.35    1.07
  14 -10  -2    3.40    0.28
 -14  10   2    3.34    0.28
  14  -8  -2   10.86    0.45
 -14   8   2   11.47    0.53
  14  -6  -2    0.47    0.15
 -14   6   2    1.65    2.04
  14  -4  -2   10.23    0.44
 -14   4   2   11.03    0.99
  14  -2  -2    0.11    0.14
 -14   2   2    0.72    2.10
  14   0  -2   16.24    0.90
 -14   0   2   14.22    1.14
  14   2  -2    0.75    0.47
 -14  -2   2    0.97    0.59
  14   6  -2    0.83    1.16
 -14  -6   2    1.42    0.59
 -14  -8   2   15.62    1.00
  14  10  -2    2.99    0.48
 -14 -10   2    2.91    0.63
  14  12  -2   10.82    0.85
 -14 -12   2    7.96    1.47
  14  14  -2    1.39    0.51
 -14 -14   2    0.86    0.69
 -14 -16   2   13.94    0.97
  14  18  -2    0.82    0.55
 -14 -18   2    0.68    0.76
  14  20  -2    7.82    0.71
 -14 -20   2    7.10    0.97
  14  22  -2    0.74    0.62
 -14 -22   2   -0.95    0.91
  14  24  -2    2.62    0.67
 -14 -24   2    2.91    0.89
  14  26  -2    0.73    0.48
 -14 -26   2    0.59    1.08
  14  28  -2    1.40    0.71
 -14 -28   2    3.81    0.90
  14  30  -2    0.87    0.71
 -14 -30   2    0.78    0.65
  14  32  -2    2.19    0.66
 -14 -32   2   -0.07    0.61
  14  34  -2    0.88    0.67
 -13  35   3    0.71    0.54
  13 -33  -3   -0.09    0.79
 -13  33   3    1.40    0.55
  13 -31  -3    4.13    0.84
 -13  31   3    4.55    0.55
  13 -29  -3    1.25    0.87
 -13  29   3    2.24    0.39
  13 -27  -3    4.47    0.75
 -13  27   3    7.61    0.64
  13 -25  -3    3.38    0.67
 -13  25   3    4.13    0.44
  13 -23  -3    2.13    0.59
 -13  23   3    1.51    0.36
  13 -21  -3   13.23    0.79
 -13  21   3   13.60    0.61
  13 -19  -3    5.12    0.59
  13 -17  -3    2.90    0.49
 -13  17   3    2.56    0.27
  13 -15  -3    2.64    0.29
 -13  15   3    2.64    0.31
  13 -13  -3   13.39    0.60
 -13  13   3   14.91    0.67
  13 -11  -3   11.86    0.60
 -13  11   3    6.16    0.91
  13  -9  -3   36.89    1.51
  13  -7  -3    8.97    0.37
  13  -5  -3   19.69    0.66
 -13   5   3   21.93    1.27
  13  -3  -3    3.86    0.26
 -13   3   3    7.89    0.70
  13  -1  -3   24.36    1.23
 -13   1   3   28.06    1.66
 -13  -1   3   26.62    2.23
  13   3  -3    6.68    0.53
 -13  -3   3    9.56    0.85
  13   5  -3   23.89    1.17
 -13  -5   3   32.43    2.26
  13   7  -3    8.98    0.59
 -13  -7   3   13.69    1.02
 -13 -11   3    6.99    0.66
  13  13  -3    9.30    1.53
 -13 -13   3   13.96    0.83
  13  15  -3    2.09    0.55
  13  17  -3    2.19    0.43
 -13 -17   3    1.86    0.59
  13  19  -3    4.29    0.52
 -13 -19   3    4.25    0.62
  13  21  -3    8.92    0.74
 -13 -21   3    7.89    1.05
  13  23  -3    0.44    0.59
 -13 -23   3    1.22    0.79
  13  25  -3    2.28    0.50
 -13 -25   3    2.51    1.13
  13  27  -3    2.35    0.72
 -13 -27   3    2.95    1.27
  13  29  -3    1.45    0.74
 -13 -29   3    0.70    0.94
  13  31  -3    2.01    0.63
 -13 -31   3    1.12    0.49
  13  33  -3    0.26    0.69
 -13 -33   3   -0.05    0.33
 -13 -35   3   -0.28    0.41
  12 -36  -4    0.03    0.28
 -12  36   4    2.65    0.30
  12 -34  -4   -0.54    1.01
 -12  34   4    0.54    0.40
  12 -32  -4    1.17    0.87
 -12  32   4    2.33    0.36
  12 -30  -4   -0.14    0.85
 -12  30   4    0.11    0.47
  12 -28  -4    0.19    0.69
  12 -26  -4    1.73    0.46
 -12  26   4    2.52    0.43
  12 -24  -4   12.05    0.75
 -12  24   4   14.53    0.73
  12 -22  -4    4.70    0.53
 -12  22   4    5.63    0.42
  12 -20  -4   16.68    0.85
  12 -18  -4    5.39    0.47
  12 -16  -4   26.56    0.94
 -12  16   4   30.25    1.24
  12 -14  -4    7.48    0.48
 -12  14   4   10.33    0.51
  12 -12  -4   29.11    1.14
  12 -10  -4    1.03    0.22
 -12  10   4   -0.62    0.65
  12  -8  -4   34.76    1.00
  12  -6  -4   17.01    0.60
  12  -4  -4   62.25    2.42
 -12   4   4   56.69    2.32
  12  -2  -4    2.00    0.16
 -12   2   4    4.41    0.56
 -12   0   4   23.88    2.00
 -12  -2   4    4.19    0.64
  12   4  -4   60.79    2.30
 -12  -4   4   71.89    3.37
  12   6  -4   21.69    1.01
  12   8  -4   34.42    1.35
 -12  -8   4   36.47    1.37
  12  10  -4    0.33    0.42
 -12 -10   4    0.28    0.49
 -12 -12   4   23.05    1.44
 -12 -14   4    4.52    0.79
  12  16  -4   10.59    1.77
 -12 -16   4   20.25    1.26
  12  18  -4    1.24    1.78
 -12 -18   4    2.19    0.64
  12  20  -4   11.83    0.84
  12  22  -4    4.36    0.57
 -12 -22   4    4.02    0.86
  12  24  -4   11.40    0.84
 -12 -24   4    8.97    0.93
  12  26  -4    1.96    0.64
 -12 -26   4    2.30    1.11
  12  28  -4    0.66    0.50
 -12 -28   4    2.30    1.17
  12  30  -4    0.44    0.46
 -12 -30   4    0.12    0.88
  12  32  -4    2.89    0.90
 -12 -32   4    1.81    0.78
  12  34  -4    1.39    0.77
 -12 -34   4    0.02    0.49
  11 -37  -5   -0.14    0.26
 -11  37   5    0.54    0.38
  11 -33  -5   -0.05    0.90
 -11  33   5    0.67    1.20
  11 -31  -5    0.20    0.42
 -11  31   5    0.32    0.32
  11 -29  -5    1.53    0.71
 -11  29   5    2.40    0.45
  11 -27  -5    0.44    0.70
  11 -25  -5    5.05    0.50
  11 -23  -5    2.59    0.57
 -11  23   5    3.82    0.41
  11 -21  -5    5.01    0.58
  11 -19  -5   12.87    0.82
  11 -17  -5    0.64    0.35
 -11  17   5    0.11    0.24
  11 -15  -5    0.76    0.35
 -11  15   5    0.73    0.25
  11 -13  -5   10.26    0.56
  11 -11  -5    5.83    0.33
  11  -9  -5   37.05    1.06
  11  -7  -5   17.90    0.66
 -11   7   5   20.03    0.96
 -11   5   5   92.42    3.50
  11  -3  -5    8.64    0.31
 -11   3   5    9.56    0.62
  11  -1  -5   20.59    0.99
 -11   1   5   22.86    0.96
 -11  -1   5   23.37    1.00
  11   3  -5   10.14    0.53
 -11  -3   5   10.01    0.58
  11   5  -5   96.73    3.36
 -11  -5   5  100.92    3.65
  11   7  -5   18.64    0.73
 -11  -7   5   20.99    0.86
  11   9  -5   38.68    1.58
 -11  -9   5   31.32    1.87
  11  11  -5    5.93    0.48
 -11 -11   5    6.82    0.75
  11  13  -5    7.58    0.62
 -11 -13   5    9.05    0.69
  11  15  -5    0.58    0.49
 -11 -15   5    0.24    0.38
  11  17  -5    0.18    0.47
 -11 -17   5    1.56    0.46
  11  19  -5    2.89    1.91
 -11 -19   5    8.41    0.94
  11  21  -5    3.80    2.05
 -11 -21   5    4.34    0.63
  11  23  -5    2.38    2.32
 -11 -23   5    2.63    0.62
  11  25  -5    4.29    0.66
 -11 -25   5    4.13    0.81
  11  27  -5   -0.42    0.63
 -11 -27   5    0.67    0.81
  11  29  -5    1.49    0.69
 -11 -29   5    1.12    0.77
  11  31  -5    0.58    0.65
 -11 -31   5    0.07    0.80
  11  33  -5   -0.26    0.48
  11  35  -5   -0.46    0.94
  10 -36  -6    0.04    0.36
 -10  34   6   -0.19    0.33
  10 -32  -6    1.05    0.69
  10 -30  -6    0.48    0.44
 -10  30   6    0.73    0.38
  10 -28  -6    1.65    0.61
 -10  28   6    1.22    0.31
  10 -26  -6   -0.02    0.61
 -10  26   6    0.40    0.21
  10 -24  -6    3.44    0.57
  10 -22  -6    5.86    0.59
 -10  22   6    6.25    0.42
  10 -20  -6    2.88    0.44
 -10  20   6    2.22    0.30
  10 -18  -6   13.31    0.71
 -10  18   6   15.35    0.72
  10 -16  -6    8.71    0.54
 -10  16   6    9.22    0.45
  10 -14  -6   17.98    0.72
 -10  14   6   18.37    0.65
  10 -12  -6   19.44    0.79
  10 -10  -6    3.52    0.22
  10  -8  -6   47.47    1.82
  10  -6  -6   56.36    1.50
 -10   6   6   57.20    3.60
  10  -2  -6   33.36    0.93
 -10   2   6   32.81    2.11
  10   0  -6   24.88    1.17
 -10   0   6   42.23    2.54
 -10  -2   6   34.75    1.19
  10   4  -6   73.14    2.09
 -10  -4   6   77.50    2.07
  10   8  -6   52.88    1.74
 -10  -8   6   60.03    2.53
  10  10  -6    2.57    0.40
 -10 -10   6    3.12    0.45
  10  12  -6   17.02    0.88
 -10 -12   6   19.28    1.15
  10  16  -6    6.18    0.60
 -10 -16   6    7.97    0.77
  10  18  -6   12.41    0.76
 -10 -18   6   11.02    0.75
  10  20  -6    2.35    0.44
 -10 -20   6    1.73    0.71
  10  22  -6    5.20    0.63
 -10 -22   6    5.50    0.80
  10  24  -6    3.39    0.64
 -10 -24   6    2.95    0.81
  10  26  -6    1.83    0.64
 -10 -26   6    0.65    0.85
  10  28  -6   -2.16    0.70
 -10 -28   6    0.00    0.63
  10  30  -6    0.22    0.54
 -10 -30   6   -0.05    1.01
  10  32  -6    0.29    0.77
 -10 -32   6   -0.09    0.62
  10  34  -6    0.10    0.65
   9 -39  -7    1.47    0.36
   9 -37  -7    0.35    0.55
  -9  37   7    0.16    0.20
   9 -35  -7   -0.25    0.52
  -9  35   7    0.00    0.32
   9 -33  -7   -0.11    0.55
  -9  33   7    0.26    0.39
   9 -31  -7    0.52    0.64
  -9  31   7    0.88    0.41
   9 -29  -7    0.34    0.56
  -9  29   7    1.33    0.40
   9 -27  -7    0.25    0.51
   9 -25  -7    3.18    0.55
  -9  25   7    3.38    0.36
   9 -23  -7    4.78    0.52
   9 -21  -7    0.93    0.41
   9 -19  -7    2.01    0.30
  -9  19   7    0.46    0.25
   9 -17  -7    0.37    0.30
  -9  17   7    0.86    0.23
   9 -15  -7    0.80    0.31
   9 -13  -7    5.76    0.29
  -9  13   7    3.59    0.23
   9 -11  -7    1.55    0.23
   9  -9  -7   10.55    0.44
  -9   9   7   15.66    1.04
   9  -5  -7   38.91    1.45
  -9   5   7   53.25    2.40
  -9   3   7   85.34    2.39
  -9   1   7   67.99    2.05
   9   1  -7   62.87    1.92
   9   3  -7   76.39    2.06
  -9  -3   7   80.29    2.75
   9   5  -7   39.78    1.26
  -9  -5   7   42.23    1.36
   9   7  -7    9.28    0.51
  -9  -7   7   11.76    0.59
   9   9  -7   13.88    0.61
  -9  -9   7   13.03    0.79
   9  11  -7    1.22    0.38
  -9 -11   7    1.01    0.40
   9  13  -7    6.04    0.49
  -9 -13   7    6.86    0.53
   9  15  -7    0.63    0.41
  -9 -15   7    0.89    0.55
   9  17  -7    0.06    0.43
  -9 -17   7    2.05    0.55
   9  19  -7    2.13    0.42
  -9 -19   7    1.53    0.61
   9  21  -7    0.45    0.38
  -9 -21   7    0.17    0.65
   9  23  -7    3.73    0.46
  -9 -23   7    4.45    0.79
   9  25  -7    3.93    0.66
  -9 -25   7    3.37    0.60
   9  27  -7    0.51    0.79
  -9 -27   7    1.02    0.83
   9  29  -7    1.72    0.52
  -9 -29   7    0.60    0.94
   9  31  -7    1.05    0.81
   9  33  -7   -1.55    0.62
  -9 -33   7    0.33    0.41
   8 -38  -8   -0.13    0.34
   8 -36  -8    0.10    0.43
  -8  36   8   -0.11    0.21
   8 -34  -8    0.36    0.51
  -8  34   8    0.64    0.39
   8 -32  -8    0.48    0.55
  -8  32   8    1.24    0.40
   8 -30  -8   -0.07    0.53
   8 -28  -8    0.31    0.55
  -8  28   8    0.45    0.29
   8 -26  -8    1.60    0.49
  -8  26   8   -1.09    2.60
   8 -24  -8   -0.04    0.35
  -8  24   8    1.11    0.28
   8 -22  -8    4.98    0.42
  -8  22   8    4.88    0.36
   8 -20  -8    3.37    0.41
   8 -18  -8    0.16    0.28
   8 -16  -8    9.66    0.51
   8 -14  -8    9.00    0.40
   8 -12  -8    0.36    0.20
   8 -10  -8    9.67    0.37
   8  -8  -8    0.28    0.15
  -8   8   8    0.21    1.10
   8  -6  -8   15.09    0.45
  -8   6   8   17.85    0.91
   8  -4  -8    3.05    0.33
   8  -2  -8   10.68    0.55
  -8   2   8    9.18    0.89
   8   0  -8   10.78    0.50
  -8   0   8   10.74    0.50
   8   2  -8   10.97    0.51
  -8  -2   8   10.27    0.45
   8   4  -8    3.55    0.32
  -8  -4   8    3.08    0.38
   8   6  -8   17.90    0.67
  -8  -6   8   19.56    0.90
   8   8  -8    0.13    0.28
  -8  -8   8   -0.27    0.35
   8  10  -8    8.44    0.48
  -8 -10   8    8.24    0.50
   8  12  -8    0.87    0.34
  -8 -12   8    0.97    0.43
   8  14  -8    9.13    0.56
  -8 -14   8    9.00    0.67
   8  16  -8    9.08    0.54
  -8 -16   8    9.07    0.70
   8  18  -8    0.40    0.32
  -8 -18   8    1.09    0.52
   8  20  -8    3.72    0.41
  -8 -20   8    2.21    0.64
   8  22  -8    4.80    0.56
  -8 -22   8    4.06    0.72
   8  24  -8    0.56    0.50
  -8 -24   8    0.81    0.55
   8  26  -8    2.43    0.47
  -8 -26   8    2.27    0.81
   8  28  -8    0.14    0.64
  -8 -28   8    1.68    0.71
   8  30  -8    0.62    0.49
  -8 -30   8    0.08    0.86
   8  32  -8    0.98    0.64
  -8 -32   8    1.01    0.41
   8  34  -8    1.06    0.79
  -8 -34   8   -0.25    0.47
   7 -37  -9    0.07    0.25
  -7  37   9    0.20    0.51
   7 -35  -9    1.19    0.54
   7 -33  -9    1.47    0.57
   7 -31  -9    2.45    0.55
  -7  31   9    4.75    0.46
   7 -29  -9    1.33    0.50
  -7  29   9    1.67    0.39
   7 -27  -9    1.04    0.40
  -7  27   9    0.77    0.24
   7 -25  -9    1.56    0.39
  -7  25   9    2.99    2.29
   7 -23  -9    6.78    0.52
   7 -21  -9    5.60    0.38
  -7  21   9    4.83    0.33
   7 -19  -9   35.00    1.06
   7 -17  -9   17.06    0.81
   7 -15  -9   29.97    1.16
   7 -13  -9   12.09    0.56
   7 -11  -9   11.44    0.47
  -7  11   9   11.15    1.26
   7  -9  -9    6.70    0.30
  -7   9   9    3.48    1.03
   7  -7  -9   14.55    0.44
  -7   7   9   16.47    1.15
   7  -5  -9   24.67    0.98
  -7   5   9   22.64    1.35
   7  -3  -9   63.76    2.33
  -7   3   9   64.79    2.74
   7  -1  -9   86.19    3.08
   7   1  -9   85.50    2.34
  -7  -1   9   84.41    2.96
   7   3  -9   72.35    1.92
  -7  -3   9   67.46    2.45
   7   5  -9   27.90    0.94
  -7  -5   9   29.92    1.35
   7   7  -9   18.06    0.71
  -7  -7   9   17.18    0.88
   7   9  -9    5.31    0.38
  -7  -9   9    5.52    0.47
   7  11  -9   11.56    0.64
  -7 -11   9   12.89    0.61
   7  13  -9    9.66    0.56
  -7 -13   9    9.69    0.69
   7  15  -9   32.53    1.13
  -7 -15   9   33.71    1.52
   7  17  -9   17.81    0.80
  -7 -17   9   17.91    1.03
   7  21  -9    5.91    0.49
  -7 -21   9    4.81    0.69
   7  23  -9    7.66    0.65
  -7 -23   9    6.54    0.65
   7  25  -9    2.07    0.42
  -7 -25   9    1.27    0.68
   7  27  -9    0.45    0.52
  -7 -27   9    0.43    0.67
   7  29  -9    0.40    0.48
  -7 -29   9    0.94    0.79
   7  31  -9    4.32    0.61
  -7 -31   9    3.50    0.73
   7  33  -9    0.07    0.58
  -7 -33   9   -0.12    0.89
   6 -36 -10    0.26    0.61
  -6  36  10    1.98    0.32
  -6  34  10    0.54    0.46
   6 -32 -10    1.37    0.68
   6 -30 -10    0.53    0.59
  -6  30  10    1.77    0.30
   6 -28 -10    0.50    0.62
  -6  28  10    0.55    0.22
   6 -26 -10    0.14    0.44
   6 -24 -10   -0.06    0.38
  -6  24  10    0.25    0.24
   6 -22 -10   -0.06    0.37
   6 -20 -10    2.96    0.30
   6 -18 -10    1.60    0.27
   6 -16 -10   12.37    0.52
   6 -14 -10    3.53    0.28
  -6  14  10    4.62    1.17
   6 -12 -10    4.25    0.28
  -6  12  10    6.66    0.94
   6 -10 -10    2.16    0.15
  -6  10  10   -0.25    0.67
   6  -8 -10    2.63    0.18
  -6   8  10    3.98    0.65
   6  -6 -10   13.64    0.42
  -6   6  10   12.80    0.94
   6  -4 -10    7.17    0.24
  -6   4  10    5.76    0.72
   6  -2 -10    6.64    0.39
  -6   0  10   31.32    1.52
   6   2 -10    6.47    0.38
  -6  -2  10    7.06    0.42
   6   4 -10    8.66    0.50
  -6  -4  10    7.83    0.41
   6   6 -10   14.70    0.57
  -6  -6  10   17.08    0.85
   6   8 -10    2.62    0.25
  -6  -8  10    4.08    0.38
   6  10 -10    2.10    0.33
  -6 -10  10    2.24    0.36
   6  12 -10    5.08    0.34
  -6 -12  10    5.85    0.50
   6  14 -10    3.78    0.40
  -6 -14  10    4.52    0.44
   6  16 -10   13.48    0.67
  -6 -16  10   13.75    0.78
   6  18 -10    1.96    0.41
  -6 -18  10    2.16    0.35
   6  20 -10    3.24    0.37
  -6 -20  10    3.12    0.45
   6  22 -10    0.28    0.42
  -6 -22  10    0.75    0.53
   6  24 -10    0.62    0.49
  -6 -24  10   -0.37    0.41
   6  26 -10    0.45    0.55
  -6 -26  10    0.16    0.46
   6  28 -10    1.04    0.62
  -6 -28  10    0.53    0.62
   6  30 -10    0.96    0.64
  -6 -30  10    1.34    0.98
   6  32 -10    0.97    0.82
  -6 -32  10    0.57    0.92
   5 -33 -11    1.15    0.35
   5 -31 -11    3.19    0.68
   5 -29 -11    2.96    0.55
   5 -27 -11    8.16    0.61
   5 -25 -11    6.38    0.47
   5 -23 -11    8.99    0.55
   5 -21 -11   10.91    0.60
   5 -19 -11    9.56    0.47
  -5  19  11    6.61    1.40
   5 -17 -11    5.27    0.35
  -5  17  11    5.45    1.40
   5 -15 -11   15.51    0.67
  -5  15  11   18.20    1.23
   5 -13 -11    5.33    0.31
   5 -11 -11   37.76    0.98
   5  -9 -11   25.38    0.73
   5  -7 -11   43.30    1.12
   5  -5 -11   76.21    1.84
   5  -1 -11   93.39    3.52
   5   1 -11   93.58    2.52
  -5  -1  11   90.34    3.26
   5   3 -11   42.33    1.28
  -5  -3  11   40.43    1.61
   5   5 -11   83.59    2.88
  -5  -5  11   82.96    2.94
   5   7 -11   47.95    1.47
  -5  -7  11   54.72    1.64
   5   9 -11   28.46    0.99
  -5  -9  11   25.66    1.18
  -5 -11  11   46.53    1.86
   5  13 -11    5.90    0.36
  -5 -13  11    4.81    0.39
   5  15 -11   18.46    0.90
  -5 -15  11   20.38    0.85
   5  17 -11    6.98    0.49
  -5 -17  11    5.91    0.56
   5  19 -11   12.39    0.74
  -5 -19  11   12.67    0.83
   5  21 -11   13.11    0.73
  -5 -21  11   12.29    0.74
   5  23 -11   10.34    0.71
  -5 -23  11   11.25    0.85
   5  25 -11    8.42    0.58
  -5 -25  11    9.34    0.97
   5  27 -11    9.66    0.59
  -5 -27  11    9.28    1.02
   5  29 -11    2.09    0.44
  -5 -29  11    3.71    1.04
   5  31 -11    5.72    0.71
  -5 -31  11    3.86    1.03
  -5 -33  11    2.05    1.05
   4 -32 -12    1.07    0.50
   4 -30 -12    0.16    0.61
   4 -28 -12    1.08    0.63
   4 -26 -12    0.10    0.53
   4 -24 -12    3.47    0.47
   4 -22 -12    0.76    0.34
   4 -20 -12    0.10    0.24
   4 -18 -12    0.27    0.20
   4 -16 -12    5.74    0.22
   4 -14 -12    3.03    0.17
   4 -10 -12    0.99    0.08
   4  -8 -12   29.26    0.73
   4  -6 -12    3.67    0.17
   4  -4 -12    3.73    0.24
   4  -2 -12    1.82    0.20
   4   0 -12   41.54    1.58
   4   2 -12    1.77    0.24
  -4  -2  12    2.50    0.38
   4   4 -12    3.76    0.29
  -4  -4  12    3.80    0.40
   4   6 -12    3.77    0.30
  -4  -6  12    3.81    0.34
   4   8 -12   31.49    1.18
  -4  -8  12   32.93    1.49
   4  10 -12    1.07    0.25
  -4 -10  12    0.73    0.30
   4  12 -12   20.60    0.80
  -4 -12  12   21.92    0.92
   4  14 -12    3.64    0.34
  -4 -14  12    3.44    0.41
   4  16 -12    7.46    0.50
  -4 -16  12    6.59    0.55
   4  18 -12    0.33    0.24
  -4 -18  12    0.37    0.42
   4  20 -12    0.76    0.37
  -4 -20  12    1.13    0.38
   4  22 -12    1.36    0.41
  -4 -22  12    0.50    0.60
   4  24 -12    4.75    0.41
  -4 -24  12    6.09    0.80
   4  26 -12    0.74    0.45
  -4 -26  12    0.76    0.71
   4  28 -12    2.23    0.55
  -4 -28  12    3.59    1.06
   4  30 -12    0.40    0.45
  -4 -30  12   -1.20    1.17
   4  32 -12    1.32    0.44
  -4 -32  12   -0.39    1.12
   3 -29 -13    2.18    0.58
   3 -27 -13    3.17    0.54
   3  -3 -13   22.49    0.90
   3  -1 -13   11.82    0.51
   3   1 -13   12.21    0.68
   3   3 -13   24.79    0.94
  -3  -3  13   24.69    1.18
   3   5 -13   24.30    0.96
  -3  -5  13   21.67    0.95
   3   7 -13   45.35    1.44
  -3  -7  13   41.37    1.69
   3   9 -13   42.26    1.32
  -3  -9  13   41.88    1.70
   3  11 -13   17.85    0.69
  -3 -11  13   19.63    1.08
   3  13 -13   19.13    0.80
  -3 -13  13   19.64    0.78
   3  15 -13    2.27    0.30
  -3 -15  13    3.09    0.41
   3  17 -13    5.40    0.42
  -3 -17  13    5.48    0.54
   3  19 -13   14.61    0.69
  -3 -19  13   16.57    0.97
   3  21 -13    7.48    0.44
  -3 -21  13    7.41    0.72
   3  23 -13   10.25    0.64
  -3 -23  13    9.81    0.94
   3  25 -13   10.82    0.66
  -3 -25  13    8.75    0.86
   3  27 -13    5.42    0.56
  -3 -27  13    5.90    0.97
   3  29 -13    2.95    0.58
  -3 -29  13    1.82    0.97
   3  31 -13    0.50    0.51
  -3 -31  13    1.06    1.03
   2  -2 -14    0.87    0.10
   2   0 -14   29.77    1.31
   2   2 -14    1.06    0.20
  -2  -2  14    0.41    0.37
   2   4 -14    2.48    0.27
  -2  -4  14    2.82    0.29
   2   6 -14    3.64    0.33
  -2  -6  14    3.60    0.38
   2   8 -14   52.87    2.00
  -2  -8  14   53.47    2.21
   2  10 -14    0.68    0.27
  -2 -10  14    0.64    0.41
   2  12 -14   19.47    0.80
  -2 -12  14   18.93    0.82
   2  14 -14    2.14    0.31
  -2 -14  14    2.12    0.43
   2  16 -14    1.19    0.31
  -2 -16  14    0.78    0.40
   2  18 -14    1.28    0.33
  -2 -18  14    1.10    0.50
   2  20 -14    1.73    0.26
  -2 -20  14    2.95    0.63
   2  22 -14    1.10    0.29
  -2 -22  14    0.73    0.73
   2  24 -14    6.44    0.56
  -2 -24  14    5.46    0.85
   2  26 -14   -0.43    0.45
  -2 -26  14    0.11    0.81
   2  28 -14    1.86    0.47
  -2 -28  14    2.22    0.98
   2  30 -14    0.36    0.39
  -2 -30  14    0.03    0.86
   1   1 -15   12.88    0.59
   1   3 -15    8.39    0.41
  -1  -3  15    9.84    0.66
   1   5 -15    4.40    0.34
  -1  -5  15    4.24    0.41
   1   7 -15    4.36    0.34
  -1  -7  15    4.36    0.44
   1   9 -15    0.62    0.24
  -1  -9  15    0.83    0.34
   1  11 -15    1.12    0.30
  -1 -11  15    1.23    0.45
   1  13 -15    7.67    0.51
  -1 -13  15    6.59    0.59
   1  15 -15    9.40    0.53
  -1 -15  15    7.54    0.67
   1  17 -15    5.21    0.44
  -1 -17  15    4.64    0.67
   1  19 -15    3.14    0.38
  -1 -19  15    3.66    0.64
   1  21 -15    2.46    0.41
  -1 -21  15    1.68    0.67
   1  23 -15    1.62    0.33
  -1 -23  15    1.29    0.79
   1  25 -15    2.49    0.37
  -1 -25  15    1.00    0.80
   1  27 -15   -0.01    0.32
  -1 -27  15    0.38    0.91
   1  29 -15    1.22    0.23
  -1 -29  15   -0.27    0.70
   0   2 -16    0.27    0.12
   0  -2  16    0.26    0.29
   0   4 -16   20.10    0.85
   0  -4  16   23.96    1.06
   0   6 -16    0.20    0.21
   0  -6  16    0.00    0.29
   0   8 -16   22.75    0.91
   0  -8  16   20.45    1.16
   0  10 -16    0.10    0.31
   0 -10  16   -0.43    0.32
   0  12 -16   12.30    0.63
   0 -12  16   10.58    0.73
   0  14 -16    0.00    0.31
   0 -14  16   -0.09    0.49
   0  16 -16    9.02    0.52
   0 -16  16    8.97    0.83
   0  18 -16   -0.06    0.35
   0 -18  16    0.03    0.63
   0  20 -16    5.63    0.37
[truncated: 189,707 more chars]
