# Supplementary material for: Crystal structure of cis-di­chlorido­(1,4,8,11-tetra­aza­cyclo­tetra­decane-κ4 N)chromium(III) (oxalato-κ2 O 1,O 2)(1,4,8,11-tetra­aza­cyclo­tetra­decane-κ4 N)chromium(III) bis(perchlorate) from synchrotron data
Source: Acta Crystallogr E Crystallogr Commun. 2016 Sep 9;72(Pt 10):1417–20. doi: 10.1107/S2056989016014134 (PMC5050767; doi:10.1107/S2056989016014134)
Supplement: Supplementary file 2 [file e-72-01417-Isup2.hkl]

data_I                                                                          
_shelx_title ' s118 in Fdd2 (needle orange)'                                    
_shelx_refln_list_code          4                                               
_shelx_F_calc_maximum      448.32                                               
_exptl_crystal_F_000      3584.00                                               
_reflns_d_resolution_high  0.7259                                               
                                                                                
loop_                                                                           
 _space_group_symop_operation_xyz                                               
 'x, y, z'                                                                      
 '-x, -y, z'                                                                    
 'x+1/4, -y+1/4, z+1/4'                                                         
 '-x+1/4, y+1/4, z+1/4'                                                         
 'x, y+1/2, z+1/2'                                                              
 '-x, -y+1/2, z+1/2'                                                            
 'x+1/4, -y+3/4, z+3/4'                                                         
 '-x+1/4, y+3/4, z+3/4'                                                         
 'x+1/2, y, z+1/2'                                                              
 '-x+1/2, -y, z+1/2'                                                            
 'x+3/4, -y+1/4, z+3/4'                                                         
 '-x+3/4, y+1/4, z+3/4'                                                         
 'x+1/2, y+1/2, z'                                                              
 '-x+1/2, -y+1/2, z'                                                            
 'x+3/4, -y+3/4, z+1/4'                                                         
 '-x+3/4, y+3/4, z+1/4'                                                         
                                                                                
_cell_length_a    18.5992                                                       
_cell_length_b    26.9864                                                       
_cell_length_c    14.0425                                                       
_cell_angle_alpha  90.000                                                       
_cell_angle_beta   90.000                                                       
_cell_angle_gamma  90.000                                                       
                                                                                
_shelx_F_squared_multiplier     1.000                                           
                                                                                
loop_                                                                           
 _refln_index_h                                                                 
 _refln_index_k                                                                 
 _refln_index_l                                                                 
 _refln_F_squared_calc                                                          
 _refln_F_squared_meas                                                          
 _refln_F_squared_sigma                                                         
 _refln_observed_status                                                         
   3   3 -19        319.52        199.56        79.14 o                         
   1   5 -19        225.62        261.49        68.81 o                         
   3   5 -19        240.78        113.54       120.42 o                         
   6   0 -18       8584.98       7373.33       392.24 o                         
   2   2 -18         42.15         99.78        41.29 o                         
   4   2 -18       9472.41       8821.85       478.25 o                         
   6   2 -18        291.57        251.57        36.13 o                         
   8   2 -18       4553.62       4317.69       161.12 o                         
   2   4 -18       8427.92       7997.73       393.96 o                         
   4   4 -18        429.00        492.01       113.54 o                         
   6   4 -18       6843.47       6382.42       309.66 o                         
   8   4 -18        903.03        829.20       118.70 o                         
   0   6 -18       5812.98       5601.39       216.76 o                         
   2   6 -18        178.02        116.24        60.31 o                         
   4   6 -18       3165.99       3144.76       220.20 o                         
   6   6 -18        681.83        726.98        64.63 o                         
   8   6 -18       2957.50       2649.31       189.24 o                         
   2   8 -18       2735.40       2278.68       285.57 o                         
   4   8 -18         56.68        101.80        62.84 o                         
   6   8 -18       3145.65       2630.22       221.92 o                         
   0  10 -18       1761.62       1871.72       147.95 o                         
   2  10 -18         56.70        151.82        76.04 o                         
   4  10 -18       1653.45       1550.37       100.83 o                         
   6  10 -18        380.32        392.04        77.56 o                         
   2  12 -18       6472.15       6864.60       244.29 o                         
   4  12 -18        389.19        353.07        79.32 o                         
   1   1 -17       1599.04       1537.97        86.02 o                         
   3   1 -17       1061.30        877.37        82.58 o                         
   5   1 -17       2314.33       2365.41        83.31 o                         
   7   1 -17        196.09        160.59        49.54 o                         
   9   1 -17        436.19        453.52       101.40 o                         
  11   1 -17        188.12        102.93        79.14 o                         
   1   3 -17        897.04        847.30        48.66 o                         
   3   3 -17         98.36         99.78        86.02 o                         
   5   3 -17        795.07        915.22       120.42 o                         
   7   3 -17         20.42          1.41        67.99 o                         
   9   3 -17        884.47        936.10       110.10 o                         
  11   3 -17        728.06        752.68        57.13 o                         
   1   5 -17        796.70        621.45        54.38 o                         
   3   5 -17        152.88         99.78        92.90 o                         
   5   5 -17        385.59        243.58        80.86 o                         
   7   5 -17       1160.45        949.66        59.21 o                         
   9   5 -17         31.59         81.29        64.92 o                         
  11   5 -17        385.49        411.44       156.55 o                         
   1   7 -17        702.30        638.79       113.54 o                         
   3   7 -17       4760.29       5084.56       181.85 o                         
   5   7 -17        135.49        163.12        56.65 o                         
   7   7 -17        558.27        471.37       127.30 o                         
   9   7 -17        535.37        457.87        63.89 o                         
  11   7 -17       1768.51       1700.83       100.92 o                         
   1   9 -17       1821.50       1683.66        94.79 o                         
   3   9 -17        846.38       1114.46        80.82 o                         
   5   9 -17        237.13        288.24        66.06 o                         
   7   9 -17        976.40        998.11        74.36 o                         
   9   9 -17        433.36        420.20        58.96 o                         
   1  11 -17        615.61        525.60        72.50 o                         
   3  11 -17       1366.91       1280.63        91.21 o                         
   5  11 -17        407.79        285.81        69.99 o                         
   7  11 -17        655.27        677.35        77.00 o                         
   9  11 -17         54.65         -6.42        76.62 o                         
   1  13 -17        700.86        604.16        82.29 o                         
   3  13 -17        386.62        367.01        78.37 o                         
   5  13 -17       1417.89       1510.20        98.06 o                         
   7  13 -17        407.57        216.76       130.75 o                         
   1  15 -17       1641.56       1907.07       110.78 o                         
   3  15 -17        300.01        250.60        81.26 o                         
   5  15 -17        482.14        705.54        89.28 o                         
   1  17 -17        754.13        660.64        95.89 o                         
   3  17 -17       1002.84       1164.86        86.52 o                         
   4   0 -16      12486.17      13077.95       505.78 o                         
   8   0 -16       5937.18       5811.27       319.98 o                         
  12   0 -16       6919.35       7824.06       385.35 o                         
   2   2 -16      19033.97      18927.07       677.81 o                         
   4   2 -16        335.88        402.26        63.65 o                         
   6   2 -16       9543.18       9000.99       266.20 o                         
   8   2 -16        302.86        329.39        89.46 o                         
  10   2 -16       6795.44       7306.84       226.10 o                         
  12   2 -16        416.89        554.54        89.46 o                         
  14   2 -16       2450.33       2249.86       536.94 o                         
   0   4 -16       7418.00       6915.73       292.46 o                         
   2   4 -16        906.28       1196.04       180.63 o                         
   4   4 -16      11648.33      10481.59       430.08 o                         
   6   4 -16        726.40        720.18        89.46 o                         
   8   4 -16       5895.68       5279.73       130.34 o                         
  10   4 -16       1653.56       1778.29       275.25 o                         
  12   4 -16       6395.05       6576.78       255.32 o                         
  14   4 -16        112.27         84.11        55.30 o                         
   2   6 -16      14752.29      13519.50       349.74 o                         
   4   6 -16        194.76        194.32        48.37 o                         
   6   6 -16       5965.93       5800.95       271.81 o                         
   8   6 -16        111.83         87.16       103.22 o                         
  10   6 -16       5849.61       5367.02       180.63 o                         
  12   6 -16        216.02        301.51        74.44 o                         
   0   8 -16       6972.42       7827.50       313.10 o                         
   2   8 -16        495.82        689.49        62.00 o                         
   4   8 -16       6639.65       7065.85       350.95 o                         
   6   8 -16        171.39        158.70        53.11 o                         
   8   8 -16       4039.09       3356.59       166.87 o                         
  10   8 -16        207.68        227.24        70.46 o                         
  12   8 -16       3177.06       2821.81       156.55 o                         
   2  10 -16       4917.67       4816.38       294.18 o                         
   4  10 -16         33.58          8.86        55.30 o                         
   6  10 -16       3938.92       3782.62       156.55 o                         
   8  10 -16        859.28        760.07        91.71 o                         
  10  10 -16       2751.66       2385.59       186.24 o                         
  12  10 -16         30.18        -11.38        58.59 o                         
   0  12 -16       3831.82       4232.01       216.76 o                         
   2  12 -16         38.50         43.20       103.22 o                         
   4  12 -16       5797.98       5817.22       397.40 o                         
   6  12 -16        222.36        157.48        72.75 o                         
   8  12 -16       2562.17       2476.59       184.08 o                         
  10  12 -16        236.23        331.28        72.86 o                         
   2  14 -16       8331.97       8598.13       237.20 o                         
   4  14 -16        121.55        130.63        73.97 o                         
   6  14 -16       5400.55       5082.16       526.42 o                         
   8  14 -16       1132.05       1128.89        98.46 o                         
  10  14 -16       3018.56       2192.53       240.85 o                         
   0  16 -16       3435.42       3103.48       178.91 o                         
   2  16 -16         16.13        122.14        75.42 o                         
   4  16 -16       5188.51       5172.44       397.40 o                         
   6  16 -16        613.13        472.89        83.30 o                         
   8  16 -16       2303.80       2135.05       123.87 o                         
   2  18 -16       4885.97       4592.22       476.53 o                         
   4  18 -16         10.22         37.95        78.82 o                         
   6  18 -16       4622.74       4965.94       459.33 o                         
   0  20 -16       1995.27       1937.09       127.30 o                         
   2  20 -16        218.69        152.88        81.26 o                         
   4  20 -16       2492.58       2415.07       119.53 o                         
   1   1 -15       4586.65       4531.96       145.91 o                         
   3   1 -15       1921.03       1669.24        85.73 o                         
   5   1 -15       5279.69       5008.09       228.80 o                         
   7   1 -15        413.66        417.62       151.39 o                         
   9   1 -15       4530.15       4056.64       169.84 o                         
  11   1 -15        409.30        299.30        44.73 o                         
  13   1 -15       1263.97       1393.68       189.82 o                         
  15   1 -15        148.52        106.89        78.37 o                         
   1   3 -15       2854.04       2559.71       306.22 o                         
   3   3 -15        558.48        526.15        49.89 o                         
   5   3 -15       3578.98       2954.48       137.63 o                         
   7   3 -15        682.56        776.14        55.08 o                         
   9   3 -15       3173.03       2958.35       131.31 o                         
  11   3 -15         88.34        183.50        60.02 o                         
  13   3 -15       1977.83       2081.96       372.32 o                         
  15   3 -15         33.91        128.91       153.95 o                         
   1   5 -15       1549.05       1407.09       104.94 o                         
   3   5 -15       3258.93       3229.36       311.38 o                         
   5   5 -15       1285.55       1185.07       142.38 o                         
   7   5 -15       3695.28       3681.81        93.33 o                         
   9   5 -15       2785.69       2751.98        76.24 o                         
  11   5 -15       2224.41       2150.10        81.46 o                         
  13   5 -15       1114.19       1397.91        64.16 o                         
  15   5 -15        507.32        458.79        93.54 o                         
   1   7 -15       1779.43       1549.36        81.48 o                         
   3   7 -15        486.69        667.97        58.35 o                         
   5   7 -15        830.17        629.04        91.18 o                         
   7   7 -15          6.89         36.37        31.19 o                         
   9   7 -15       2827.68       2819.11        82.23 o                         
  11   7 -15         61.39         91.41        68.00 o                         
  13   7 -15       1136.42       1182.93        93.92 o                         
  15   7 -15          4.08         63.66        70.15 o                         
   1   9 -15        205.93        193.14        54.38 o                         
   3   9 -15        442.90        451.60        60.31 o                         
   5   9 -15       1383.24       1208.28        72.75 o                         
   7   9 -15       1019.67        909.86        63.71 o                         
   9   9 -15       1784.78       1544.22       177.19 o                         
  11   9 -15         54.78         81.17        63.73 o                         
  13   9 -15        478.50        378.58        88.97 o                         
   1  11 -15        369.23        350.80        62.80 o                         
   3  11 -15       1642.56       1626.38       185.80 o                         
   5  11 -15        275.51        291.46        60.31 o                         
   7  11 -15        655.31        529.64        74.43 o                         
   9  11 -15       1380.75       1200.68       156.54 o                         
  11  11 -15       1717.84       1819.07       204.12 o                         
  13  11 -15        199.42        237.32        69.14 o                         
   1  13 -15       2166.37       2562.25       125.28 o                         
   3  13 -15        884.56        937.65        91.18 o                         
   5  13 -15       5766.60       5906.56       562.55 o                         
   7  13 -15         11.73        -49.76       104.94 o                         
   9  13 -15       3041.01       2668.63       228.38 o                         
  11  13 -15        175.47        206.28        82.68 o                         
  13  13 -15       2089.54       2041.16       378.92 o                         
   1  15 -15       2928.93       3294.47       133.55 o                         
   3  15 -15       2043.01       2258.87       109.40 o                         
   5  15 -15       1537.65       1571.81       223.64 o                         
   7  15 -15        679.15        686.93        89.60 o                         
   9  15 -15       2422.86       2250.88       281.57 o                         
  11  15 -15       1543.74       1629.70       183.00 o                         
   1  17 -15       1581.35       1668.00       118.70 o                         
   3  17 -15       2284.65       2113.85       239.13 o                         
   5  17 -15       2432.45       2657.50       125.28 o                         
   7  17 -15        498.15        313.37        73.94 o                         
   9  17 -15       1781.11       1831.30       280.80 o                         
  11  17 -15        261.73        252.23       102.12 o                         
   1  19 -15       1279.03       1201.78       113.54 o                         
   3  19 -15         38.31         58.05        69.82 o                         
   5  19 -15       1919.08       2029.03       119.83 o                         
   7  19 -15         11.07        -43.99       100.80 o                         
   9  19 -15       1991.80       1801.18       298.03 o                         
   1  21 -15        880.28        863.71        86.79 o                         
   3  21 -15        547.26        464.77        94.97 o                         
   5  21 -15        721.90        682.98       101.40 o                         
   7  21 -15       1295.71       1435.28       126.88 o                         
   1  23 -15        495.27        657.87       118.70 o                         
   3  23 -15         47.06         85.96        70.05 o                         
   2   0 -14       9762.63      10242.84       450.73 o                         
   6   0 -14        717.74        887.69        96.34 o                         
  10   0 -14       3607.37       3195.69      1023.60 o                         
  14   0 -14       5017.76       1510.45       464.49 o                         
   0   2 -14      26041.51      29132.07      1080.37 o                         
   2   2 -14        234.62        356.00        41.79 o                         
   4   2 -14       7057.55       6788.35       268.37 o                         
   6   2 -14       1540.57       1361.81        92.35 o                         
   8   2 -14       6492.52       6171.64       357.83 o                         
  10   2 -14        631.93        545.72        93.64 o                         
  12   2 -14       1722.41       1495.11        80.86 o                         
  14   2 -14        217.18        248.95        97.84 o                         
  16   2 -14        587.17        671.17        73.05 o                         
   2   4 -14        964.34        727.91        94.62 o                         
   4   4 -14        456.89        476.60        30.08 o                         
   6   4 -14       2090.89       1881.11       103.21 o                         
   8   4 -14        664.52        687.75        91.18 o                         
  10   4 -14       5630.01       5460.92       136.10 o                         
  12   4 -14        553.44        636.37        63.89 o                         
  14   4 -14       3315.31       2976.14       325.14 o                         
  16   4 -14        244.42        487.47        99.78 o                         
   0   6 -14      45428.50      49607.43      1599.91 o                         
   2   6 -14       1179.12       1250.46        74.95 o                         
   4   6 -14      26780.59      25919.07       646.81 o                         
   6   6 -14       2425.30       2176.18       127.72 o                         
   8   6 -14       9861.67       9972.62       318.34 o                         
  10   6 -14       1830.00       1688.80        95.56 o                         
  12   6 -14       3038.36       2842.87       216.76 o                         
  14   6 -14        546.09        530.45       142.87 o                         
  16   6 -14         41.55         44.58        52.10 o                         
   2   8 -14      18725.23      18969.02       791.35 o                         
   4   8 -14        117.83        281.45        60.31 o                         
   6   8 -14      12437.91      11472.14      1121.66 o                         
   8   8 -14          0.40         -2.62        40.88 o                         
  10   8 -14       7778.64       8228.09       754.55 o                         
  12   8 -14        163.36        174.47        48.02 o                         
  14   8 -14       3513.59       3356.05       552.23 o                         
  16   8 -14        160.14         24.53       139.35 o                         
   0  10 -14      32821.91      35772.54      1169.82 o                         
   2  10 -14         67.33        246.47        63.12 o                         
   4  10 -14      28849.09      29687.80      1422.71 o                         
   6  10 -14        101.38        101.25        27.24 o                         
   8  10 -14       9888.49       9587.01       802.37 o                         
  10  10 -14        170.17        170.88       120.29 o                         
  12  10 -14       3003.92       3095.11       272.14 o                         
  14  10 -14        508.71        782.91       147.23 o                         
  16  10 -14        196.62        198.34        71.95 o                         
   2  12 -14       6708.20       6422.52       285.57 o                         
   4  12 -14       3208.45       3286.56       124.01 o                         
   6  12 -14       5329.89       5351.59       209.88 o                         
   8  12 -14        291.81        261.17        48.62 o                         
  10  12 -14       2903.08       2870.00       364.24 o                         
  12  12 -14       3297.38       3219.15       416.53 o                         
  14  12 -14       2601.20       2530.48       450.73 o                         
   0  14 -14       4295.59       4015.25       189.24 o                         
   2  14 -14        876.82        820.13        80.86 o                         
   4  14 -14       6689.38       6595.59       302.78 o                         
   6  14 -14         48.39         98.12        69.43 o                         
   8  14 -14       2740.29       2377.03       225.56 o                         
  10  14 -14        489.63        584.58        69.01 o                         
  12  14 -14       1033.41        983.20       140.91 o                         
  14  14 -14        269.39        257.62        76.07 o                         
   2  16 -14        263.34        429.20        75.42 o                         
   4  16 -14         82.43         81.50        61.15 o                         
   6  16 -14         37.29         51.01        81.81 o                         
   8  16 -14        106.25        107.23        81.23 o                         
  10  16 -14        786.02        735.45        90.22 o                         
  12  16 -14        230.35         90.13        77.03 o                         
   0  18 -14       2625.97       2969.29       165.15 o                         
   2  18 -14        388.58        402.59        70.27 o                         
   4  18 -14       2283.25       2406.98       209.88 o                         
   6  18 -14        621.86        627.73       125.58 o                         
   8  18 -14       1267.63        964.05       116.94 o                         
  10  18 -14        171.17        173.32        80.58 o                         
  12  18 -14        860.08        819.82       140.89 o                         
   2  20 -14        705.47        652.38        67.60 o                         
   4  20 -14        172.35         71.14        86.14 o                         
   6  20 -14        481.97        413.60        94.97 o                         
   8  20 -14        252.98        424.18        87.82 o                         
  10  20 -14        810.16        761.98       100.94 o                         
   0  22 -14       5782.03       6286.09       309.66 o                         
   2  22 -14        296.11        414.53        82.11 o                         
   4  22 -14       5701.51       6084.79       521.26 o                         
   6  22 -14        318.10        339.41        88.51 o                         
   8  22 -14       2194.19       1795.91       228.67 o                         
   2  24 -14       2023.33       2022.60       232.24 o                         
   4  24 -14         74.00         99.86       156.55 o                         
   6  24 -14       1837.69       1724.83       140.45 o                         
   1   1 -13      10556.61      11705.45       348.79 o                         
   3   1 -13       3889.20       4149.71       109.62 o                         
   5   1 -13       2255.99       2237.23        96.08 o                         
   7   1 -13       6748.77       7614.69       218.92 o                         
   9   1 -13       1825.33       2109.08       111.20 o                         
  11   1 -13       4726.41       4919.05       302.78 o                         
  13   1 -13        609.62        695.78       183.97 o                         
  15   1 -13       1950.14       1918.31       287.04 o                         
  17   1 -13        920.12       1186.97       442.78 o                         
   1   3 -13       1243.71       1434.43        74.32 o                         
   3   3 -13       7315.65       8125.34       191.04 o                         
   5   3 -13       2292.14       2060.11       141.07 o                         
   7   3 -13      13850.33      14822.85       308.50 o                         
   9   3 -13        169.37        161.59        77.83 o                         
  11   3 -13      12664.05      12615.08       357.83 o                         
  13   3 -13        798.70        751.29       117.08 o                         
  15   3 -13       5951.52       6301.92      1223.43 o                         
  17   3 -13         86.59         88.93        89.08 o                         
   1   5 -13      11072.93      11864.53       327.24 o                         
   3   5 -13       8650.70       8316.60       224.56 o                         
   5   5 -13       6553.16       6086.86       129.02 o                         
   7   5 -13       2785.31       3035.65       188.38 o                         
   9   5 -13       3691.92       3700.14       107.85 o                         
  11   5 -13       1509.81       1384.16        56.61 o                         
  13   5 -13       2057.39       1934.00       134.75 o                         
  15   5 -13        222.09        247.03       134.62 o                         
  17   5 -13       1208.75       1529.63       401.09 o                         
   1   7 -13       3825.16       4369.05       383.63 o                         
   3   7 -13      13936.56      14825.37       877.37 o                         
   5   7 -13        245.44        235.81        32.06 o                         
   7   7 -13      14053.01      13688.03       401.69 o                         
   9   7 -13          5.00         51.42        41.12 o                         
  11   7 -13      13512.05      14787.96       650.28 o                         
  13   7 -13        287.20        371.26        64.63 o                         
  15   7 -13       3220.63       3522.49       440.18 o                         
  17   7 -13        110.32         86.97        50.89 o                         
   1   9 -13      16867.72      17587.06       457.31 o                         
   3   9 -13      13377.78      14756.50       369.03 o                         
   5   9 -13       6409.76       5833.00       283.59 o                         
   7   9 -13       7564.14       7277.25       460.69 o                         
   9   9 -13       2668.75       2700.73        79.20 o                         
  11   9 -13       2858.74       2883.18       108.38 o                         
  13   9 -13        300.39        278.12       103.22 o                         
  15   9 -13        824.58        801.37        67.66 o                         
  17   9 -13        245.22        121.36        91.68 o                         
   1  11 -13       4177.15       4928.10       151.93 o                         
   3  11 -13       5554.57       6007.11       167.87 o                         
   5  11 -13       3396.98       3179.73       246.40 o                         
   7  11 -13       3611.91       3722.78       104.62 o                         
   9  11 -13       4063.32       3967.04       330.06 o                         
  11  11 -13       3156.68       2977.99       287.51 o                         
  13  11 -13        655.54        784.21        67.24 o                         
  15  11 -13        567.61        664.97       103.22 o                         
  17  11 -13        719.36        848.00       170.31 o                         
   1  13 -13       4173.36       4391.62       144.74 o                         
   3  13 -13       6425.39       6621.67       202.61 o                         
   5  13 -13         71.53        116.22        64.48 o                         
   7  13 -13       7981.42       7713.10       604.78 o                         
   9  13 -13         31.54         39.60        59.05 o                         
  11  13 -13       6331.44       6986.08       923.25 o                         
  13  13 -13         90.01        112.49        64.28 o                         
  15  13 -13       2124.46       2234.85       338.61 o                         
   1  15 -13       1310.80       1370.53        90.02 o                         
   3  15 -13        856.00        936.99       139.35 o                         
   5  15 -13       2062.29       2346.32       261.49 o                         
   7  15 -13        507.00        502.65        53.09 o                         
   9  15 -13       1900.61       1639.46       176.38 o                         
  11  15 -13       1358.12       1406.89       206.72 o                         
  13  15 -13       1312.31       1773.72       314.27 o                         
  15  15 -13        444.57        456.60        88.34 o                         
   1  17 -13       2686.88       3137.55       128.79 o                         
   3  17 -13       1552.37       1711.20       144.51 o                         
   5  17 -13       1164.58       1173.88       209.90 o                         
   7  17 -13       4654.57       4396.85       373.93 o                         
   9  17 -13        727.61        722.81       144.42 o                         
  11  17 -13       2920.19       2621.84       345.49 o                         
  13  17 -13        282.35        366.36        69.65 o                         
   1  19 -13       2579.26       2594.98       112.17 o                         
   3  19 -13       4710.83       5215.44       203.00 o                         
   5  19 -13       1322.33       1273.59       127.19 o                         
   7  19 -13       3263.59       3154.43       374.82 o                         
   9  19 -13        236.66        227.00        73.99 o                         
  11  19 -13       2644.78       2622.61       476.23 o                         
  13  19 -13         78.26         43.12        90.98 o                         
   1  21 -13       1248.86       1337.97       163.43 o                         
   3  21 -13       2228.10       2625.06       119.04 o                         
   5  21 -13       2142.02       2087.65       199.69 o                         
   7  21 -13       2064.59       2079.85       293.16 o                         
   9  21 -13        532.14        397.74        88.61 o                         
  11  21 -13       1470.75       1450.73       261.65 o                         
   1  23 -13       2866.11       3253.75       145.38 o                         
   3  23 -13       3442.35       3748.30       221.92 o                         
   5  23 -13        190.86        158.93        90.67 o                         
   7  23 -13       4115.31       4234.03       544.50 o                         
   9  23 -13         62.64         68.42        73.31 o                         
   1  25 -13       3058.50       3299.11       134.62 o                         
   3  25 -13       2936.38       3819.76       160.57 o                         
   5  25 -13       1085.70        979.35        98.42 o                         
   7  25 -13        702.07        596.93       203.95 o                         
   1  27 -13       1253.14       1599.76       125.28 o                         
   3  27 -13       1736.29       1648.81       201.76 o                         
   0   0 -12       4047.52       4170.08       203.00 o                         
   4   0 -12      13825.82      14292.50       543.62 o                         
   8   0 -12        752.42        626.20        92.90 o                         
  12   0 -12       3117.23       2136.16       851.56 o                         
  16   0 -12       2994.76       2590.82       502.34 o                         
  20   0 -12       1423.76       1441.64       378.47 o                         
   2   2 -12      35378.39      39270.16       776.23 o                         
   4   2 -12        547.56        605.51        36.93 o                         
   6   2 -12      10626.98      10249.73       419.76 o                         
   8   2 -12        409.26        322.06        39.57 o                         
  10   2 -12       1545.73       1534.60       307.34 o                         
  12   2 -12        348.13        332.32       152.94 o                         
  14   2 -12        122.06        198.89       113.35 o                         
  16   2 -12         57.20         54.23       142.55 o                         
  18   2 -12        337.01        512.37       176.30 o                         
  20   2 -12         15.50         39.33        53.36 o                         
   0   4 -12       5430.68       5556.67       227.08 o                         
   2   4 -12       1164.32       1213.34       150.32 o                         
   4   4 -12       1256.09       1325.62        51.15 o                         
   6   4 -12        730.27        771.67        84.30 o                         
   8   4 -12        591.35        716.11       105.53 o                         
  10   4 -12       1884.79       1616.90       171.88 o                         
  12   4 -12       1930.25       2217.09       440.88 o                         
  14   4 -12         71.81          4.25        45.92 o                         
  16   4 -12       2131.84       2121.08       400.19 o                         
  18   4 -12        129.82        115.21       143.12 o                         
   2   6 -12      13684.08      15796.84       379.45 o                         
   4   6 -12       1226.43       1298.37        45.33 o                         
   6   6 -12       8276.69       8188.13       238.28 o                         
   8   6 -12        958.58        907.36        71.14 o                         
  10   6 -12       2064.09       2505.92       159.99 o                         
  12   6 -12        183.32        221.39        54.61 o                         
  14   6 -12        808.18        787.50       120.42 o                         
  16   6 -12         37.19          4.02       109.75 o                         
  18   6 -12        190.62        180.93       102.52 o                         
   0   8 -12      19776.78      21555.73       763.83 o                         
   2   8 -12        354.93        404.46        58.39 o                         
   4   8 -12      11000.16      10598.10       453.94 o                         
   6   8 -12       1293.57       1291.15        97.53 o                         
   8   8 -12       4266.12       4132.94       206.44 o                         
  10   8 -12        532.94        836.19        81.12 o                         
  12   8 -12       5057.85       5604.84       189.24 o                         
  14   8 -12        375.47        548.05       126.74 o                         
  16   8 -12       2347.28       2675.69       556.87 o                         
  18   8 -12         41.50       -141.13       211.60 o                         
   2  10 -12      18766.70      19499.33       787.91 o                         
   4  10 -12        346.44        357.91        24.33 o                         
   6  10 -12      12831.19      12238.72       330.95 o                         
   8  10 -12       4859.56       4988.15       287.71 o                         
  10  10 -12       3414.43       3913.73       243.69 o                         
  12  10 -12        663.67        702.01        77.46 o                         
  14  10 -12       2079.46       2148.31       430.08 o                         
  16  10 -12        373.02        225.17       110.10 o                         
  18  10 -12         40.37         -4.19        97.15 o                         
   0  12 -12      11518.55      13215.58       450.73 o                         
   2  12 -12       1884.29       1782.44        80.18 o                         
   4  12 -12       6524.84       7087.76       194.63 o                         
   6  12 -12       1158.97       1090.76       120.85 o                         
   8  12 -12       4571.18       4862.64       237.38 o                         
  10  12 -12        861.23       1081.06        66.09 o                         
  12  12 -12       2615.65       2225.69       221.92 o                         
  14  12 -12       1287.88       1417.58       161.71 o                         
  16  12 -12       1635.78       1679.54       313.10 o                         
  18  12 -12         76.31         69.63       106.67 o                         
   2  14 -12      10929.34      12025.46       369.87 o                         
   4  14 -12       1190.23       1133.53        88.84 o                         
   6  14 -12      10190.89      10694.90       589.89 o                         
   8  14 -12       2830.15       2827.10       161.93 o                         
  10  14 -12       1132.18       1089.99        98.33 o                         
  12  14 -12       1933.08       2180.73       211.51 o                         
  14  14 -12        450.06        563.27       125.46 o                         
  16  14 -12        518.69        729.98       287.22 o                         
   0  16 -12       3231.45       2759.41       151.39 o                         
   2  16 -12        490.10        420.52        60.31 o                         
   4  16 -12       2379.44       2152.52       185.22 o                         
   6  16 -12         45.86         54.70        50.72 o                         
   8  16 -12       1504.47       1515.47       154.46 o                         
  10  16 -12       1253.33       1270.24       162.35 o                         
  12  16 -12        724.66        845.57        73.45 o                         
  14  16 -12          0.63         97.21        96.08 o                         
  16  16 -12        770.86       1094.35       253.89 o                         
   2  18 -12       6188.51       7139.04       366.43 o                         
   4  18 -12         95.39        119.47        46.71 o                         
   6  18 -12       4004.23       4164.51       482.84 o                         
   8  18 -12         11.71        -12.30        54.24 o                         
  10  18 -12        524.73        538.47        99.34 o                         
  12  18 -12        105.66        113.33        77.58 o                         
  14  18 -12        332.49        443.87        78.62 o                         
   0  20 -12         12.95        -48.17        96.34 o                         
   2  20 -12        200.05        201.30        80.82 o                         
   4  20 -12        199.44        130.38        58.10 o                         
   6  20 -12        682.50        724.21       106.65 o                         
   8  20 -12        181.48        149.30        54.48 o                         
  10  20 -12        760.94        827.04       107.35 o                         
  12  20 -12        917.70       1532.05       422.74 o                         
  14  20 -12        193.10        286.93       107.30 o                         
   2  22 -12        934.66       1104.86       170.21 o                         
   4  22 -12        352.95        446.56        77.21 o                         
   6  22 -12       1352.53       1613.13       178.29 o                         
   8  22 -12        679.00        630.65       112.96 o                         
  10  22 -12        228.89        176.17        77.01 o                         
  12  22 -12        484.01        561.72       132.40 o                         
   0  24 -12        921.02        547.56        92.07 o                         
   2  24 -12        247.32        145.22        58.29 o                         
   4  24 -12       1507.43       1697.57       230.63 o                         
   6  24 -12         38.96         56.64        85.77 o                         
   8  24 -12        629.73        899.94        87.48 o                         
  10  24 -12        314.01        293.62        91.12 o                         
   2  26 -12       2020.84       2542.04       348.05 o                         
   4  26 -12        146.85        252.36        77.70 o                         
   6  26 -12       1850.31       2158.57       325.50 o                         
   8  26 -12        791.84        773.15       135.20 o                         
   0  28 -12       1091.79       1092.52       287.30 o                         
   2  28 -12         12.39         -3.43        90.55 o                         
   4  28 -12        930.83        679.19       113.21 o                         
   1   1 -11      60946.38      67308.60      1106.89 o                         
   3   1 -11       6924.20       7834.96       278.84 o                         
   5   1 -11      30945.33      32859.52       763.41 o                         
   7   1 -11       7288.16       7147.64       185.38 o                         
   9   1 -11      33641.97      34169.33      1325.16 o                         
  11   1 -11       3613.33       3392.08       149.25 o                         
  13   1 -11      10000.71      10585.24       372.14 o                         
  15   1 -11       1120.87        944.19       159.41 o                         
  17   1 -11       1774.83       1784.59       198.15 o                         
  19   1 -11        988.21        846.51       364.10 o                         
  21   1 -11        740.88        875.14       186.24 o                         
   1   3 -11      29014.73      30908.00       641.35 o                         
   3   3 -11       7524.72       8036.84       190.27 o                         
   5   3 -11      12733.71      14538.15       327.12 o                         
   7   3 -11      17941.32      19099.11       584.71 o                         
   9   3 -11      12269.98      12701.82       511.51 o                         
  11   3 -11       3768.32       3674.26       102.01 o                         
  13   3 -11       3947.74       3844.00       522.89 o                         
  15   3 -11       2718.54       2612.12       150.18 o                         
  17   3 -11       1462.31       1283.06       124.15 o                         
  19   3 -11        894.62       1068.99        78.23 o                         
   1   5 -11      16703.85      18384.26       463.43 o                         
   3   5 -11       2067.54       2182.36        64.30 o                         
   5   5 -11      26593.26      27539.80      1006.24 o                         
   7   5 -11       5705.33       5572.82       479.85 o                         
   9   5 -11      21713.87      20203.99       385.72 o                         
  11   5 -11       5593.12       6010.00      1255.84 o                         
  13   5 -11      10495.88      11202.23      1251.20 o                         
  15   5 -11       1823.70       2411.66       511.94 o                         
  17   5 -11       2697.05       3024.00       748.45 o                         
  19   5 -11       1266.74        864.13       262.88 o                         
   1   7 -11      10207.55      11250.04       299.13 o                         
   3   7 -11      12194.71      11799.10       620.14 o                         
   5   7 -11      14712.17      15594.97       435.86 o                         
   7   7 -11      14123.44      14273.09       829.91 o                         
   9   7 -11       6450.42       6699.68       181.24 o                         
  11   7 -11       2597.78       2710.98       192.68 o                         
  13   7 -11       5137.52       5367.84       485.06 o                         
  15   7 -11       3211.20       3290.55       746.40 o                         
  17   7 -11       1469.08       1223.14       285.86 o                         
  19   7 -11        710.09        745.81        58.64 o                         
   1   9 -11      13199.41      13948.18       350.31 o                         
   3   9 -11       7384.31       7662.35       292.46 o                         
   5   9 -11       8077.19       9207.75       309.66 o                         
   7   9 -11       6920.25       7036.08       196.27 o                         
   9   9 -11       5992.38       6746.25       466.91 o                         
  11   9 -11       6863.47       6857.35      1009.83 o                         
  13   9 -11       4189.22       4092.20       263.21 o                         
  15   9 -11       2929.67       3061.16       621.77 o                         
  17   9 -11       1416.79       1587.27       310.87 o                         
  19   9 -11       1111.05        995.81       182.36 o                         
   1  11 -11      14071.64      15179.17       627.92 o                         
   3  11 -11       4927.64       6124.37       244.29 o                         
   5  11 -11      12705.03      13203.55       323.42 o                         
   7  11 -11       6451.79       6414.83       391.23 o                         
   9  11 -11      12839.94      13241.99       662.30 o                         
  11  11 -11       1652.52       1656.76       147.21 o                         
  13  11 -11       6766.11       8140.96      1379.70 o                         
  15  11 -11        605.57        674.67       150.91 o                         
  17  11 -11       1667.78       1947.15       320.27 o                         
  19  11 -11        430.14        410.42       143.77 o                         
   1  13 -11       1707.21       1841.42        93.45 o                         
   3  13 -11       3944.61       3946.17       287.96 o                         
   5  13 -11       2041.50       2054.82       121.82 o                         
   7  13 -11       5216.90       5153.28       210.66 o                         
   9  13 -11        795.86        831.10        76.68 o                         
  11  13 -11       4780.42       4974.66       530.25 o                         
  13  13 -11        900.72       1012.88        75.73 o                         
  15  13 -11       1979.45       2470.91       473.73 o                         
  17  13 -11        995.68       1151.76       187.13 o                         
  19  13 -11       1023.92       1717.43       640.80 o                         
   1  15 -11       4378.09       4486.62       203.00 o                         
   3  15 -11        956.66       1002.52        51.42 o                         
   5  15 -11       6059.34       6100.44       394.10 o                         
   7  15 -11       5721.17       5411.36       300.68 o                         
   9  15 -11       7855.60       8700.34       590.13 o                         
  11  15 -11        817.28        718.03        70.30 o                         
  13  15 -11       2399.80       2875.37       269.81 o                         
  15  15 -11        931.09       1017.09        97.82 o                         
  17  15 -11        927.57       1241.66       129.66 o                         
   1  17 -11       2463.79       2742.48       115.54 o                         
   3  17 -11       1601.68       1883.92       142.29 o                         
   5  17 -11       2121.75       2074.82       148.38 o                         
   7  17 -11       1408.08       1256.63       153.09 o                         
   9  17 -11       3192.36       3229.00       267.20 o                         
  11  17 -11       1172.04       1335.48       185.83 o                         
  13  17 -11       1902.02       1989.27       242.61 o                         
  15  17 -11        534.23        518.65       108.08 o                         
  17  17 -11       1236.79       1368.05       234.06 o                         
   1  19 -11       7670.27       7739.23       884.49 o                         
   3  19 -11       7443.56       7007.92       545.95 o                         
   5  19 -11       3874.26       3992.75       414.84 o                         
   7  19 -11       5033.80       4543.50       486.15 o                         
   9  19 -11       2096.05       2242.19       190.03 o                         
  11  19 -11       2684.29       2611.16       311.34 o                         
  13  19 -11        811.08        887.27       125.64 o                         
  15  19 -11        709.29        963.12       162.13 o                         
   1  21 -11       3770.77       3729.14       312.37 o                         
   3  21 -11       2147.46       1818.58       247.80 o                         
   5  21 -11       4460.35       4454.88       357.01 o                         
   7  21 -11       1378.81       1320.33       158.74 o                         
   9  21 -11       6345.63       6263.43       705.88 o                         
  11  21 -11        688.10        599.56       119.00 o                         
  13  21 -11       2291.26       2336.68       451.01 o                         
  15  21 -11        356.40        145.47       240.85 o                         
   1  23 -11       1507.58       1047.09        81.89 o                         
   3  23 -11       4398.25       4153.12       630.07 o                         
   5  23 -11       3685.72       3688.57       361.74 o                         
   7  23 -11       1548.68       1430.36       212.25 o                         
   9  23 -11        592.01        748.34        95.29 o                         
  11  23 -11        952.03       1002.96        96.91 o                         
  13  23 -11        577.68        464.37       109.42 o                         
   1  25 -11        687.86        776.47       131.11 o                         
   3  25 -11       1252.43       1384.88       228.94 o                         
   5  25 -11       2684.02       2825.34       301.55 o                         
   7  25 -11       1054.34       1026.72       111.43 o                         
   9  25 -11       1297.45       1306.85       170.16 o                         
  11  25 -11        375.29        313.61       170.42 o                         
   1  27 -11       1741.47       1865.98       391.83 o                         
   3  27 -11       2059.98       2166.12       315.93 o                         
   5  27 -11       3302.41       3299.59       202.74 o                         
   7  27 -11        416.17        296.49        97.46 o                         
   9  27 -11       1970.99       1984.56       282.38 o                         
   1  29 -11       1184.59       1215.61       138.06 o                         
   3  29 -11       1286.43       1343.82       150.47 o                         
   5  29 -11        846.28        914.54        99.74 o                         
   2   0 -10      56862.57      53240.59      1732.37 o                         
  10   0 -10       3473.09       2559.85        86.02 o                         
  14   0 -10       1598.61       1445.08       182.35 o                         
  18   0 -10       1310.66       1256.86       273.20 o                         
   0   2 -10      44663.99      55142.23      1426.16 o                         
   2   2 -10       2188.99       3472.56       165.66 o                         
   4   2 -10      25583.19      26825.29       488.77 o                         
   6   2 -10       2535.17       2294.95       112.73 o                         
   8   2 -10       6706.62       6845.31       352.40 o                         
  10   2 -10       2672.63       1934.04        86.68 o                         
  12   2 -10       1497.75       1794.51       395.86 o                         
  14   2 -10        237.11        144.31        45.60 o                         
  16   2 -10       1570.73       1600.23       292.46 o                         
  18   2 -10         43.69        166.98       241.82 o                         
  20   2 -10        337.88        311.12        76.58 o                         
   2   4 -10      17987.28      18247.20       506.37 o                         
   4   4 -10       1728.81       1727.85        64.81 o                         
   6   4 -10       2996.52       2844.17       331.98 o                         
   8   4 -10       1807.42       1910.13       196.39 o                         
  10   4 -10       1031.95       1419.97       304.68 o                         
  12   4 -10       1679.83       2001.43       405.93 o                         
  14   4 -10       1058.56        901.08        76.96 o                         
  16   4 -10        425.58        482.41        39.46 o                         
  18   4 -10        934.10       1019.54       207.87 o                         
  20   4 -10         19.40        -42.45       100.83 o                         
   0   6 -10      34506.15      38545.71      1345.30 o                         
   2   6 -10       7556.92       8620.87       261.91 o                         
   4   6 -10      11391.08      12418.00       286.12 o                         
   6   6 -10       5827.05       5048.26       243.10 o                         
   8   6 -10       1770.41       1891.13       128.42 o                         
  10   6 -10       8026.24       6716.17       203.00 o                         
  12   6 -10        913.86       1294.59       347.89 o                         
  14   6 -10       1552.16       1311.83        82.58 o                         
  16   6 -10       1813.70       2419.96       697.71 o                         
  18   6 -10         92.30        285.65       205.19 o                         
  20   6 -10        467.63        724.61       122.95 o                         
   2   8 -10       6908.61       7453.69       201.89 o                         
   4   8 -10        503.15        505.14        31.73 o                         
   6   8 -10       1020.26        913.61        42.93 o                         
   8   8 -10        348.05        475.18        49.56 o                         
  10   8 -10        452.78        565.37       106.50 o                         
  12   8 -10        195.12        203.28        55.69 o                         
  14   8 -10       2997.94       1290.25       467.93 o                         
  16   8 -10        481.35        276.41       204.09 o                         
  18   8 -10        528.34        434.02       103.11 o                         
  20   8 -10         35.90         40.00        80.86 o                         
   0  10 -10      11667.14      12699.48       464.49 o                         
   2  10 -10        112.16        111.37        46.45 o                         
   4  10 -10       8462.65       8164.97       575.86 o                         
   6  10 -10        700.81        731.08        40.40 o                         
   8  10 -10        571.83        681.94       124.24 o                         
  10  10 -10       1718.27       2033.47       201.13 o                         
  12  10 -10        103.88        152.40        71.60 o                         
  14  10 -10        576.69        749.58       155.59 o                         
  16  10 -10        599.93        646.30       396.44 o                         
  18  10 -10        504.44        528.03       141.07 o                         
  20  10 -10        258.24        386.80       113.30 o                         
   2  12 -10       9072.33      10414.06       462.77 o                         
   4  12 -10      12174.02      12216.37       642.62 o                         
   6  12 -10       1589.11       1555.20        81.91 o                         
   8  12 -10       6183.50       6513.61       527.84 o                         
  10  12 -10        246.42        367.43       102.82 o                         
  12  12 -10       8551.30       9980.13      1166.38 o                         
  14  12 -10       1544.15       2134.09       507.88 o                         
  16  12 -10        912.85       1011.41        95.59 o                         
  18  12 -10        345.12        291.73       105.23 o                         
  20  12 -10        174.58        242.68       134.09 o                         
   0  14 -10        961.36        997.79        86.02 o                         
   2  14 -10       1805.63       1637.13       163.96 o                         
   4  14 -10       1977.44       2207.03       169.94 o                         
   6  14 -10       1334.82       1330.87        72.02 o                         
   8  14 -10        472.45        668.33        50.82 o                         
  10  14 -10        276.43        295.20        63.62 o                         
  12  14 -10       1758.08       1750.25       402.56 o                         
  14  14 -10        950.03        730.90        95.33 o                         
  16  14 -10        418.59        510.46       191.68 o                         
  18  14 -10        152.48        154.51        77.17 o                         
   2  16 -10       9288.35       9823.90       822.13 o                         
   4  16 -10       1126.35       1060.62        74.82 o                         
   6  16 -10       5054.47       4702.98       261.04 o                         
   8  16 -10       1714.48       1700.27        75.28 o                         
  10  16 -10        867.14       1041.70       129.56 o                         
  12  16 -10       1851.98       2188.07       162.24 o                         
  14  16 -10        209.74        187.12        80.63 o                         
  16  16 -10        282.81        338.81       109.91 o                         
  18  16 -10        156.86        252.43       165.74 o                         
   0  18 -10       3695.67       3755.33       565.99 o                         
   2  18 -10       3717.77       3188.61       276.75 o                         
   4  18 -10       7357.96       7463.61       752.39 o                         
   6  18 -10        644.01        680.52        67.14 o                         
   8  18 -10        416.95        491.86        62.90 o                         
  10  18 -10       1410.35       1735.04       248.38 o                         
  12  18 -10        606.07        792.80       126.04 o                         
  14  18 -10        471.73        519.51       172.03 o                         
  16  18 -10        148.56        336.60        98.77 o                         
  18  18 -10         19.84        176.82       123.58 o                         
   2  20 -10       1108.23       1044.78       107.33 o                         
   4  20 -10        122.22        100.13        48.30 o                         
   6  20 -10       1105.24       1134.82        63.32 o                         
   8  20 -10        215.64        340.74        72.76 o                         
  10  20 -10        108.62         81.67        70.06 o                         
  12  20 -10        289.08        264.78        92.12 o                         
  14  20 -10        252.64        571.58       146.08 o                         
  16  20 -10         28.96         20.88       101.81 o                         
   0  22 -10       1599.09       1713.18       180.63 o                         
   2  22 -10        400.34        305.50        59.80 o                         
   4  22 -10       1172.05       1209.40       129.35 o                         
   6  22 -10        274.05        131.50        86.14 o                         
   8  22 -10        235.85        167.08        62.90 o                         
  10  22 -10       1009.75       1049.23       175.94 o                         
  12  22 -10        131.66        161.97        92.12 o                         
  14  22 -10         99.67        306.62       110.15 o                         
   2  24 -10        851.55        843.96        99.32 o                         
   4  24 -10        182.85         87.42        70.11 o                         
   6  24 -10        112.77         65.80        81.06 o                         
   8  24 -10        357.39        419.88        72.88 o                         
  10  24 -10         54.92        147.10        93.93 o                         
  12  24 -10        231.40        180.82        73.32 o                         
  14  24 -10        181.98        371.36       150.90 o                         
   0  26 -10       1238.64       1919.63       543.62 o                         
   2  26 -10         64.45         61.29        67.16 o                         
   4  26 -10        482.54        485.02        73.66 o                         
   6  26 -10         97.76         94.12        74.09 o                         
   8  26 -10        143.80        260.06       107.59 o                         
  10  26 -10        135.31        301.04       101.77 o                         
  12  26 -10         72.67          2.55       124.14 o                         
   2  28 -10        994.47       1028.70        94.34 o                         
   4  28 -10         78.39        135.90        74.21 o                         
   6  28 -10        246.39        145.68       100.14 o                         
   8  28 -10         41.24         46.57       100.57 o                         
  10  28 -10         26.73         62.92        97.25 o                         
   0  30 -10         18.31         11.10        98.78 o                         
   2  30 -10         40.37         44.30       102.92 o                         
   4  30 -10        112.64        153.68        89.82 o                         
   6  30 -10        342.57        556.64       148.27 o                         
   1   1  -9     134047.45     140707.78      2594.45 o                         
   3   1  -9      40773.04      42859.74       710.33 o                         
   5   1  -9      18747.37      20393.03       358.61 o                         
   7   1  -9      34312.56      31552.01      2318.03 o                         
   9   1  -9      32902.88      29944.80      1888.93 o                         
  11   1  -9       7279.58       6100.40       397.40 o                         
  13   1  -9       4082.96       3253.15       302.78 o                         
  15   1  -9       1149.47        788.61        98.29 o                         
  17   1  -9       2015.29       1614.93       167.99 o                         
  19   1  -9        736.58        762.31       217.52 o                         
  21   1  -9        528.86        507.37       182.35 o                         
   1   3  -9      55863.52      55366.93      1042.31 o                         
   3   3  -9      18133.52      18746.33       488.94 o                         
   5   3  -9      21960.12      21765.71       416.78 o                         
   7   3  -9      25026.25      25245.01      1382.58 o                         
   9   3  -9      29357.00      28847.45      3289.27 o                         
  11   3  -9       6095.72       5026.66       730.72 o                         
  13   3  -9       7779.73       8570.56      1715.17 o                         
  15   3  -9       3362.06       3043.52       271.81 o                         
  17   3  -9       5489.36       5323.54       469.65 o                         
  19   3  -9        805.51        805.93       239.60 o                         
  21   3  -9        649.10        642.41       177.37 o                         
   1   5  -9      14102.95      16226.89       424.50 o                         
   3   5  -9       4541.96       4232.05       228.80 o                         
   5   5  -9       8502.14       8121.24       367.07 o                         
   7   5  -9      10393.78       9100.91       555.67 o                         
   9   5  -9      10547.86      10960.23      2279.44 o                         
  11   5  -9       4214.44       3643.85       283.13 o                         
  13   5  -9       4899.87       5333.93       921.48 o                         
  15   5  -9       4570.30       5104.37       883.52 o                         
  17   5  -9       1847.59       1786.97        79.77 o                         
  19   5  -9       2156.49       2187.90       310.52 o                         
  21   5  -9        910.08       1342.02       399.04 o                         
   1   7  -9      14660.01      16171.02       548.79 o                         
   3   7  -9       1464.56       1644.63        91.64 o                         
   5   7  -9      13023.37      12752.82       655.67 o                         
   7   7  -9       5580.53       5381.05       294.35 o                         
   9   7  -9      24135.55      22764.04      1901.88 o                         
  11   7  -9        960.93        973.88        74.57 o                         
  13   7  -9       9750.80       9989.14      1718.66 o                         
  15   7  -9       5665.97       5966.79       834.36 o                         
  17   7  -9       5085.24       4717.16       669.87 o                         
  19   7  -9       1241.14       1158.70       134.43 o                         
  21   7  -9       1152.64       1260.09       492.45 o                         
   1   9  -9       2714.35       3030.08       110.20 o                         
   3   9  -9        752.84        765.02        45.94 o                         
   5   9  -9       7847.45       8382.85       182.32 o                         
   7   9  -9       2181.52       2168.52       122.24 o                         
   9   9  -9      12829.27      12523.54      1061.45 o                         
  11   9  -9       3442.63       3285.27       343.72 o                         
  13   9  -9       6777.85       6153.47       821.88 o                         
  15   9  -9       4718.75       4830.33       802.43 o                         
  17   9  -9       3051.14       3910.48       771.68 o                         
  19   9  -9       2608.62       2921.93       674.11 o                         
  21   9  -9       1247.30       1629.02       173.92 o                         
   1  11  -9       8125.40       7129.05       319.98 o                         
   3  11  -9       1507.45       1209.45        94.49 o                         
   5  11  -9       9827.87      10837.05       242.24 o                         
   7  11  -9       3593.02       3913.66       103.12 o                         
   9  11  -9      13773.78      13309.06       751.78 o                         
  11  11  -9       1955.34       1546.35        78.31 o                         
  13  11  -9       5983.18       6432.25       640.28 o                         
  15  11  -9       2927.97       3351.06       536.83 o                         
  17  11  -9       2475.34       2897.52       591.11 o                         
  19  11  -9       1092.65       1313.80       307.75 o                         
  21  11  -9        712.73        811.38       192.87 o                         
   1  13  -9      15806.58      14376.09      1328.13 o                         
   3  13  -9       3225.73       3172.72       175.27 o                         
   5  13  -9      15419.02      15588.04       313.18 o                         
   7  13  -9       3638.33       3872.05       232.44 o                         
   9  13  -9      23271.45      24501.97       684.69 o                         
  11  13  -9       4338.28       5061.51       376.44 o                         
  13  13  -9       7074.10       6456.10       992.63 o                         
  15  13  -9       2212.34       2441.74       349.29 o                         
  17  13  -9       2415.33       2589.02       694.58 o                         
  19  13  -9       1447.54       1399.85       400.50 o                         
   1  15  -9      23225.62      19370.46       479.27 o                         
   3  15  -9      17191.96      17730.65       877.25 o                         
   5  15  -9      19861.12      20133.42       750.65 o                         
   7  15  -9      10573.39      11023.99       326.79 o                         
   9  15  -9      12851.06      13281.44      1177.41 o                         
  11  15  -9       2771.35       2996.78       104.83 o                         
  13  15  -9       2760.75       2878.68       375.11 o                         
  15  15  -9       1997.77       2261.85       329.57 o                         
  17  15  -9        538.15        459.19        78.46 o                         
  19  15  -9        505.46        429.65       104.51 o                         
   1  17  -9      20742.99      18948.26      1461.54 o                         
   3  17  -9      13358.73      11792.11       910.79 o                         
   5  17  -9      16679.72      14504.40      1136.67 o                         
   7  17  -9       6426.95       6533.59       494.64 o                         
   9  17  -9       9820.23       9813.92       279.28 o                         
  11  17  -9       2992.07       3476.80       238.02 o                         
  13  17  -9       3369.90       3511.49       492.73 o                         
  15  17  -9       1026.98       1319.40       263.95 o                         
  17  17  -9        866.15        938.46       186.33 o                         
  19  17  -9        541.56        548.18       130.02 o                         
   1  19  -9      29695.46      29833.37      2937.49 o                         
   3  19  -9      22545.12      20548.51      1247.50 o                         
   5  19  -9      14588.82      12430.44      1153.14 o                         
   7  19  -9      11526.33      12301.30       275.25 o                         
   9  19  -9       7453.66       7180.66       326.86 o                         
  11  19  -9       4155.59       3932.27       369.98 o                         
  13  19  -9       3444.69       3314.80       249.45 o                         
  15  19  -9        725.29        645.75       100.30 o                         
  17  19  -9        391.17        302.46       179.15 o                         
   1  21  -9       3375.76       3166.51       213.05 o                         
   3  21  -9       5997.77       5009.47       463.84 o                         
   5  21  -9       5852.63       5386.72       539.79 o                         
   7  21  -9       2163.65       2032.13        85.34 o                         
   9  21  -9       2832.20       2666.63       293.60 o                         
  11  21  -9       1843.73       1820.89       122.27 o                         
  13  21  -9       1360.70       1341.78       195.42 o                         
  15  21  -9       1125.42       1458.57       182.40 o                         
  17  21  -9        515.97        780.97       329.24 o                         
   1  23  -9       1580.13       1360.33       188.22 o                         
   3  23  -9       2063.84       1762.05       157.43 o                         
   5  23  -9       4565.34       3784.33       343.16 o                         
   7  23  -9       2410.02       2575.85       164.38 o                         
   9  23  -9       2378.12       2584.43       249.90 o                         
  11  23  -9        456.54        394.40        83.96 o                         
  13  23  -9       1764.30       1948.23       151.03 o                         
  15  23  -9        542.72       1059.36       254.56 o                         
   1  25  -9       2524.72       2402.16       273.64 o                         
   3  25  -9        154.35         72.57        61.53 o                         
   5  25  -9       1166.30       1338.75       251.38 o                         
   7  25  -9        698.44        600.83        70.04 o                         
   9  25  -9        658.31        875.62       209.63 o                         
  11  25  -9        990.59       1168.21       201.55 o                         
  13  25  -9        822.25       1159.55       234.36 o                         
   1  27  -9        486.46        444.40        92.37 o                         
   3  27  -9       1004.14        838.28       146.50 o                         
   5  27  -9       2001.42       1694.26       232.42 o                         
   7  27  -9        360.17        387.94        81.38 o                         
   9  27  -9        806.01        693.26        89.25 o                         
  11  27  -9        317.52        285.29        90.38 o                         
   1  29  -9        472.61        323.84        69.88 o                         
   3  29  -9        759.08        613.43       116.00 o                         
   5  29  -9       1056.53       1146.32       148.49 o                         
   7  29  -9        467.39        349.51       100.90 o                         
   9  29  -9       1194.54       1293.45       190.14 o                         
   1  31  -9       2402.90       1928.37       405.86 o                         
   3  31  -9       1309.62       1141.80       167.86 o                         
   5  31  -9       1426.87       1387.73       199.64 o                         
   7  31  -9       1425.68       1175.14       280.09 o                         
   0   0  -8      31551.86      33594.61      1135.42 o                         
   4   0  -8       7542.00       7806.86       319.98 o                         
   8   0  -8       4719.73       3709.03       172.03 o                         
  12   0  -8       1321.20        987.47       106.66 o                         
  16   0  -8       2757.36       3041.54       127.30 o                         
  20   0  -8        939.70        932.42        86.02 o                         
   2   2  -8      43395.14      43566.52       845.66 o                         
   4   2  -8       3279.41       3323.35       158.06 o                         
   6   2  -8       7942.35       9090.58       498.66 o                         
   8   2  -8       3918.34       3916.81       163.32 o                         
  10   2  -8        523.27       1065.57       723.63 o                         
  12   2  -8       1263.68       1134.40        65.12 o                         
  14   2  -8       1356.60       1050.76       132.47 o                         
  16   2  -8       1081.35       1022.43       136.92 o                         
  18   2  -8        529.61        727.26       542.24 o                         
  20   2  -8         27.98          1.26       142.22 o                         
  22   2  -8        151.74        213.79        54.36 o                         
   0   4  -8      11259.69      11808.34       471.37 o                         
   2   4  -8      12262.18      10975.85       462.22 o                         
   4   4  -8       6844.48       6201.80       556.73 o                         
   6   4  -8      27357.97      24370.15      1751.58 o                         
   8   4  -8       1152.73       1183.95       147.99 o                         
  10   4  -8       3708.95       2671.12       126.24 o                         
  12   4  -8        303.40        299.08       129.01 o                         
  14   4  -8       4848.91       4151.47       847.13 o                         
  16   4  -8       1932.78       2014.74       423.68 o                         
  18   4  -8        215.45        123.37       146.43 o                         
  20   4  -8       1111.88       1018.94       188.26 o                         
  22   4  -8          3.23         40.02        94.37 o                         
   2   6  -8      26767.49      32254.04       550.59 o                         
   4   6  -8       2739.05       2494.81        71.86 o                         
   6   6  -8       1820.46       1635.76       206.33 o                         
   8   6  -8       5973.75       5753.40       390.74 o                         
  10   6  -8       1511.78       2260.76       407.72 o                         
  12   6  -8       1891.80       2366.69       190.96 o                         
  14   6  -8       1609.96       2288.34       678.96 o                         
  16   6  -8        883.59       1226.70       365.04 o                         
  18   6  -8        332.86        389.22        46.28 o                         
  20   6  -8         25.16       -186.16       210.19 o                         
  22   6  -8        137.90        254.58        75.49 o                         
   0   8  -8      14651.69      17014.06       626.20 o                         
   2   8  -8      13943.33      13276.09       469.89 o                         
   4   8  -8      10220.35      10526.60       516.10 o                         
   6   8  -8       4659.12       4917.25       127.45 o                         
   8   8  -8         15.19         68.44        37.95 o                         
  10   8  -8       1057.55       1040.75       130.96 o                         
  12   8  -8       3990.76       4200.89       927.64 o                         
  14   8  -8        279.03        322.48        87.13 o                         
  16   8  -8       2726.76       3783.57      1075.89 o                         
  18   8  -8         32.87        149.22        95.85 o                         
  20   8  -8       1225.40        725.66       362.53 o                         
  22   8  -8        132.35         95.44       102.86 o                         
   2  10  -8      17729.34      20967.39       662.57 o                         
   4  10  -8       3186.18       3424.23       237.43 o                         
   6  10  -8       6088.78       6857.70       417.76 o                         
   8  10  -8       3114.19       3161.19       109.30 o                         
  10  10  -8        912.81       1031.31        86.98 o                         
  12  10  -8       3031.27       2906.63       504.06 o                         
  14  10  -8        524.32        478.09        55.00 o                         
  16  10  -8        100.60        132.58        70.99 o                         
  18  10  -8        342.80        500.68       198.17 o                         
  20  10  -8        250.73        236.42       102.41 o                         
  22  10  -8         96.39        112.33        58.83 o                         
   0  12  -8       6648.89       5732.14       227.08 o                         
   2  12  -8       3197.40       3154.75       167.95 o                         
   4  12  -8       3630.54       4056.87       129.02 o                         
   6  12  -8       6096.44       6626.30       136.16 o                         
   8  12  -8        239.69        191.35        48.17 o                         
  10  12  -8       4082.78       4782.95       366.46 o                         
  12  12  -8       1603.87       1686.15       280.41 o                         
  14  12  -8       3512.95       3347.43       273.22 o                         
  16  12  -8       1830.02       2552.33       586.99 o                         
  18  12  -8         97.06        209.77        90.65 o                         
  20  12  -8        694.04        745.06       105.91 o                         
   2  14  -8      12014.44      13642.15       482.21 o                         
   4  14  -8       5037.23       5384.91       197.94 o                         
   6  14  -8      10612.10      10932.69       898.88 o                         
   8  14  -8       2731.23       3122.65        89.29 o                         
  10  14  -8        149.63         81.13        58.50 o                         
  12  14  -8       6416.93       7481.91      1082.29 o                         
  14  14  -8        398.91        493.27       186.10 o                         
  16  14  -8        155.89        307.40       152.74 o                         
  18  14  -8        255.14        313.67       149.08 o                         
  20  14  -8        483.86        549.91       233.96 o                         
   0  16  -8      20890.97      19236.93      2878.11 o                         
   2  16  -8       4543.51       4052.05       194.67 o                         
   4  16  -8       6424.59       6470.96       161.60 o                         
   6  16  -8       6202.67       5967.90       154.49 o                         
   8  16  -8       3058.89       3373.11       128.43 o                         
  10  16  -8       3579.89       4017.39       126.98 o                         
  12  16  -8        117.39        146.61        60.18 o                         
  14  16  -8        670.12        644.66        76.57 o                         
  16  16  -8        777.62       1206.43       351.74 o                         
  18  16  -8        143.53        166.69       111.82 o                         
  20  16  -8        410.54        394.12       107.02 o                         
   2  18  -8       4406.79       3853.01       205.60 o                         
   4  18  -8       2118.87       1796.62       105.61 o                         
   6  18  -8       2471.61       2608.24       185.17 o                         
   8  18  -8        179.77        189.68        85.26 o                         
  10  18  -8        529.68        578.30        64.54 o                         
  12  18  -8        602.18        541.43        76.20 o                         
  14  18  -8         22.65        -23.67       102.08 o                         
  16  18  -8         83.19         72.63       118.54 o                         
  18  18  -8        155.69        127.04       147.53 o                         
   0  20  -8       8458.19       8629.22      1426.15 o                         
   2  20  -8       1744.58       1408.40       104.29 o                         
   4  20  -8       3202.01       2996.28       222.48 o                         
   6  20  -8       5216.09       4727.35       380.94 o                         
   8  20  -8       1173.20       1337.16        98.64 o                         
  10  20  -8         10.79        107.45        67.94 o                         
  12  20  -8        215.56        173.98        79.52 o                         
  14  20  -8        407.21        820.31       199.56 o                         
  16  20  -8        412.39        478.38       102.73 o                         
  18  20  -8        116.51        177.23       108.46 o                         
   2  22  -8       1615.21       1602.29       239.87 o                         
   4  22  -8        875.02        939.89        79.46 o                         
   6  22  -8       1123.31       1351.53       197.96 o                         
   8  22  -8       1750.27       1661.95       115.71 o                         
  10  22  -8          4.99        -39.78       103.35 o                         
  12  22  -8        742.29        971.82        88.93 o                         
  14  22  -8         18.63        -62.83       103.06 o                         
  16  22  -8        300.84        538.94       162.53 o                         
   0  24  -8       1149.73        995.86       319.98 o                         
   2  24  -8          8.44         34.11        56.29 o                         
   4  24  -8        322.84        250.59        77.80 o                         
   6  24  -8         59.96         38.16        64.30 o                         
   8  24  -8        118.80        116.20        73.00 o                         
  10  24  -8        190.00        191.50        81.57 o                         
  12  24  -8         92.09        131.34        90.36 o                         
  14  24  -8         60.34        -96.84       147.84 o                         
  16  24  -8        177.13        125.40        92.67 o                         
   2  26  -8       2641.54       2838.11       247.32 o                         
   4  26  -8        446.73        446.11        57.43 o                         
   6  26  -8       1134.39       1217.77       197.59 o                         
   8  26  -8        719.79        695.85        86.60 o                         
  10  26  -8        116.06        138.88        88.34 o                         
  12  26  -8        262.13        271.45        99.32 o                         
  14  26  -8        110.45        296.33       114.45 o                         
   0  28  -8          4.63         87.69        80.07 o                         
   2  28  -8        124.19        120.72        65.59 o                         
   4  28  -8         68.18        130.09        71.20 o                         
   6  28  -8        238.25        159.49       100.78 o                         
   8  28  -8        140.44        137.25        78.38 o                         
  10  28  -8        247.47        285.84       144.42 o                         
  12  28  -8        334.56        210.49        88.13 o                         
   2  30  -8        996.52        845.16       157.57 o                         
   4  30  -8         39.27         32.73        94.94 o                         
   6  30  -8        695.88        757.31        82.58 o                         
   8  30  -8         88.11         78.06        83.22 o                         
  10  30  -8        231.91         91.73       105.08 o                         
   0  32  -8       1201.28       1435.04       354.39 o                         
   2  32  -8         96.73        192.42       105.11 o                         
   4  32  -8        345.25        411.71       167.86 o                         
   6  32  -8        508.11        385.41        96.57 o                         
   1   1  -7      35778.05      40897.72       677.32 o                         
   3   1  -7      35603.67      39362.31      2768.01 o                         
   5   1  -7      12320.34      16215.83       564.27 o                         
   7   1  -7      25915.90      29944.21      2339.65 o                         
   9   1  -7      18417.08      20538.65      1221.43 o                         
  11   1  -7      19441.68      22540.03       650.29 o                         
  13   1  -7        178.09         81.45       278.71 o                         
  15   1  -7       6370.53       6158.12       624.93 o                         
  17   1  -7       2388.32       2380.41       125.58 o                         
  19   1  -7       2463.61       2818.62       527.90 o                         
  21   1  -7        666.78        709.83       193.68 o                         
  23   1  -7        237.75        163.16       179.05 o                         
   1   3  -7      42340.09      49943.17       942.83 o                         
   3   3  -7      44313.68      49784.78      1631.23 o                         
   5   3  -7      16123.77      21438.29      4455.37 o                         
   7   3  -7       9451.54      11418.08       322.24 o                         
   9   3  -7      25220.49      28981.49      5510.22 o                         
  11   3  -7      13987.85      21249.41      6764.34 o                         
  13   3  -7       2519.49       2154.08       373.10 o                         
  15   3  -7       7484.11       6617.52       476.53 o                         
  17   3  -7       1470.41       1436.08       308.48 o                         
  19   3  -7       1746.71       1546.67       253.41 o                         
  21   3  -7       1070.17       1159.99       273.28 o                         
  23   3  -7        362.42        377.28       290.74 o                         
   1   5  -7      48673.34      56040.91      1037.87 o                         
   3   5  -7      57207.15      60783.93      2578.37 o                         
   5   5  -7       7578.58       8354.98       302.78 o                         
   7   5  -7      27344.59      30756.38      1960.64 o                         
   9   5  -7      10498.87      13665.49       365.01 o                         
  11   5  -7      30678.27      32713.29      2746.64 o                         
  13   5  -7        150.15        181.19       184.24 o                         
  15   5  -7       5108.46       5167.31       519.15 o                         
  17   5  -7       1559.43       1631.70       309.13 o                         
  19   5  -7       3089.73       3412.23       758.86 o                         
  21   5  -7        702.13        832.22       177.50 o                         
  23   5  -7        181.76          5.24       124.50 o                         
   1   7  -7       5668.85       8354.07       258.66 o                         
   3   7  -7      43919.04      50926.67      1507.25 o                         
   5   7  -7      11460.89      12196.02       515.23 o                         
   7   7  -7      24142.91      25053.53       632.07 o                         
   9   7  -7       1356.92       2668.57      1061.89 o                         
  11   7  -7      28049.52      30999.80      4235.45 o                         
  13   7  -7       2192.95       2401.28       458.13 o                         
  15   7  -7       4758.32       4576.94       331.24 o                         
  17   7  -7       1243.30        876.23       138.90 o                         
  19   7  -7       2524.82       2780.49       237.88 o                         
  21   7  -7        712.28        763.82        74.61 o                         
  23   7  -7        154.92        189.15        89.24 o                         
   1   9  -7      44592.16      37767.36      1094.18 o                         
   3   9  -7      28205.35      28745.10       704.30 o                         
   5   9  -7       9223.02       9615.59       210.98 o                         
   7   9  -7      22320.31      23778.68       583.15 o                         
   9   9  -7       3637.73       4135.61       287.10 o                         
  11   9  -7      11308.49      12137.81      1023.03 o                         
  13   9  -7        280.16        125.65        55.54 o                         
  15   9  -7       3355.15       3630.45       584.84 o                         
  17   9  -7       1848.11       2910.57       593.39 o                         
  19   9  -7       2080.09       2153.84       689.32 o                         
  21   9  -7        685.89        866.49       146.11 o                         
  23   9  -7        232.18        253.04       246.01 o                         
   1  11  -7       3874.07       4471.82       128.62 o                         
   3  11  -7      16755.46      17066.62       665.69 o                         
   5  11  -7       2959.56       2984.21       123.54 o                         
   7  11  -7      28564.36      29177.67      1965.36 o                         
   9  11  -7        626.00        518.47        52.35 o                         
  11  11  -7      19395.15      20436.70      2501.23 o                         
  13  11  -7        538.49        455.57        82.84 o                         
  15  11  -7       3763.88       3966.29       341.94 o                         
  17  11  -7       1440.00       2021.46       307.78 o                         
  19  11  -7       1930.94       2649.18       522.40 o                         
  21  11  -7        618.74        923.31       257.60 o                         
   1  13  -7      14280.11      14331.49       684.73 o                         
   3  13  -7      18071.70      18605.05       950.13 o                         
   5  13  -7       1295.29       1547.32       118.69 o                         
   7  13  -7      26562.74      26966.34      2233.24 o                         
   9  13  -7       1435.53       1779.15       218.89 o                         
  11  13  -7      14423.73      16920.58       464.49 o                         
  13  13  -7        797.23        881.65       120.22 o                         
  15  13  -7       5340.73       5858.16      1136.68 o                         
  17  13  -7       1755.75       1669.40       270.21 o                         
  19  13  -7       1005.34       1040.16       266.50 o                         
  21  13  -7        499.94        409.51       104.63 o                         
   1  15  -7      10589.80      11733.63       406.23 o                         
   3  15  -7      22010.06      24227.58      1269.35 o                         
   5  15  -7       1724.75       2141.79        72.39 o                         
   7  15  -7      25009.64      28663.49       538.16 o                         
   9  15  -7        244.10        260.57        49.20 o                         
  11  15  -7      16903.14      19022.71       762.48 o                         
  13  15  -7       1272.44       1507.80       197.88 o                         
  15  15  -7       4254.74       4853.79       633.40 o                         
  17  15  -7       1412.70       2019.60       377.91 o                         
  19  15  -7        651.29        857.17       230.06 o                         
  21  15  -7        776.76        589.22       228.20 o                         
   1  17  -7      15234.19      16769.98       761.81 o                         
   3  17  -7      13897.57      14900.25       823.89 o                         
   5  17  -7       3764.41       4809.55       407.22 o                         
   7  17  -7      31082.63      35443.30       630.09 o                         
   9  17  -7         61.72        109.19        64.55 o                         
  11  17  -7       9689.49      12145.00       342.81 o                         
  13  17  -7       1183.44       1360.38       153.45 o                         
  15  17  -7       4915.13       5807.83       737.17 o                         
  17  17  -7        427.14        492.05       132.99 o                         
  19  17  -7        895.63       1262.81       357.09 o                         
   1  19  -7       3528.41       3209.63        89.76 o                         
   3  19  -7      15970.77      16294.59      1187.91 o                         
   5  19  -7       7947.51       8349.68       443.21 o                         
   7  19  -7       5186.20       6024.49       151.03 o                         
   9  19  -7        686.09        620.77        70.21 o                         
  11  19  -7       6347.68       6103.24       764.79 o                         
  13  19  -7       1893.84       2025.50       283.57 o                         
  15  19  -7       1760.72       2143.42       303.90 o                         
  17  19  -7        885.55        688.20       125.39 o                         
  19  19  -7        481.58        486.04       133.35 o                         
   1  21  -7       5085.88       5150.84       154.94 o                         
   3  21  -7      10050.74      10235.18       687.32 o                         
   5  21  -7       1306.80       1459.08        77.47 o                         
   7  21  -7      16795.89      15074.25      1530.94 o                         
   9  21  -7         91.04        174.95        73.26 o                         
  11  21  -7       7384.79       8435.81       588.93 o                         
  13  21  -7        345.22        532.87        83.90 o                         
  15  21  -7       2360.81       2823.30       551.74 o                         
  17  21  -7        442.14        506.39       208.26 o                         
  19  21  -7        506.88        667.09       186.23 o                         
   1  23  -7       6422.67       6367.40       363.52 o                         
   3  23  -7       7600.72       7956.63       496.62 o                         
   5  23  -7       6129.14       5695.07       384.16 o                         
   7  23  -7       4383.98       4530.68       209.39 o                         
   9  23  -7       1728.52       1496.62       184.74 o                         
  11  23  -7       3759.21       3618.84       496.49 o                         
  13  23  -7       1330.94       1701.94       282.23 o                         
  15  23  -7       1203.24       1852.91       271.19 o                         
  17  23  -7        285.07        379.17        95.37 o                         
   1  25  -7       4018.34       4019.20       297.47 o                         
   3  25  -7       5370.20       5551.33       294.94 o                         
   5  25  -7       1411.62       1469.93       137.56 o                         
   7  25  -7       2713.49       2702.94       222.48 o                         
   9  25  -7       1069.23       1325.71       103.79 o                         
  11  25  -7       1832.30       2081.12       351.47 o                         
  13  25  -7        695.16        903.31       180.81 o                         
  15  25  -7        858.26        960.04       166.43 o                         
   1  27  -7       1905.60       1681.94       170.84 o                         
   3  27  -7       3027.32       3185.86       261.72 o                         
   5  27  -7        466.08        394.43        60.59 o                         
   7  27  -7       4550.96       4415.84       303.43 o                         
   9  27  -7         35.67        127.62        88.09 o                         
  11  27  -7       2363.11       2970.28       413.83 o                         
  13  27  -7         14.04        -23.86       112.40 o                         
   1  29  -7        428.66        378.95        75.35 o                         
   3  29  -7        415.57        387.48        93.86 o                         
   5  29  -7       1125.25        910.95       205.60 o                         
   7  29  -7        838.71        748.96       120.18 o                         
   9  29  -7        315.80        328.09       121.67 o                         
  11  29  -7         66.03        -60.00       103.67 o                         
  13  29  -7        765.88        911.13       118.51 o                         
   1  31  -7        410.28        584.94        88.53 o                         
   3  31  -7       2445.30       2373.45       331.24 o                         
   5  31  -7        550.55        585.02       128.16 o                         
   7  31  -7       1246.17       1152.75       346.68 o                         
   9  31  -7        157.14        191.06        89.72 o                         
   1  33  -7        790.02        770.18       164.50 o                         
   3  33  -7       1543.13       1425.70       332.02 o                         
   5  33  -7        488.83        536.78       100.80 o                         
   7  33  -7       1270.62       1402.76       179.28 o                         
   2   0  -6      13627.84      12942.42       313.10 o                         
   6   0  -6      16679.67      17203.30       619.32 o                         
  10   0  -6       6916.78       6232.50      1685.92 o                         
  14   0  -6       9332.49       9840.29       492.01 o                         
  18   0  -6       7763.76       8470.90       481.69 o                         
  22   0  -6        852.25       1096.28       684.69 o                         
   0   2  -6      70579.80      78601.88      2501.36 o                         
   2   2  -6       9075.94       9536.09       213.62 o                         
   4   2  -6      12572.99      13313.17      2439.43 o                         
   6   2  -6       7977.14       7949.48       789.63 o                         
   8   2  -6      10772.23      14713.78      4116.04 o                         
  10   2  -6      15419.20      11478.04       319.98 o                         
  12   2  -6       3833.80       5482.17      1043.39 o                         
  14   2  -6       1432.75       1168.99       161.90 o                         
  16   2  -6       1130.24        983.20       362.70 o                         
  18   2  -6        164.21        128.27       196.38 o                         
  20   2  -6        313.21        194.42       129.34 o                         
  22   2  -6          2.72        -68.92        76.10 o                         
  24   2  -6         52.87        212.97       190.96 o                         
   2   4  -6      22313.96      25038.08       951.99 o                         
   4   4  -6       8530.62       7709.74      1314.77 o                         
   6   4  -6       5609.64       6420.50       621.04 o                         
   8   4  -6       7572.09       8190.83       674.37 o                         
  10   4  -6      21120.27      25262.93       482.36 o                         
  12   4  -6       9385.84       9258.82       454.17 o                         
  14   4  -6       4762.40       4474.04       493.14 o                         
  16   4  -6        260.42        302.37        35.53 o                         
  18   4  -6       7775.42       7415.36       839.78 o                         
  20   4  -6        308.72        556.57       301.49 o                         
  22   4  -6        773.32        673.26       126.14 o                         
  24   4  -6         46.67        -42.81        71.08 o                         
   0   6  -6     141646.83     172803.72      5487.85 o                         
   2   6  -6      44549.88      44834.97      1049.80 o                         
   4   6  -6      34216.29      42132.07      5837.08 o                         
   6   6  -6      21918.33      19558.20       801.59 o                         
   8   6  -6      16895.43      25357.66       722.54 o                         
  10   6  -6      21408.27      18943.16       782.75 o                         
  12   6  -6       5522.97       6803.96      1422.86 o                         
  14   6  -6       3896.95       3366.27       464.99 o                         
  16   6  -6        214.70        239.57        54.85 o                         
  18   6  -6        220.17        260.59       344.07 o                         
  20   6  -6        451.37        555.19        82.58 o                         
  22   6  -6         19.78       -194.61       227.92 o                         
  24   6  -6         13.37          3.95        62.19 o                         
   2   8  -6        503.41        810.93        45.67 o                         
   4   8  -6       5198.07       6217.29       137.51 o                         
   6   8  -6        816.43        793.63        48.57 o                         
   8   8  -6       3014.50       3082.12       280.76 o                         
  10   8  -6      16177.49      18431.43      1150.73 o                         
  12   8  -6       1763.43       1495.59       139.35 o                         
  14   8  -6       5272.30       4451.18       405.24 o                         
  16   8  -6         97.90         61.59        43.19 o                         
  18   8  -6       6439.54       7982.60      1267.44 o                         
  20   8  -6         47.84         67.45        72.61 o                         
  22   8  -6        786.25        758.47        75.49 o                         
   0  10  -6      61006.04      71265.31      3241.10 o                         
   2  10  -6        330.38        239.08        28.28 o                         
   4  10  -6      46003.81      50829.48      3139.13 o                         
   6  10  -6        433.44        489.81        39.22 o                         
   8  10  -6      12992.02      14057.90       378.17 o                         
  10  10  -6       1142.55       1106.95        91.38 o                         
  12  10  -6       1334.49       1522.54       125.13 o                         
  14  10  -6        771.64        846.74       255.86 o                         
  16  10  -6          1.32          1.55        49.05 o                         
  18  10  -6        398.24        642.54       276.86 o                         
  20  10  -6         23.66          7.57        54.17 o                         
  22  10  -6         31.13         60.47        57.91 o                         
   2  12  -6       1319.66       1061.27        84.47 o                         
   4  12  -6      12775.62      11532.97       542.84 o                         
   6  12  -6        364.78        383.69        43.28 o                         
   8  12  -6      10193.49      10554.65       622.32 o                         
  10  12  -6       5639.79       5933.45       599.42 o                         
  12  12  -6       4998.21       5363.98      1245.65 o                         
  14  12  -6       4669.17       7153.13       333.74 o                         
  16  12  -6       1098.42       1200.89       410.37 o                         
  18  12  -6       3143.36       2952.08       368.99 o                         
  20  12  -6        185.11        294.25       102.32 o                         
  22  12  -6        725.35        910.33       345.13 o                         
   0  14  -6      80730.70      86026.82      2814.46 o                         
   2  14  -6        136.58        133.74        35.40 o                         
   4  14  -6      47882.79      50942.27      2200.20 o                         
   6  14  -6       9169.45       8888.88       668.47 o                         
   8  14  -6      18622.60      21144.97      1515.18 o                         
  10  14  -6       5448.74       5355.47       925.71 o                         
  12  14  -6        585.30        599.27        71.51 o                         
  14  14  -6       1825.04       2143.99       375.59 o                         
  16  14  -6         79.50         98.20        66.61 o                         
  18  14  -6        414.43        560.34       198.57 o                         
  20  14  -6         87.62         94.73       104.24 o                         
  22  14  -6         12.99        -10.33        82.72 o                         
   2  16  -6       1338.57       1549.13        86.16 o                         
   4  16  -6        143.26        127.46        40.12 o                         
   6  16  -6       1838.65       1718.33        94.44 o                         
   8  16  -6       2638.50       2693.78       133.75 o                         
  10  16  -6       2407.59       2528.50       280.09 o                         
  12  16  -6        358.89        426.63        69.57 o                         
  14  16  -6       2824.79       3328.30       500.09 o                         
  16  16  -6         46.35        246.54        73.27 o                         
  18  16  -6       1414.55       1971.10       513.39 o                         
  20  16  -6         14.15         86.02       136.51 o                         
   0  18  -6      22086.02      23831.04      3402.81 o                         
   2  18  -6      14902.54      13089.98       688.31 o                         
   4  18  -6      13259.10      13865.76       887.99 o                         
   6  18  -6        572.30        510.01        57.77 o                         
   8  18  -6       7162.67       8004.43       547.84 o                         
  10  18  -6       4246.45       4006.50       413.23 o                         
  12  18  -6        207.24        163.47       131.77 o                         
  14  18  -6        530.40        410.47        78.86 o                         
  16  18  -6         50.16        163.88        66.06 o                         
  18  18  -6         36.51        125.77        78.04 o                         
  20  18  -6         18.75         36.41        79.65 o                         
   2  20  -6       1516.52       1618.32       138.41 o                         
   4  20  -6       1317.62       1322.38        64.41 o                         
   6  20  -6        193.56        180.62        77.47 o                         
   8  20  -6       3208.84       3232.61       290.52 o                         
  10  20  -6        671.63        865.22        90.38 o                         
  12  20  -6       1549.95       1756.13       185.24 o                         
  14  20  -6       1845.83       2638.38       390.34 o                         
  16  20  -6        256.47        329.68        99.64 o                         
  18  20  -6        996.97        961.92       260.30 o                         
  20  20  -6         36.51         -9.97       104.62 o                         
   0  22  -6       6980.74       7329.52       789.63 o                         
   2  22  -6       1416.20       1213.93        79.64 o                         
   4  22  -6       4558.00       4880.05       182.75 o                         
   6  22  -6        425.63        376.47        69.53 o                         
   8  22  -6       2502.91       2467.71       140.54 o                         
  10  22  -6       1961.30       1752.71       154.54 o                         
  12  22  -6        727.52       1007.15        94.85 o                         
  14  22  -6        248.09        204.54        70.19 o                         
  16  22  -6         80.00        292.91       158.03 o                         
  18  22  -6         31.15        121.15       135.60 o                         
   2  24  -6        247.24        346.61        58.96 o                         
   4  24  -6       1148.03       1160.08       173.32 o                         
   6  24  -6        491.21        434.42        56.39 o                         
   8  24  -6       1249.34       1249.33        83.21 o                         
  10  24  -6       1084.77       1229.11       120.41 o                         
  12  24  -6        722.95       1073.64       118.78 o                         
  14  24  -6        843.86       1096.37       152.12 o                         
  16  24  -6        221.31        611.40       150.97 o                         
   0  26  -6       4355.69       5008.36       390.51 o                         
   2  26  -6        178.78        186.80        59.15 o                         
   4  26  -6       2523.07       2850.79       223.97 o                         
   6  26  -6        337.10        309.51       111.74 o                         
   8  26  -6       1574.51       1682.73       123.21 o                         
  10  26  -6        174.53        295.41       100.32 o                         
  12  26  -6        367.45        217.40        85.10 o                         
  14  26  -6        153.94         29.67       218.39 o                         
  16  26  -6         85.38         45.90       107.82 o                         
   2  28  -6         23.31         18.59        83.05 o                         
   4  28  -6         53.48        120.36        75.78 o                         
   6  28  -6        164.95        248.01        82.15 o                         
   8  28  -6        102.68       -106.14        89.24 o                         
  10  28  -6        442.29        161.97       233.34 o                         
  12  28  -6        118.91        104.54        95.18 o                         
  14  28  -6        810.64       1208.28       189.39 o                         
   0  30  -6       1762.50       2510.39       646.84 o                         
   2  30  -6        149.47        139.62       206.33 o                         
   4  30  -6       1847.82       1029.72       404.25 o                         
   6  30  -6        264.65        249.09        86.27 o                         
   8  30  -6        956.18       1122.45        95.70 o                         
  10  30  -6        150.26        147.49        79.93 o                         
  12  30  -6        125.80         88.49        99.68 o                         
   2  32  -6        480.22        458.57       132.12 o                         
   4  32  -6        382.51        593.65       121.17 o                         
   6  32  -6        973.46       1162.46       128.62 o                         
   8  32  -6        291.93        335.29       119.76 o                         
  10  32  -6        106.63         69.58        97.44 o                         
   0  34  -6       2609.69       3476.30       713.94 o                         
   2  34  -6         17.76         88.68       143.79 o                         
   4  34  -6       2030.08       1903.43       518.75 o                         
   6  34  -6          3.36       -182.50       124.69 o                         
   1   1  -5      31874.21      40067.83      2521.63 o                         
   3   1  -5       9824.20      12102.87       592.33 o                         
   5   1  -5       1325.28       1666.21       191.17 o                         
   7   1  -5       2799.18       3277.28       146.37 o                         
   9   1  -5       1999.03       2432.07       715.98 o                         
  11   1  -5       5085.71       7084.32       340.63 o                         
  13   1  -5       7838.56      10287.57       581.47 o                         
  15   1  -5       2609.56       2742.87       184.44 o                         
  17   1  -5       9499.61       8940.30       410.70 o                         
  19   1  -5       3583.74       3957.53       640.04 o                         
  21   1  -5        782.79       1015.90       255.26 o                         
  23   1  -5        803.56       1377.16       248.37 o                         
   1   3  -5      51450.39      50211.90       954.01 o                         
   3   3  -5       1557.26       1265.76       153.37 o                         
   5   3  -5       4042.93       3950.83       873.93 o                         
   7   3  -5       3609.34       4995.70      1356.79 o                         
   9   3  -5      30064.30      31514.57       646.15 o                         
  11   3  -5       3118.55       3411.70       404.16 o                         
  13   3  -5      14316.75      18364.65      1846.21 o                         
  15   3  -5       1636.71       1609.01       211.56 o                         
  17   3  -5       7112.73       7229.57       384.59 o                         
  19   3  -5       2577.65       2835.21       747.44 o                         
  21   3  -5        755.09        868.81       209.65 o                         
  23   3  -5        480.95        508.87       155.62 o                         
   1   5  -5      27009.69      34037.41      1962.90 o                         
   3   5  -5      98815.72      92873.02      2104.08 o                         
   5   5  -5      27579.08      24834.10      2105.95 o                         
   7   5  -5       9983.75      12979.16      1016.29 o                         
   9   5  -5      17952.25      18660.00       379.23 o                         
  11   5  -5      30961.33      33648.55       628.77 o                         
  13   5  -5       6913.62       7259.98       329.21 o                         
  15   5  -5        602.56        480.39       144.05 o                         
  17   5  -5       2985.04       2719.48       199.99 o                         
  19   5  -5       2289.52       2527.60       157.84 o                         
  21   5  -5        339.65        216.45        82.46 o                         
  23   5  -5        605.39        959.94       130.75 o                         
   3   7  -5      63755.55      57541.82      1357.04 o                         
   5   7  -5      74147.88      81702.50      8101.74 o                         
   7   7  -5      14386.93      16750.64      2128.05 o                         
   9   7  -5      60564.27      70393.27      1573.91 o                         
  11   7  -5       7590.08       6495.02       502.80 o                         
  13   7  -5      13671.92      12920.54       696.02 o                         
  15   7  -5        907.71        822.40       161.40 o                         
  17   7  -5       2349.55       2650.55       134.58 o                         
  19   7  -5       1186.81       1004.13        75.30 o                         
  21   7  -5        323.34        258.39        94.33 o                         
  23   7  -5         93.63       -146.86       160.47 o                         
   1   9  -5      41531.00      52019.92       971.38 o                         
   3   9  -5      66959.94      76752.51      3431.62 o                         
   5   9  -5      84853.45      92994.84      7714.12 o                         
   7   9  -5      11094.32      11499.74       634.43 o                         
   9   9  -5      37476.92      40319.26      1640.16 o                         
  11   9  -5      12523.32      12679.53       914.07 o                         
  13   9  -5       5963.16       6043.07       248.31 o                         
  15   9  -5       1083.29       1479.38       362.50 o                         
  17   9  -5       2264.25       2515.24       371.01 o                         
  19   9  -5        887.92        904.62        69.81 o                         
  21   9  -5          7.27        -17.97        91.46 o                         
  23   9  -5         93.52         39.70        85.06 o                         
   1  11  -5      85482.52      90825.88      2386.74 o                         
   3  11  -5      56756.91      56714.90      1326.16 o                         
   5  11  -5      38212.00      44113.85      2450.80 o                         
   7  11  -5       8257.12       8864.78       359.68 o                         
   9  11  -5      29592.57      31979.43      2256.56 o                         
  11  11  -5       2009.76       2017.08        93.56 o                         
  13  11  -5       2133.75       2288.19       124.65 o                         
  15  11  -5        444.10        363.52        90.54 o                         
  17  11  -5       1047.22       1074.67       125.64 o                         
  19  11  -5        397.59        313.37       203.12 o                         
  21  11  -5        351.32        275.26       185.72 o                         
  23  11  -5        220.32        243.80        98.04 o                         
   1  13  -5      20701.08      21807.70       465.71 o                         
   3  13  -5       1124.47       1228.67       140.05 o                         
   5  13  -5      48742.54      55998.13      2940.10 o                         
   7  13  -5       6745.62       6106.01       292.51 o                         
   9  13  -5      32710.46      36634.61      1186.09 o                         
  11  13  -5       4115.48       3184.40       347.13 o                         
  13  13  -5      13624.82      12833.01      2656.08 o                         
  15  13  -5        514.87        641.72       127.63 o                         
  17  13  -5       2294.67       2527.42       322.88 o                         
  19  13  -5        266.12        353.11       229.93 o                         
  21  13  -5         81.92        127.40       107.74 o                         
  23  13  -5        264.39        348.00       123.38 o                         
   1  15  -5       8474.74       9213.87       208.44 o                         
   3  15  -5       3022.16       3545.29       109.49 o                         
   5  15  -5      11242.94      12083.43       509.08 o                         
   7  15  -5       4403.33       5085.18       170.25 o                         
   9  15  -5      11415.97      12841.84       998.32 o                         
  11  15  -5        208.89        227.68        59.21 o                         
  13  15  -5       3500.48       3754.31       141.24 o                         
  15  15  -5       1599.33       1641.94       283.85 o                         
  17  15  -5       1652.13       1984.86       226.34 o                         
  19  15  -5        540.58        406.78       254.02 o                         
  21  15  -5        513.13        576.38       228.31 o                         
   1  17  -5       6220.49       5462.11       203.94 o                         
   3  17  -5        851.97       1012.65        61.16 o                         
   5  17  -5       6615.20       6951.15       235.89 o                         
   7  17  -5       6648.44       5900.83       483.18 o                         
   9  17  -5       5279.82       5731.36       299.19 o                         
  11  17  -5        177.89        111.04        62.56 o                         
  13  17  -5       3987.40       4565.45       475.76 o                         
  15  17  -5       1065.82       1290.51       174.30 o                         
  17  17  -5       1118.59       1792.62       414.41 o                         
  19  17  -5        294.66        338.85       117.02 o                         
  21  17  -5        267.92        757.15       328.58 o                         
   1  19  -5        611.72        608.34        47.44 o                         
   3  19  -5       7498.17       7120.57       150.19 o                         
   5  19  -5       7574.53       7038.89       689.49 o                         
   7  19  -5       5227.04       5446.03       657.01 o                         
   9  19  -5       6037.85       6362.26       597.93 o                         
  11  19  -5       3910.00       3825.24       853.68 o                         
  13  19  -5       5674.97       7421.50       313.10 o                         
  15  19  -5       2207.42       3471.13       671.60 o                         
  17  19  -5       1577.51       2347.31       354.58 o                         
  19  19  -5        960.42       1512.50       545.38 o                         
  21  19  -5        845.97        738.49       562.55 o                         
   1  21  -5       3112.34       3033.59       102.30 o                         
   3  21  -5       6349.00       6378.76       139.25 o                         
   5  21  -5       8425.10       8600.11       332.68 o                         
   7  21  -5       1777.20       1676.66       166.00 o                         
   9  21  -5        926.52       1046.02        78.19 o                         
  11  21  -5       1799.53       1528.52       156.93 o                         
  13  21  -5       2434.77       3488.58       602.40 o                         
  15  21  -5        450.04        554.77       149.29 o                         
  17  21  -5        476.88        431.37       155.21 o                         
  19  21  -5        320.38        219.36       109.99 o                         
   1  23  -5       4729.27       4803.03       271.71 o                         
   3  23  -5       1778.91       1737.86        88.84 o                         
   5  23  -5       4569.92       4432.12       271.55 o                         
   7  23  -5       2086.66       1851.14       170.34 o                         
   9  23  -5       7694.07       7358.19      1121.90 o                         
  11  23  -5       1084.68       1033.28       148.30 o                         
  13  23  -5       2705.67       3264.79       365.89 o                         
  15  23  -5        864.30        911.54       183.25 o                         
  17  23  -5        817.30        720.60       152.40 o                         
  19  23  -5        263.81        369.96        95.49 o                         
   1  25  -5      16182.50      16048.43       473.03 o                         
   3  25  -5      12557.29      11859.76       421.66 o                         
   5  25  -5       6905.76       6420.70       583.80 o                         
   7  25  -5       4329.79       4204.11       239.76 o                         
   9  25  -5       3206.12       3418.68       293.50 o                         
  11  25  -5       1517.95       1651.83       137.13 o                         
  13  25  -5        925.21       1133.08       192.69 o                         
  15  25  -5         92.48         20.63       110.82 o                         
  17  25  -5        137.22         58.80       181.59 o                         
   1  27  -5       3318.93       3423.04       150.80 o                         
   3  27  -5       1123.71       1297.48       128.22 o                         
   5  27  -5       3563.91       3863.42       275.02 o                         
   7  27  -5       1553.47       1615.31       173.97 o                         
   9  27  -5       2697.13       2840.30       314.26 o                         
  11  27  -5        243.58        135.71       105.43 o                         
  13  27  -5       1010.82       1054.30       239.79 o                         
  15  27  -5        222.93         97.66       100.81 o                         
   1  29  -5       2865.68       3157.03       298.47 o                         
   3  29  -5       2301.72       2108.27       204.16 o                         
   5  29  -5       3557.18       3750.71       457.30 o                         
   7  29  -5       1781.52       1778.62       161.43 o                         
   9  29  -5       1481.63       1788.51       222.30 o                         
  11  29  -5        395.15        351.68       145.80 o                         
  13  29  -5        309.53        206.61       138.11 o                         
   1  31  -5        211.40        180.31        68.00 o                         
   3  31  -5        192.03        251.93        78.56 o                         
   5  31  -5        533.31        828.86       130.61 o                         
   7  31  -5        541.48        707.48        92.18 o                         
   9  31  -5        305.00         -5.37       201.69 o                         
  11  31  -5        106.43       -142.77       177.29 o                         
   1  33  -5        524.45        577.07        98.40 o                         
   3  33  -5        363.78        329.57        92.23 o                         
   5  33  -5       1415.20       1471.84       203.61 o                         
   7  33  -5        270.31        197.75       100.58 o                         
   9  33  -5        550.15        506.13       129.51 o                         
   1  35  -5        104.04        186.68        85.07 o                         
   3  35  -5          4.49        -75.52       106.39 o                         
   5  35  -5        206.63        310.41        93.28 o                         
   4   0  -4       8750.44      10574.86      4770.48 o                         
   8   0  -4      26315.92      30611.55      1073.49 o                         
  16   0  -4      14695.75      13852.10       395.68 o                         
  20   0  -4       4169.61       4432.14       679.53 o                         
  24   0  -4       1073.60        801.67       172.03 o                         
   2   2  -4       8916.39       9676.59      1467.44 o                         
   4   2  -4       1388.59       1804.98       349.21 o                         
   6   2  -4       6178.02       6003.85       505.78 o                         
   8   2  -4       5546.75       6730.78      1016.35 o                         
  10   2  -4      29634.14      28595.08      5900.73 o                         
  12   2  -4       1107.49        725.09       567.71 o                         
  14   2  -4       6881.98       5285.75       305.14 o                         
  16   2  -4       1693.38       1317.22       144.86 o                         
  18   2  -4       8571.14       7394.94       386.59 o                         
  20   2  -4          2.63        167.67       114.72 o                         
  22   2  -4        851.29        848.48       140.79 o                         
  24   2  -4         40.30        448.62       489.33 o                         
   0   4  -4     119620.84     118630.52      3709.03 o                         
   2   4  -4      44231.48      40259.21      2501.36 o                         
   4   4  -4      23062.60      19513.87      2972.65 o                         
   6   4  -4      13257.37      10847.77      1013.86 o                         
   8   4  -4      24308.64      21837.56      3401.29 o                         
  10   4  -4       7461.77       7228.85       529.57 o                         
  12   4  -4      20438.17      20657.08       448.42 o                         
  14   4  -4       4659.94       4165.83       306.22 o                         
  16   4  -4       7160.41       5872.06      1211.11 o                         
  18   4  -4        807.28        740.83       191.02 o                         
  20   4  -4       3859.23       3708.10       109.72 o                         
  22   4  -4         44.39        148.24        69.52 o                         
  24   4  -4        783.17        897.79       393.75 o                         
   4   6  -4      14184.41      13327.99       843.92 o                         
   6   6  -4      26779.86      27303.49      9897.06 o                         
   8   6  -4      18234.61      16649.47       473.28 o                         
  10   6  -4      59493.88      59571.11      8431.34 o                         
  12   6  -4       7729.32       6762.28       623.35 o                         
  14   6  -4       4476.91       5042.41       820.91 o                         
  16   6  -4        375.75        496.00       103.12 o                         
  18   6  -4       5020.43       4767.70       383.63 o                         
  20   6  -4         38.22         31.81        90.63 o                         
  22   6  -4        486.60        296.37       226.22 o                         
  24   6  -4         11.01         49.23        65.29 o                         
   0   8  -4      58506.61      57221.98      1345.20 o                         
   2   8  -4      22275.50      21373.11       563.69 o                         
   4   8  -4      60532.37      56611.34      1127.55 o                         
   6   8  -4       1163.77       1079.36       109.75 o                         
   8   8  -4      26812.63      30047.29      1080.37 o                         
  10   8  -4       1147.59        850.93       117.85 o                         
  12   8  -4      12260.60      12286.22       558.09 o                         
  14   8  -4       1815.72       1771.13       218.77 o                         
  16   8  -4       3039.37       2842.66       547.56 o                         
  18   8  -4         33.13         58.02       165.33 o                         
  20   8  -4       2375.61       1756.36       351.08 o                         
  22   8  -4        124.55        225.15       100.31 o                         
  24   8  -4        350.20        125.40       141.82 o                         
   2  10  -4     164262.48     172851.20      3858.22 o                         
   4  10  -4        432.57        425.53        43.87 o                         
   6  10  -4      50074.82      49435.89      2903.39 o                         
   8  10  -4       4418.31       4769.05       264.31 o                         
  10  10  -4      23586.75      25681.04      1999.02 o                         
  12  10  -4        235.62        293.86       120.42 o                         
  14  10  -4        961.88       1168.87       142.03 o                         
  16  10  -4       1975.79       1864.80       273.13 o                         
  18  10  -4       2927.86       3062.70       448.59 o                         
  20  10  -4          8.82         45.60        96.84 o                         
  22  10  -4        324.81        171.52       201.00 o                         
  24  10  -4        166.89        123.08        79.50 o                         
   0  12  -4      34076.70      30644.21       811.88 o                         
   2  12  -4        367.88        406.10        37.22 o                         
   4  12  -4      18281.11      17564.67       460.65 o                         
   6  12  -4      17622.90      16636.86       473.77 o                         
   8  12  -4      19946.45      19078.66       463.78 o                         
  10  12  -4      10326.16      10311.93       790.63 o                         
  12  12  -4       8758.09       8694.70      1664.89 o                         
  14  12  -4       2776.20       2667.31       410.44 o                         
  16  12  -4       6195.63       5638.32      1315.18 o                         
  18  12  -4        495.54        630.91       304.41 o                         
  20  12  -4       1860.39       2195.75       433.72 o                         
  22  12  -4        131.00        449.01       318.26 o                         
   2  14  -4      46249.08      47679.19       939.39 o                         
   4  14  -4       3751.81       3416.77        97.83 o                         
   6  14  -4      24891.57      26749.18       657.52 o                         
   8  14  -4       1777.44       1554.33       117.45 o                         
  10  14  -4      10894.95      10953.15       537.34 o                         
  12  14  -4       2616.98       2231.52       621.04 o                         
  14  14  -4       4091.97       4293.94       230.52 o                         
  16  14  -4       1797.39       2427.72       495.18 o                         
  18  14  -4       1690.44       1873.17       541.73 o                         
  20  14  -4         78.76         -6.51       351.87 o                         
  22  14  -4        695.10       1175.05       343.18 o                         
   0  16  -4       5895.10       5718.02       188.44 o                         
   2  16  -4       3691.54       3340.97       142.71 o                         
   4  16  -4      17469.05      15739.24      1945.69 o                         
   6  16  -4      11807.24      11653.80       555.80 o                         
   8  16  -4       6435.66       5761.88       611.99 o                         
  10  16  -4        871.89        913.24        63.60 o                         
  12  16  -4       8463.30       8019.13      1492.83 o                         
  14  16  -4       1465.59       1551.61       304.92 o                         
  16  16  -4       6385.96       7749.85      1400.09 o                         
  18  16  -4        135.36        199.27       196.16 o                         
  20  16  -4       2253.88       2644.04       624.71 o                         
  22  16  -4         19.34         76.15        77.91 o                         
   2  18  -4        557.71        546.43        55.09 o                         
   4  18  -4       2500.73       2338.87       111.73 o                         
   6  18  -4       6673.75       6583.42       324.37 o                         
   8  18  -4       1826.75       1726.86       429.08 o                         
  10  18  -4       2206.75       2148.65       117.71 o                         
  12  18  -4       1457.26       1491.00       414.03 o                         
  14  18  -4       4004.38       3371.72       574.55 o                         
  16  18  -4          3.98          3.39        86.91 o                         
  18  18  -4       1408.02       1524.48       376.93 o                         
  20  18  -4         16.41       -103.13       119.68 o                         
   0  20  -4       2876.94       3943.00       209.88 o                         
   2  20  -4       1586.56       1599.45        98.33 o                         
   4  20  -4      19223.54      17893.28      1082.27 o                         
   6  20  -4        984.18        971.87        65.61 o                         
   8  20  -4       2175.96       1858.64       233.61 o                         
  10  20  -4        309.01        289.39        53.47 o                         
  12  20  -4       4552.74       4564.39       500.09 o                         
  14  20  -4         61.49        189.78        74.13 o                         
  16  20  -4       2937.27       3627.87       656.53 o                         
  18  20  -4         97.39        122.58       150.83 o                         
  20  20  -4       1534.41       1749.23       539.22 o                         
   2  22  -4      16368.97      15478.11       413.98 o                         
   4  22  -4       2246.58       2332.25       199.56 o                         
   6  22  -4      10344.18       9274.13       755.46 o                         
   8  22  -4       1305.90       1423.40       153.84 o                         
  10  22  -4       5229.88       5332.06       635.57 o                         
  12  22  -4       1562.44       1502.66       105.78 o                         
  14  22  -4       2121.53       2216.45       326.28 o                         
  16  22  -4        675.37       1140.88       177.88 o                         
  18  22  -4        991.96       1309.14       304.42 o                         
   0  24  -4      22105.47      20630.21       475.66 o                         
   2  24  -4        490.75        486.04        74.70 o                         
   4  24  -4      15219.56      14580.99       667.55 o                         
   6  24  -4        313.11        128.87       117.25 o                         
   8  24  -4       5430.47       5113.15       557.22 o                         
  10  24  -4        120.23         61.78        74.21 o                         
  12  24  -4       4118.74       3694.26       434.11 o                         
  14  24  -4         12.38        -39.63        94.85 o                         
  16  24  -4        646.81        543.32       115.13 o                         
  18  24  -4         29.61         33.91       138.06 o                         
   2  26  -4      20365.40      22139.20       891.60 o                         
   4  26  -4        657.75        558.24        58.97 o                         
   6  26  -4       7623.08       6680.97       603.39 o                         
   8  26  -4       1414.51       1300.67       104.27 o                         
  10  26  -4       4000.35       3148.95       920.23 o                         
  12  26  -4        672.80        623.04       103.75 o                         
  14  26  -4        632.70        760.73       112.38 o                         
  16  26  -4        456.89        420.64       159.34 o                         
   0  28  -4       3722.46       3291.92       148.73 o                         
   2  28  -4        150.96        117.35        59.83 o                         
   4  28  -4       3690.97       3220.96       236.69 o                         
   6  28  -4        134.39        182.07        81.57 o                         
   8  28  -4       2149.97       2231.77       102.30 o                         
  10  28  -4        169.84        231.39       116.17 o                         
  12  28  -4        225.27        249.84       125.49 o                         
  14  28  -4        238.38        153.47       118.78 o                         
  16  28  -4        588.09        651.56       217.85 o                         
   2  30  -4       1717.39       1595.77        88.00 o                         
   4  30  -4         28.50         29.76        85.04 o                         
   6  30  -4       2545.24       2258.38       172.82 o                         
   8  30  -4        609.77        936.64       159.64 o                         
  10  30  -4        250.38        280.42        84.80 o                         
  12  30  -4         24.86        110.25        93.25 o                         
  14  30  -4        492.91        362.79       127.84 o                         
   0  32  -4        891.95       1130.76       304.50 o                         
   2  32  -4        237.62        349.46        86.18 o                         
   4  32  -4        813.52        856.18       140.88 o                         
   6  32  -4        569.99        424.73       102.86 o                         
   8  32  -4        332.06        214.61       111.36 o                         
  10  32  -4        620.08        576.66       117.30 o                         
   2  34  -4        896.11        997.41        94.30 o                         
   4  34  -4         12.91         46.12        85.91 o                         
   6  34  -4        714.23        784.65        81.07 o                         
   8  34  -4         18.12        -13.87        87.21 o                         
   0  36  -4        166.74        227.45       161.71 o                         
   2  36  -4         33.64        -42.36       100.81 o                         
   1   1  -3      90879.05     141104.91      4627.69 o                         
   3   1  -3      41432.51      44116.12      6575.35 o                         
   5   1  -3       9561.73       7792.49       679.05 o                         
   7   1  -3       8435.08       7531.64       934.15 o                         
   9   1  -3      25514.98      27280.53      5351.95 o                         
  11   1  -3       4114.43       4129.93       110.62 o                         
  13   1  -3       8090.14       8912.68       413.27 o                         
  15   1  -3       2614.04       2101.31       100.34 o                         
  17   1  -3       3062.78       2928.46       328.34 o                         
  19   1  -3        624.30        551.03        43.55 o                         
  21   1  -3        242.42        130.95       264.64 o                         
  23   1  -3        144.31        240.40       187.36 o                         
  25   1  -3        196.23        118.81        79.91 o                         
   1   3  -3      12685.96       9696.93       596.95 o                         
   3   3  -3      60953.45      53117.11      9703.32 o                         
   5   3  -3       1566.19       1366.45       270.66 o                         
   7   3  -3      15884.65      16291.52       492.01 o                         
   9   3  -3       3258.40       3291.52       176.80 o                         
  11   3  -3      28355.47      27061.49      2338.68 o                         
  13   3  -3       1453.76       1718.31       198.73 o                         
  15   3  -3       1599.43       1592.12       105.64 o                         
  17   3  -3        289.47        223.36       206.02 o                         
  19   3  -3       2081.45       2018.56       265.19 o                         
  21   3  -3         89.78         79.88        44.70 o                         
  23   3  -3        165.85        158.79        53.88 o                         
  25   3  -3        229.15        210.89        70.05 o                         
   1   5  -3      31303.89      32213.54      1580.73 o                         
   3   5  -3      12210.29      12371.64       882.11 o                         
   5   5  -3      15083.15      14655.53      1931.34 o                         
   7   5  -3       3546.24       3219.08       277.11 o                         
   9   5  -3      37546.89      38115.63       997.79 o                         
  11   5  -3       5299.37       5280.03       288.22 o                         
  13   5  -3       7939.12       7245.47       264.36 o                         
  15   5  -3        664.11        471.99       151.79 o                         
  17   5  -3       3013.76       2573.56       318.32 o                         
  19   5  -3        606.24        536.75        84.34 o                         
  21   5  -3        610.74        475.04       292.00 o                         
  23   5  -3         15.59         24.08       106.66 o                         
  25   5  -3         83.91        203.24       142.03 o                         
   1   7  -3      35278.27      25588.02       630.21 o                         
   3   7  -3      60006.79      54744.67      3257.75 o                         
   5   7  -3      18599.56      19703.46      1268.89 o                         
   7   7  -3        617.93        689.00       102.80 o                         
   9   7  -3      11478.23      10519.54       488.55 o                         
  11   7  -3      28950.49      29589.19       556.25 o                         
  13   7  -3       3414.80       3105.01       105.60 o                         
  15   7  -3       2176.92       1787.52        92.81 o                         
  17   7  -3        711.36        698.16       116.71 o                         
  19   7  -3       1830.35       2367.17       970.27 o                         
  21   7  -3        462.07        766.13       221.66 o                         
  23   7  -3        328.66        238.39       108.55 o                         
   1   9  -3      16435.23      16431.89       684.29 o                         
   3   9  -3       8339.00       6810.41       206.44 o                         
   5   9  -3      33914.11      34082.29      1404.81 o                         
   7   9  -3      14255.24      15142.19       427.05 o                         
   9   9  -3       9353.25       8715.02       225.46 o                         
  11   9  -3       5487.21       5130.91       247.32 o                         
  13   9  -3      14414.18      12744.10      1700.58 o                         
  15   9  -3       2289.95       2661.76       567.71 o                         
  17   9  -3        618.91        470.97       188.54 o                         
  19   9  -3        549.58        688.13       110.10 o                         
  21   9  -3        755.70        876.08       108.59 o                         
  23   9  -3         25.29        133.25        64.94 o                         
   1  11  -3      24651.19      21648.16       677.81 o                         
   3  11  -3       6869.39       6441.08       266.65 o                         
   5  11  -3       5974.94       5362.66       177.92 o                         
   7  11  -3       8440.48       8418.64       594.29 o                         
   9  11  -3      24750.87      23517.35      1314.48 o                         
  11  11  -3       3019.58       3435.33       244.34 o                         
  13  11  -3       3185.64       4108.44       721.02 o                         
  15  11  -3        578.90        642.93       145.27 o                         
  17  11  -3       2405.54       2510.11       798.44 o                         
  19  11  -3        596.70        708.12       125.15 o                         
  21  11  -3        250.43        293.05       225.59 o                         
  23  11  -3        463.81        472.43       275.17 o                         
   1  13  -3       8444.43       9666.05       280.36 o                         
   3  13  -3      25670.33      27914.91       981.89 o                         
   5  13  -3      14037.95      13977.90       389.87 o                         
   7  13  -3      37339.45      38313.66      1986.52 o                         
   9  13  -3       3940.44       3936.02       295.46 o                         
  11  13  -3      13021.27      13499.48      1121.99 o                         
  13  13  -3       4883.72       4359.01       367.00 o                         
  15  13  -3       4439.04       4022.69       488.34 o                         
  17  13  -3        226.06        274.16        90.45 o                         
  19  13  -3         33.65         82.97       109.87 o                         
  21  13  -3        232.90        100.45        60.31 o                         
  23  13  -3         19.19         62.03        93.79 o                         
   1  15  -3      15751.96      16816.59      3519.80 o                         
   3  15  -3      18921.12      19010.73      1367.66 o                         
   5  15  -3      13175.20      11231.04       517.97 o                         
   7  15  -3      13159.50      12901.04       994.31 o                         
   9  15  -3      12890.14      10400.13      1333.91 o                         
  11  15  -3       2431.70       2483.50       421.55 o                         
  13  15  -3        932.77        874.20        94.62 o                         
  15  15  -3        814.83        685.14       166.50 o                         
  17  15  -3       1288.46       1308.84       214.42 o                         
  19  15  -3        534.59        619.85       154.45 o                         
  21  15  -3        114.87        195.51       153.42 o                         
  23  15  -3        194.62         80.04        68.91 o                         
   1  17  -3      20952.07      20067.06       698.45 o                         
   3  17  -3       1948.05       2261.66       225.99 o                         
   5  17  -3       5479.43       5541.52       154.65 o                         
   7  17  -3      14540.35      14766.33      1064.57 o                         
   9  17  -3       8625.97       8424.15       601.40 o                         
  11  17  -3       4119.25       4282.00       543.78 o                         
  13  17  -3       1081.93       1053.48       124.23 o                         
  15  17  -3        482.41        474.51       124.15 o                         
  17  17  -3        192.50        212.16        76.43 o                         
  19  17  -3         67.44        101.59        89.82 o                         
  21  17  -3         87.92         61.74       117.94 o                         
   1  19  -3       1332.85       1385.55       116.70 o                         
   3  19  -3      12238.24      11025.23       765.06 o                         
   5  19  -3       2409.22       1968.02       199.63 o                         
   7  19  -3       2437.17       2305.20       411.19 o                         
   9  19  -3       4206.98       4097.76       554.69 o                         
  11  19  -3       4517.56       4355.39       602.44 o                         
  13  19  -3       1625.69       1531.47       139.58 o                         
  15  19  -3       1559.14       1748.72       297.23 o                         
  17  19  -3        310.26        164.39       146.15 o                         
  19  19  -3        620.81        935.27       269.66 o                         
  21  19  -3        199.97        185.88       121.17 o                         
   1  21  -3       6431.84       6810.58       159.45 o                         
   3  21  -3          1.45         31.33        52.27 o                         
   5  21  -3       8219.20       8024.78       221.83 o                         
   7  21  -3       3378.14       3409.17       618.65 o                         
   9  21  -3       7444.08       6334.46      2134.93 o                         
  11  21  -3       1167.06       1210.06       316.03 o                         
  13  21  -3       3248.85       3496.15       678.01 o                         
  15  21  -3        451.24        684.84       152.96 o                         
  17  21  -3        121.98         96.98       129.07 o                         
  19  21  -3          1.90         29.68        80.50 o                         
   1  23  -3       1459.59       1670.23        73.88 o                         
   3  23  -3         34.49        -25.86        46.74 o                         
   5  23  -3       1515.36       1522.09        94.36 o                         
   7  23  -3       1039.34       1035.72        73.00 o                         
   9  23  -3       3268.59       3551.88       368.99 o                         
  11  23  -3       1530.84       1444.15       215.50 o                         
  13  23  -3        344.58        363.01       202.34 o                         
  15  23  -3        928.29        591.19       308.57 o                         
  17  23  -3        453.24        218.36       152.84 o                         
  19  23  -3        334.80        412.67       126.57 o                         
   1  25  -3       3914.10       4020.82       117.65 o                         
   3  25  -3        179.76        170.82        58.55 o                         
   5  25  -3       4439.47       3808.50       276.12 o                         
   7  25  -3        285.08        267.50        63.63 o                         
   9  25  -3       1405.84       1195.89       140.05 o                         
  11  25  -3        122.80         56.32        69.80 o                         
  13  25  -3       1085.90       1143.27       204.11 o                         
  15  25  -3         38.86        102.00        85.91 o                         
  17  25  -3          4.44        -17.49        84.00 o                         
   1  27  -3       1549.49       1478.99        80.17 o                         
   3  27  -3        179.47        153.97        74.99 o                         
   5  27  -3       3531.62       3325.24       149.48 o                         
   7  27  -3        404.95        492.81        74.61 o                         
   9  27  -3       2974.03       3064.25       316.34 o                         
  11  27  -3        187.93        185.68        98.99 o                         
  13  27  -3       1243.49       1790.46       389.23 o                         
  15  27  -3        664.40        696.83       242.85 o                         
  17  27  -3        579.12        791.57       167.42 o                         
   1  29  -3       2205.94       1909.87       150.97 o                         
   3  29  -3       1824.13       1648.64        85.83 o                         
   5  29  -3        975.97        873.66        76.53 o                         
   7  29  -3       1896.96       2181.22       291.96 o                         
   9  29  -3        669.02        526.91        78.71 o                         
  11  29  -3        359.40        585.41       109.84 o                         
  13  29  -3        470.41        451.27       167.24 o                         
  15  29  -3        333.15        524.57       118.21 o                         
   1  31  -3        218.70        234.72        79.19 o                         
   3  31  -3         21.73        -75.27        67.58 o                         
   5  31  -3       1202.97       1434.61       109.21 o                         
   7  31  -3        124.21        175.22        75.63 o                         
   9  31  -3        299.07        238.89        94.42 o                         
  11  31  -3         32.68        -34.33       115.85 o                         
  13  31  -3        786.98       1063.61       297.97 o                         
   1  33  -3       1001.47       1004.72        84.41 o                         
   3  33  -3       1931.72       1992.57       104.11 o                         
   5  33  -3        558.69        454.73       103.81 o                         
   7  33  -3       1039.57       1052.31       187.07 o                         
   9  33  -3        317.83        185.48       103.17 o                         
  11  33  -3        315.63        244.72       164.51 o                         
   1  35  -3         51.86         62.91        93.26 o                         
   3  35  -3        189.59        343.01       108.11 o                         
   5  35  -3         83.50         93.22        88.75 o                         
   7  35  -3        130.52        -21.15       111.47 o                         
   6   0  -2      50821.24      39701.10      9532.35 o                         
  14   0  -2       6809.28       5478.94       221.36 o                         
  18   0  -2       5009.72       3969.69       522.98 o                         
  22   0  -2        624.36       -251.17       467.93 o                         
   2   2  -2        520.58       3890.08      1310.57 o                         
   6   2  -2       1855.30       4363.92      1286.81 o                         
   8   2  -2     111616.33      96747.60     28129.12 o                         
  10   2  -2       2674.12       2505.01       192.19 o                         
  12   2  -2      16731.19      13932.22      3838.09 o                         
  14   2  -2         27.50         65.74        86.05 o                         
  16   2  -2      22994.94      20460.69       719.10 o                         
  18   2  -2          6.15         46.73        67.65 o                         
  22   2  -2          0.64         93.20       114.42 o                         
  24   2  -2        765.12        760.34       407.91 o                         
   4   4  -2       6741.89       6666.79      2202.02 o                         
   6   4  -2      45221.74      48885.88     42001.86 o                         
   8   4  -2      38983.99      31883.87       997.21 o                         
  10   4  -2      42114.55      46803.30      1324.65 o                         
  12   4  -2       3137.58       2446.31       106.66 o                         
  14   4  -2       4556.11       3907.80       519.21 o                         
  16   4  -2        144.28        113.54       134.19 o                         
  18   4  -2       5543.89       5340.22       555.22 o                         
  20   4  -2         41.61        -30.00       242.85 o                         
  22   4  -2        665.57        729.14        96.34 o                         
  24   4  -2        215.76        404.05       119.19 o                         
   2   6  -2       5435.46       6134.07       484.81 o                         
   4   6  -2      52276.27      45375.48      3610.43 o                         
   6   6  -2      13030.79       8924.05       947.78 o                         
   8   6  -2      39606.60      34241.45      1248.96 o                         
  10   6  -2      14149.13      12933.44       378.47 o                         
  12   6  -2      25461.09      22334.19      1285.19 o                         
  14   6  -2        274.74        187.68        48.47 o                         
  16   6  -2      16653.12      15579.23      1763.84 o                         
  18   6  -2         49.47         56.38        98.63 o                         
  20   6  -2       6482.30       5898.80      1083.00 o                         
  22   6  -2        101.45        110.62        59.35 o                         
  24   6  -2        793.75        773.14       291.51 o                         
   4   8  -2        901.58       1020.80       135.99 o                         
   6   8  -2     114698.99     119551.64      8451.36 o                         
   8   8  -2      11214.30      10634.86       295.49 o                         
  10   8  -2      39063.10      38659.25      2626.11 o                         
  12   8  -2        195.78        206.00        79.83 o                         
  14   8  -2       4245.01       4006.40       684.92 o                         
  16   8  -2        300.30        268.47        68.04 o                         
  18   8  -2       6331.99       4579.52       381.91 o                         
  20   8  -2        248.21        332.00       204.77 o                         
  22   8  -2        502.40        297.70       148.79 o                         
  24   8  -2        145.19         63.64        83.93 o                         
   2  10  -2       4155.51       4367.67       247.73 o                         
   4  10  -2      40879.27      41191.07      2860.91 o                         
   6  10  -2      19824.15      18272.36      1148.67 o                         
   8  10  -2      48571.11      45265.59       827.26 o                         
  10  10  -2      19879.08      19103.83       569.60 o                         
  12  10  -2      19555.81      19067.66       323.42 o                         
  14  10  -2        973.21       1178.16       113.65 o                         
  16  10  -2       9877.50       8286.67       391.26 o                         
  18  10  -2        186.06        329.58        69.32 o                         
  20  10  -2       4151.53       3765.25       316.54 o                         
  22  10  -2         49.94         42.75        59.67 o                         
  24  10  -2       1024.93       1205.77       356.38 o                         
   2  12  -2      61673.89      66714.95     14248.09 o                         
   4  12  -2       4432.21       4997.63       162.95 o                         
   6  12  -2      41669.78      35012.91       847.64 o                         
   8  12  -2       1735.17       2316.67       147.86 o                         
  10  12  -2      27937.27      27957.93       671.17 o                         
  12  12  -2       1663.95       1898.09        77.56 o                         
  14  12  -2       4718.09       4009.93       370.17 o                         
  16  12  -2        513.89        334.19       181.89 o                         
  18  12  -2       3972.54       3531.21       405.56 o                         
  20  12  -2        125.25        181.02        78.47 o                         
  22  12  -2        593.81        571.01       256.25 o                         
  24  12  -2         46.79         55.05        61.00 o                         
   0  14  -2      67829.88      65300.29      2208.90 o                         
   2  14  -2       5951.40       6499.97       334.22 o                         
   4  14  -2      29015.88      27085.09      1139.74 o                         
   6  14  -2       6068.19       6689.45       291.02 o                         
   8  14  -2      22843.91      25613.58      1244.53 o                         
  10  14  -2       9471.36       9767.99       545.77 o                         
  12  14  -2       8086.49       7758.33       839.27 o                         
  14  14  -2        487.41        560.02        57.52 o                         
  16  14  -2       7647.26       7051.13      1028.60 o                         
  18  14  -2        147.63        131.68        70.10 o                         
  20  14  -2       2933.07       4072.14       828.39 o                         
  22  14  -2          9.76         31.20        61.62 o                         
   2  16  -2      28363.51      23488.35       906.82 o                         
   4  16  -2        368.05        387.25        41.01 o                         
   6  16  -2      35460.31      37560.12      1180.46 o                         
   8  16  -2       1368.02       1473.00       116.32 o                         
  10  16  -2      11430.85       9802.18       765.62 o                         
  12  16  -2        203.41         78.61        85.64 o                         
  14  16  -2       6975.54       7039.45      1921.61 o                         
  16  16  -2        504.65        674.19       152.42 o                         
  18  16  -2       1489.11       1476.06       147.36 o                         
  20  16  -2          5.06        -35.92        73.39 o                         
  22  16  -2        677.11        749.78       195.51 o                         
   0  18  -2      15443.10      15827.04       598.67 o                         
   2  18  -2        923.53       1071.17        82.93 o                         
   4  18  -2      15700.89      15840.42       656.17 o                         
   6  18  -2        330.93        398.83        61.99 o                         
   8  18  -2       8234.80       8461.33       266.68 o                         
  10  18  -2         64.57         86.98        82.14 o                         
  14  18  -2        263.44        276.06       110.10 o                         
  16  18  -2       3667.19       3690.18       832.48 o                         
  18  18  -2         18.94        193.96        73.81 o                         
  20  18  -2       2465.16       2736.72       504.75 o                         
  22  18  -2         12.67        149.33       141.39 o                         
   2  20  -2      38006.34      37903.68       783.67 o                         
   4  20  -2       1429.82       1451.66        89.89 o                         
   6  20  -2      28485.60      28655.08       706.06 o                         
   8  20  -2       4389.31       4215.93       238.38 o                         
  10  20  -2       7270.28       6856.75       330.11 o                         
  12  20  -2       1303.88       1882.87       284.06 o                         
  14  20  -2       3036.55       3067.91       285.06 o                         
  16  20  -2        324.82        154.29       125.60 o                         
  18  20  -2        898.07        342.34       294.00 o                         
  20  20  -2         11.59        -10.03        88.94 o                         
   0  22  -2       1663.69       1235.44       194.40 o                         
   2  22  -2        591.71        553.01        55.12 o                         
   4  22  -2       8596.53       8930.30       296.98 o                         
   6  22  -2        563.51        603.16        62.95 o                         
   8  22  -2       3077.44       3070.58       104.72 o                         
  10  22  -2       1782.19       1922.60       305.42 o                         
  12  22  -2       6292.12       4114.79       474.81 o                         
  14  22  -2         60.74         50.25       115.71 o                         
  16  22  -2       2655.37       3239.58       704.20 o                         
  18  22  -2         13.27         70.52       126.97 o                         
  20  22  -2       1444.12       1157.22       434.14 o                         
   2  24  -2      17263.31      16192.05       463.08 o                         
   4  24  -2       1075.87       1220.41        72.81 o                         
   6  24  -2      14575.35      14439.20       796.08 o                         
   8  24  -2        230.14        154.64        77.97 o                         
  10  24  -2       3847.12       3896.23       268.17 o                         
  12  24  -2        590.18        965.36       187.72 o                         
  14  24  -2       1414.97       1411.42       300.67 o                         
  16  24  -2         25.01         54.57        85.91 o                         
  18  24  -2        571.35        422.61       191.53 o                         
   0  26  -2       3195.02       3356.87       148.35 o                         
   2  26  -2        134.46         45.90        54.16 o                         
   4  26  -2       3555.77       3544.79       117.68 o                         
   6  26  -2        988.66        879.58        73.40 o                         
   8  26  -2       2337.41       2164.16       130.11 o                         
  10  26  -2        463.88        457.17        81.45 o                         
  12  26  -2       2979.45       3218.19       459.71 o                         
  14  26  -2        338.02        438.43        87.23 o                         
  16  26  -2       2603.11       3632.76      1601.63 o                         
  18  26  -2        107.93         30.57       150.33 o                         
   2  28  -2      10722.59      11957.57       423.03 o                         
   4  28  -2        277.92        420.50        70.70 o                         
   6  28  -2       6120.51       5753.19       194.18 o                         
   8  28  -2        350.38        416.61        75.04 o                         
  10  28  -2       1670.43       1715.93       111.24 o                         
  12  28  -2        371.65        589.91        92.06 o                         
  14  28  -2       1014.33       1074.98       253.77 o                         
  16  28  -2          5.84        -33.46       109.62 o                         
   0  30  -2       1692.27       1669.58       140.11 o                         
   2  30  -2        457.24        425.33        66.95 o                         
   4  30  -2       2291.77       2248.96       106.67 o                         
   6  30  -2        518.75        550.59        82.60 o                         
   8  30  -2       1645.09       1462.30       153.45 o                         
  10  30  -2        551.30        404.31        98.69 o                         
  12  30  -2       1798.25       2062.29       261.72 o                         
  14  30  -2        315.17        272.05       118.19 o                         
   2  32  -2       2689.60       2704.79       145.63 o                         
   4  32  -2        259.41        308.54        71.32 o                         
   6  32  -2       1886.03       1913.52       114.43 o                         
   8  32  -2        157.68        292.13       101.02 o                         
  10  32  -2        865.06        889.33        89.97 o                         
  12  32  -2        257.74        200.65       105.01 o                         
   0  34  -2       2023.05       2217.44       157.06 o                         
   2  34  -2         19.48         29.65        82.01 o                         
   4  34  -2       1759.57       2000.11       103.81 o                         
   6  34  -2        258.82        369.32        81.03 o                         
   8  34  -2        778.11        777.45       110.73 o                         
  10  34  -2         33.77        -25.03        99.60 o                         
   2  36  -2       1135.13       1210.23       112.48 o                         
   4  36  -2         99.09        137.50       103.30 o                         
   3   1  -1      40279.25      22231.17      5102.50 o                         
   5   1  -1      26753.74      39863.44      6681.76 o                         
   7   1  -1       9480.79       8154.68       483.41 o                         
   9   1  -1       3178.37       3987.73       275.25 o                         
  11   1  -1       8135.58       6239.96       336.71 o                         
  13   1  -1       7493.88      11903.96      3635.06 o                         
  15   1  -1       3331.52       3120.99       227.15 o                         
  17   1  -1       1429.15       1426.19       153.44 o                         
  19   1  -1         43.53         63.78       121.67 o                         
  21   1  -1         67.54        132.37        58.77 o                         
  23   1  -1         40.53         16.83       163.09 o                         
  25   1  -1         97.34        217.60        64.56 o                         
   1   3  -1       1547.54        622.76        44.73 o                         
   3   3  -1        911.96       1290.25        68.81 o                         
   5   3  -1     102998.98      81478.27      2625.22 o                         
   7   3  -1      47815.07      53122.20      4683.80 o                         
   9   3  -1      17457.23      16280.65      1580.73 o                         
  11   3  -1      13603.95      11530.07      1216.09 o                         
  13   3  -1      17915.30      16622.68      1780.12 o                         
  15   3  -1       8032.36       7589.25       533.30 o                         
  17   3  -1       1047.37        928.19       173.73 o                         
  19   3  -1        620.29        505.27       228.19 o                         
  21   3  -1         20.40         32.41       125.23 o                         
  23   3  -1         64.47         33.05        77.53 o                         
  25   3  -1         96.00         39.66        61.25 o                         
   1   5  -1       9687.84      10877.04       860.16 o                         
   3   5  -1       4945.54       4898.04      1852.60 o                         
   5   5  -1      71266.98      66257.30     16079.92 o                         
   7   5  -1       5799.24       5547.58       144.64 o                         
   9   5  -1      19696.37      18479.17      2514.16 o                         
  11   5  -1       7221.21       4600.42       662.33 o                         
  13   5  -1       4443.29       3908.26       105.28 o                         
  15   5  -1       4327.47       4229.35       682.21 o                         
  17   5  -1        881.78        727.42        78.96 o                         
  19   5  -1        427.84        628.79        54.82 o                         
  21   5  -1        251.24        169.34       170.34 o                         
  23   5  -1        166.02        148.46       260.01 o                         
  25   5  -1        101.66         26.83       185.88 o                         
   1   7  -1      39640.54      34339.51       824.76 o                         
   3   7  -1      21017.56      24722.94      3887.51 o                         
   5   7  -1      54222.36      55387.77      6186.89 o                         
   7   7  -1      16402.81      14777.29       617.23 o                         
   9   7  -1      20399.10      20197.31       554.22 o                         
  11   7  -1      22263.94      21159.21       550.04 o                         
  13   7  -1       6508.92       6383.68       198.17 o                         
  15   7  -1       8853.48       8552.18       403.63 o                         
  17   7  -1       1434.12       1403.62        89.17 o                         
  19   7  -1        830.56        799.84       391.80 o                         
  21   7  -1        491.47        681.22       341.67 o                         
  23   7  -1        192.03        275.60       199.95 o                         
  25   7  -1         62.87         67.55        86.48 o                         
   1   9  -1       5460.10       4550.57       147.45 o                         
   3   9  -1       7066.72       7362.55       258.05 o                         
   5   9  -1      27518.17      28521.22       527.81 o                         
   7   9  -1       3583.36       2769.99        76.29 o                         
   9   9  -1       3611.55       3592.25       112.77 o                         
  11   9  -1       8185.20       8102.40       249.05 o                         
  13   9  -1       5208.45       4073.05       251.17 o                         
  15   9  -1       1634.96       2106.83        97.34 o                         
  17   9  -1        878.46        818.86        72.18 o                         
  19   9  -1        262.52        282.05        97.34 o                         
  21   9  -1         71.92         98.81       115.22 o                         
  23   9  -1          1.39        -40.60        69.55 o                         
   1  11  -1       2981.02       2961.36       114.52 o                         
   3  11  -1      14046.88      13458.52       634.67 o                         
   5  11  -1       6739.82       6202.42       285.06 o                         
   7  11  -1      15367.38      14303.09       413.53 o                         
   9  11  -1       4069.06       3444.19       104.46 o                         
  11  11  -1        496.93        472.05       184.05 o                         
  13  11  -1       9848.88       8075.18      1635.72 o                         
  15  11  -1        916.21        980.98       338.27 o                         
  17  11  -1        436.45        160.39       162.69 o                         
  19  11  -1         11.10         23.11        55.66 o                         
  21  11  -1       1323.90       1446.11       291.38 o                         
  23  11  -1        209.70        205.54       112.18 o                         
   1  13  -1       5622.48       4884.77       112.90 o                         
   3  13  -1      56565.77      54780.69      1497.41 o                         
   5  13  -1       5813.74       5785.83       908.33 o                         
   7  13  -1      20389.20      18886.86       579.55 o                         
   9  13  -1       2687.74       2632.37       366.01 o                         
  11  13  -1      26224.75      26882.22      1151.50 o                         
  13  13  -1      12336.42      12377.39       676.09 o                         
  15  13  -1       1905.64       1316.22       326.28 o                         
  17  13  -1        323.18        221.10        98.53 o                         
  19  13  -1        328.12        590.39       119.10 o                         
  21  13  -1        280.79        418.34       150.51 o                         
  23  13  -1         40.31         97.81        77.41 o                         
   1  15  -1      16956.95      19224.67       367.51 o                         
   3  15  -1       5208.67       5645.11       119.76 o                         
   5  15  -1       3233.81       3468.15       254.65 o                         
   7  15  -1      19444.81      20460.88       466.11 o                         
   9  15  -1        195.09        133.87        40.33 o                         
  11  15  -1       4256.75       4418.79       428.58 o                         
  13  15  -1       1287.38       1314.55        84.42 o                         
  15  15  -1       1022.03       1099.57       243.76 o                         
  17  15  -1        380.61        376.79        84.57 o                         
  19  15  -1        196.20        113.72       189.66 o                         
  21  15  -1        498.54        426.13       119.33 o                         
  23  15  -1         32.19        182.56       311.46 o                         
   1  17  -1      15461.92      15136.45       305.61 o                         
   3  17  -1      10758.07      11627.07       225.15 o                         
   5  17  -1       1770.23       2208.57        89.89 o                         
   7  17  -1      13066.44      13488.79       350.11 o                         
   9  17  -1       1950.72       1960.63       123.32 o                         
  11  17  -1       7600.70       7714.78       419.64 o                         
  13  17  -1        348.01        399.79        87.90 o                         
  15  17  -1        156.47        132.18        66.17 o                         
  17  17  -1         73.70         88.57        98.51 o                         
  19  17  -1        274.19        241.05        82.37 o                         
  21  17  -1         54.03          9.16       112.72 o                         
   1  19  -1       2003.72       2282.81        77.00 o                         
   3  19  -1       5782.48       6477.21       171.12 o                         
   5  19  -1       1444.86       1471.47        64.03 o                         
   7  19  -1       8472.70       7321.78       557.39 o                         
   9  19  -1        923.02        853.65       152.96 o                         
  11  19  -1       3033.96       2782.23       420.14 o                         
  13  19  -1        442.37        307.31       118.69 o                         
  15  19  -1       1250.39       1063.28       352.80 o                         
  17  19  -1          1.21         54.43       118.55 o                         
  19  19  -1         80.52         98.43        78.01 o                         
  21  19  -1        157.38        299.66       120.10 o                         
   1  21  -1        785.49        855.00        55.90 o                         
   3  21  -1        808.11        774.32        51.12 o                         
   5  21  -1       1742.74       1947.27       133.55 o                         
   7  21  -1       3087.95       3394.62       197.16 o                         
   9  21  -1        301.37        221.61        67.71 o                         
  11  21  -1        698.53        754.23        83.15 o                         
  13  21  -1        437.60        387.02       105.82 o                         
  15  21  -1        286.18        361.07       113.29 o                         
  17  21  -1         27.20        112.20        88.07 o                         
  19  21  -1        300.56        477.84       169.23 o                         
  21  21  -1         22.78        218.14        79.51 o                         
   1  23  -1       1178.75       1141.92        61.08 o                         
   3  23  -1         28.21         96.16        48.79 o                         
   5  23  -1       1884.63       1670.96       122.66 o                         
   7  23  -1       4667.73       4012.74       334.34 o                         
   9  23  -1       5092.58       5029.92       472.78 o                         
  11  23  -1       1674.72       1535.02       145.28 o                         
  13  23  -1         43.46         56.76        86.88 o                         
  15  23  -1        701.97        979.95       209.88 o                         
  17  23  -1         32.21        -18.70        85.25 o                         
  19  23  -1        108.55         78.13       126.48 o                         
   1  25  -1       2722.94       3208.62       103.08 o                         
   3  25  -1        587.31        548.18        62.15 o                         
   5  25  -1       1676.54       1515.87       109.75 o                         
   7  25  -1        358.15        260.85        67.98 o                         
   9  25  -1         51.83        130.92        59.61 o                         
  11  25  -1        463.10        668.54        78.47 o                         
  13  25  -1        184.28        298.82       100.72 o                         
  15  25  -1        151.18        217.41       147.00 o                         
  17  25  -1        383.38        269.65       135.45 o                         
   1  27  -1        369.94        424.66        68.57 o                         
   3  27  -1        852.45        954.83        71.03 o                         
   5  27  -1        712.34        612.89        70.94 o                         
   7  27  -1       1584.42       1602.14       107.77 o                         
   9  27  -1        922.94        972.65        84.12 o                         
  11  27  -1        481.62        520.21        95.33 o                         
  13  27  -1        306.47        407.26       122.66 o                         
  15  27  -1        766.74       1068.65       240.86 o                         
  17  27  -1        143.77         69.69        94.85 o                         
   1  29  -1        338.52        357.68        72.73 o                         
   3  29  -1        826.27        857.68       108.54 o                         
   5  29  -1        369.12        326.16        77.63 o                         
   7  29  -1       1009.46       1050.12        81.28 o                         
   9  29  -1        199.28        184.85        81.68 o                         
  11  29  -1       1159.37       1243.22       230.93 o                         
  13  29  -1         72.52         65.09       109.75 o                         
  15  29  -1        255.50         17.32       129.96 o                         
   1  31  -1       1732.79       1807.07        95.68 o                         
   3  31  -1        801.04        829.62        80.62 o                         
   5  31  -1        469.64        512.55        69.08 o                         
   7  31  -1        401.73        362.86        94.48 o                         
   9  31  -1        219.09        227.77        93.36 o                         
  11  31  -1         54.16        126.58        98.09 o                         
  13  31  -1        214.71        165.42       115.49 o                         
   1  33  -1        120.97        167.40        76.31 o                         
   3  33  -1       1049.70       1152.96        89.10 o                         
   5  33  -1         23.62         76.90        80.42 o                         
   7  33  -1       1004.12       1127.30       129.26 o                         
   9  33  -1        201.18        260.66        94.94 o                         
  11  33  -1        639.11        603.54       133.50 o                         
   1  35  -1        322.17        188.27        81.57 o                         
   3  35  -1        735.63        868.01       100.10 o                         
   5  35  -1        272.34        399.44        94.85 o                         
   7  35  -1        180.32        228.31        86.13 o                         
   1  37  -1        297.32        200.01       102.32 o                         
  16   0   0         27.98        715.39       135.73 o                         
  20   0   0         23.02        -30.97        51.61 o                         
  24   0   0         14.09         67.35        95.09 o                         
   6   2   0     184388.61     263520.00     95676.16 o                         
   8   2   0         83.71       1444.41       915.26 o                         
  10   2   0     147624.23     144529.47     21470.21 o                         
  12   2   0        390.27        378.56        44.20 o                         
  14   2   0      29748.49      28854.44      1697.11 o                         
  16   2   0        143.47         84.99        80.45 o                         
  18   2   0      15103.30      15156.06       427.27 o                         
  20   2   0          9.44         32.38        59.15 o                         
  22   2   0       2827.94       2744.88       276.36 o                         
  24   2   0          6.62          7.23        70.41 o                         
   2   4   0        876.26        533.45        83.93 o                         
   4   4   0     200995.28     329323.16     71022.10 o                         
   6   4   0      27723.23      22405.92      1581.72 o                         
  10   4   0      23244.97      16174.54       553.95 o                         
  12   4   0       2152.47       1775.38       110.10 o                         
  14   4   0        131.59        126.38        96.34 o                         
  16   4   0        861.78       1355.21       798.09 o                         
  18   4   0         31.86         58.27       227.12 o                         
  20   4   0        630.97        543.41        85.20 o                         
  22   4   0         14.74        110.55       187.44 o                         
  24   4   0         28.07        512.87       192.19 o                         
   2   6   0     171104.45     153800.94      4744.67 o                         
   4   6   0       7435.36       5167.62      1501.85 o                         
   6   6   0      11010.77      19522.30       853.28 o                         
   8   6   0      34178.36      31585.67      1419.83 o                         
  10   6   0       7159.56       8649.82       330.30 o                         
  12   6   0       3732.42       3456.48       111.64 o                         
  14   6   0      39682.21      42736.82      1037.44 o                         
  16   6   0          6.88         -4.45        69.19 o                         
  18   6   0      18680.69      19530.28      1259.69 o                         
  20   6   0          4.04        100.29       326.70 o                         
  22   6   0       4528.76       5736.25      1353.97 o                         
  24   6   0          0.02          2.95        70.67 o                         
   0   8   0      23532.60      17270.28       456.17 o                         
   2   8   0        967.83       1484.92       119.68 o                         
   4   8   0      14963.56      11016.99       399.12 o                         
   6   8   0      60260.65      51662.71       894.26 o                         
   8   8   0      21752.64      16651.93       672.65 o                         
  10   8   0      17144.23      19288.66       307.50 o                         
  12   8   0      12907.63      16635.30      1522.63 o                         
  14   8   0       1276.75       1346.48       135.42 o                         
  16   8   0       5971.15       6299.78       181.67 o                         
  18   8   0        193.91         64.47       158.27 o                         
  20   8   0       2621.40       2382.02       221.01 o                         
  22   8   0         45.12        147.32        64.26 o                         
  24   8   0        540.75       1055.78       311.29 o                         
   2  10   0       6158.27       3313.29       395.31 o                         
   4  10   0        129.27        262.16        42.71 o                         
   6  10   0       1633.44       2107.68       107.77 o                         
   8  10   0       9263.45       9014.08       158.31 o                         
  10  10   0      22595.82      27606.37      1676.51 o                         
  12  10   0        197.00        373.23       164.36 o                         
  14  10   0      26073.55      24403.38      3268.63 o                         
  16  10   0        694.24        450.17       200.99 o                         
  18  10   0      13325.34      14277.11       981.84 o                         
  20  10   0        173.35        222.21        98.46 o                         
  22  10   0       5387.36       5885.68      1275.36 o                         
  24  10   0         76.84         54.78       322.51 o                         
   0  12   0      46641.17      48837.42      1916.45 o                         
   2  12   0       1219.39        853.05       111.05 o                         
   4  12   0       6140.85       9807.36       203.61 o                         
   6  12   0      42121.04      35523.31       520.70 o                         
   8  12   0      43379.29      49458.02      7402.58 o                         
  10  12   0      14500.53      16187.72       771.74 o                         
  12  12   0       4540.43       5830.35       397.82 o                         
  14  12   0       2686.70       2338.99       258.05 o                         
  16  12   0       5880.92       7117.92       444.22 o                         
  18  12   0        221.79        610.24       290.38 o                         
  20  12   0       1465.40       1580.20       188.49 o                         
  22  12   0         15.49         65.32        88.67 o                         
  24  12   0        380.35        241.21       877.63 o                         
   2  14   0      20104.04      22039.29       991.25 o                         
   4  14   0        120.65        221.72        40.61 o                         
   6  14   0      12409.54      15469.53      2270.84 o                         
   8  14   0       2840.42       3112.75       164.88 o                         
  10  14   0      13078.75      16733.68       788.68 o                         
  12  14   0         80.37        101.86        55.48 o                         
  14  14   0       9771.70      11933.95      1411.49 o                         
  16  14   0         64.60         77.20       100.69 o                         
  18  14   0       4757.02       4995.56       753.78 o                         
  20  14   0         92.56        213.40       155.94 o                         
  22  14   0       2895.12       1896.68       331.89 o                         
   0  16   0     111063.86     114909.41     10223.92 o                         
   2  16   0       1575.06       1449.76        71.51 o                         
   4  16   0      62402.68      64637.01      1226.81 o                         
   6  16   0        840.88        805.79        62.57 o                         
   8  16   0      56997.90      65110.00      2004.34 o                         
  10  16   0        373.61        442.19       147.99 o                         
  12  16   0       4579.41       4879.01       161.70 o                         
  14  16   0          1.83        -28.64        64.06 o                         
  16  16   0       1996.40       2412.13       180.77 o                         
  18  16   0          9.40         15.75       110.75 o                         
  20  16   0        185.81         60.81       101.50 o                         
  22  16   0          2.30        -17.23        48.13 o                         
   2  18   0     113054.18     125989.45      9023.02 o                         
   4  18   0       2535.07       2410.14       113.24 o                         
   6  18   0      41802.48      51054.64      5780.31 o                         
   8  18   0       2438.39       2347.77        98.33 o                         
  10  18   0      16620.11      17393.87       951.02 o                         
  12  18   0       1816.71       2001.52       355.79 o                         
  14  18   0       8094.68       7400.86       357.83 o                         
  16  18   0        362.03        307.20        89.89 o                         
  18  18   0       1418.07       1398.88       139.05 o                         
  20  18   0         20.05         74.86       128.46 o                         
  22  18   0       1420.51       1360.20       142.29 o                         
   0  20   0      81310.30      86680.80      6055.56 o                         
   2  20   0         10.21         10.56        42.02 o                         
   4  20   0      82821.42      91183.62      1877.49 o                         
   6  20   0       2513.91       2427.89       118.69 o                         
   8  20   0      23036.90      23516.47       526.41 o                         
  10  20   0        784.39        688.48       131.60 o                         
  12  20   0       6594.23       6432.62       316.26 o                         
  14  20   0        875.61       1083.36       246.82 o                         
  16  20   0        209.82        127.68       206.49 o                         
  18  20   0         74.59         57.77       143.71 o                         
  20  20   0         68.43          7.44        76.78 o                         
   2  22   0       5049.07       6175.42       290.19 o                         
   4  22   0        743.14        779.64        58.10 o                         
   6  22   0       4974.94       5844.33       407.72 o                         
   8  22   0        365.53        358.35        91.38 o                         
  10  22   0       4158.81       5060.54       331.93 o                         
  12  22   0        382.95        363.54        77.15 o                         
  14  22   0       3745.67       3969.63       408.22 o                         
  16  22   0       1147.55       1853.73       451.69 o                         
  18  22   0       2556.46       3180.09       663.59 o                         
  20  22   0         27.19         -3.10        95.38 o                         
   0  24   0        251.89        660.81        76.61 o                         
   2  24   0       1906.49       1983.07       102.17 o                         
   4  24   0      11986.20      12990.46       259.43 o                         
   6  24   0        594.70        555.69        55.62 o                         
   8  24   0       2267.70       2663.11       101.36 o                         
  10  24   0         12.92          7.15        59.59 o                         
  12  24   0        922.07        834.16        87.15 o                         
  14  24   0          1.80         10.53        89.05 o                         
  16  24   0       1222.26       1684.17       206.59 o                         
  18  24   0         24.10        146.30        82.09 o                         
   2  26   0       1996.64       1993.06        83.18 o                         
   4  26   0         59.66         77.55        65.79 o                         
   6  26   0        502.05        680.18        74.99 o                         
   8  26   0        234.96        282.13        63.10 o                         
  10  26   0        821.87       1021.94        91.52 o                         
  12  26   0          0.11         73.34        78.20 o                         
  14  26   0       5472.04       5419.04       313.10 o                         
  16  26   0         84.74         25.17       101.68 o                         
  18  26   0       2246.80       2623.91      1119.93 o                         
   0  28   0       6107.23       7005.18       242.17 o                         
   2  28   0        441.69        501.04        63.78 o                         
   4  28   0       7603.55       8372.41       424.65 o                         
   6  28   0        385.11        444.08        66.03 o                         
   8  28   0       2075.12       2174.69       104.02 o                         
  10  28   0        437.84        269.87        69.96 o                         
  12  28   0       2662.92       3206.27       257.87 o                         
  14  28   0        581.57        579.20       226.79 o                         
  16  28   0        688.85        340.75       103.19 o                         
   2  30   0       1219.63       1266.65       156.93 o                         
   4  30   0         23.44         -4.89        59.97 o                         
   6  30   0       1174.52       1539.10        99.04 o                         
   8  30   0         69.52        136.27        82.61 o                         
  10  30   0       2771.56       3057.30       301.03 o                         
  12  30   0          1.61        -21.31       107.27 o                         
  14  30   0       2541.06       3384.33       538.33 o                         
   0  32   0       7915.22      10385.43       302.71 o                         
   2  32   0        110.22        229.06        89.80 o                         
   4  32   0       4803.23       5540.85       255.76 o                         
   6  32   0        335.56        125.35        86.69 o                         
   8  32   0       2301.42       2609.06       174.31 o                         
  10  32   0        772.44       1036.78       202.12 o                         
  12  32   0        973.87        927.29       122.17 o                         
   2  34   0        903.26        980.49       103.44 o                         
   4  34   0         66.01         66.94        80.75 o                         
   6  34   0       1656.45       2037.47       159.59 o                         
   8  34   0        181.79         95.31        99.36 o                         
  10  34   0        869.81        981.12        98.98 o                         
   0  36   0       3333.56       3882.40       500.62 o                         
   2  36   0        163.73        312.18        96.17 o                         
   4  36   0       3946.66       4796.07       267.59 o                         
   6  36   0         84.41        194.25        90.20 o                         
   1   1   1        110.74          0.88        10.45 o                         
   3   1   1      40247.87      36937.71      1221.43 o                         
   5   1   1      26120.45      29208.84       735.93 o                         
   7   1   1       9977.12       7633.72       575.24 o                         
   9   1   1       3068.82       2597.14      1169.82 o                         
  11   1   1       8348.66       6860.45       347.51 o                         
  13   1   1       7323.12       8454.74      2795.54 o                         
  15   1   1       3439.95       3308.31        87.98 o                         
  17   1   1       1373.14       1481.23       254.23 o                         
  19   1   1         50.70         88.40        97.34 o                         
  21   1   1         72.89         89.60       210.07 o                         
  23   1   1         34.96          3.58        68.87 o                         
  25   1   1         95.77        173.04       348.91 o                         
   1   3   1       1471.27        748.01        55.62 o                         
   3   3   1        999.12       1356.97       562.55 o                         
   5   3   1     103528.61      86178.21      2742.21 o                         
   7   3   1      47811.38      39948.95      4221.24 o                         
   9   3   1      17523.29      17877.06       863.02 o                         
  11   3   1      13579.62      12695.31      1567.22 o                         
  13   3   1      17887.85      18215.82       479.26 o                         
  15   3   1       8099.47       7492.28       311.76 o                         
  17   3   1       1041.54       1014.21        63.30 o                         
  19   3   1        599.89        661.76        70.83 o                         
  21   3   1         27.10        103.99        90.20 o                         
  23   3   1         61.95         90.96        76.21 o                         
  25   3   1        104.95        174.30        92.71 o                         
   1   5   1       9331.10      10435.75      1142.30 o                         
   3   5   1       4683.48       4538.32       510.08 o                         
   5   5   1      71481.56      68354.60      5731.45 o                         
   7   5   1       6299.20       5613.27       137.25 o                         
   9   5   1      19843.93      20167.85      1591.16 o                         
  11   5   1       7692.96       6164.11       246.72 o                         
  13   5   1       4430.79       3234.17       430.58 o                         
  15   5   1       4571.28       4641.47       576.61 o                         
  17   5   1        865.47        691.58       148.41 o                         
  19   5   1        457.82        658.91       113.24 o                         
  21   5   1        242.34        194.72        55.58 o                         
  23   5   1        167.81        274.06       133.28 o                         
  25   5   1        109.49        172.45       170.40 o                         
   1   7   1      39488.02      32211.96      1152.51 o                         
   3   7   1      21449.64      19964.75      1861.51 o                         
   5   7   1      53655.75      55345.31      5964.16 o                         
   7   7   1      16590.77      14757.16       390.84 o                         
   9   7   1      20183.84      20529.64       632.96 o                         
  11   7   1      22143.75      23651.59       457.49 o                         
  13   7   1       6465.56       6305.44       577.11 o                         
  15   7   1       8894.65       8255.39       397.67 o                         
  17   7   1       1444.53       1392.76       161.69 o                         
  19   7   1        810.89        827.24       102.23 o                         
  21   7   1        484.82        630.14       162.39 o                         
  23   7   1        187.81        222.99       106.96 o                         
  25   7   1         74.10         82.43        92.90 o                         
   1   9   1       5754.94       4579.45       110.26 o                         
   3   9   1       7071.20       7180.68       562.17 o                         
   5   9   1      27940.11      27792.15       604.80 o                         
   7   9   1       3437.41       2682.63       102.30 o                         
   9   9   1       3824.22       3487.51       157.64 o                         
  11   9   1       8235.43       7586.50       234.41 o                         
  13   9   1       5248.16       4978.74       922.10 o                         
  15   9   1       1581.21       2018.65       123.66 o                         
  17   9   1        880.65        658.57       235.51 o                         
  19   9   1        286.03        441.66        96.34 o                         
  21   9   1         60.68        138.92        74.91 o                         
  23   9   1          0.66         47.61       129.16 o                         
   1  11   1       3044.06       3291.91        99.98 o                         
   3  11   1      14307.43      13195.47      1088.97 o                         
   5  11   1       6994.68       6071.52       189.21 o                         
   7  11   1      15488.25      14596.03       315.35 o                         
   9  11   1       3863.84       3378.20        83.91 o                         
  11  11   1        588.48        608.98       122.66 o                         
  13  11   1      10058.10       9343.71      1234.85 o                         
  15  11   1        860.07        724.27       137.23 o                         
  17  11   1        381.03        375.96        62.08 o                         
  19  11   1         12.62         23.40        82.51 o                         
  21  11   1       1322.97       1398.89       423.69 o                         
  23  11   1        206.13        300.75       106.36 o                         
   1  13   1       5853.76       5101.02       116.03 o                         
   3  13   1      57215.72      54952.16      1908.99 o                         
   5  13   1       5853.64       5457.45       545.65 o                         
   7  13   1      20093.00      18230.58       369.91 o                         
   9  13   1       2647.41       2278.88       367.64 o                         
  11  13   1      26584.28      27670.39       701.22 o                         
  13  13   1      12456.26      11756.93       871.84 o                         
  15  13   1       1839.92       1696.81       106.94 o                         
  17  13   1        313.94        287.46        71.00 o                         
  19  13   1        341.16        419.90        49.60 o                         
  21  13   1        288.25        433.47       114.22 o                         
  23  13   1         36.24        134.69       151.77 o                         
   1  15   1      16865.63      18159.99       385.24 o                         
   3  15   1       5793.27       5720.94       237.63 o                         
   5  15   1       3253.76       3279.31       269.16 o                         
   7  15   1      19452.28      19380.31       796.34 o                         
   9  15   1        190.60        156.32        45.21 o                         
  11  15   1       4598.20       4713.12       479.73 o                         
  13  15   1       1368.61       1190.04        66.13 o                         
  15  15   1       1056.92       2081.81      1115.46 o                         
  17  15   1        339.99        309.38       117.04 o                         
  19  15   1        187.28        357.08       210.57 o                         
  21  15   1        508.89        371.19       148.72 o                         
  23  15   1         31.41        166.61       211.20 o                         
   1  17   1      15775.08      15828.54       261.20 o                         
   3  17   1      10606.86      11383.43       406.23 o                         
   5  17   1       1800.81       2092.83        76.98 o                         
   7  17   1      13116.71      12705.28       384.38 o                         
   9  17   1       1940.26       1914.62        79.46 o                         
  11  17   1       7587.36       7380.30       456.56 o                         
  13  17   1        339.46        363.78        64.16 o                         
  15  17   1        134.56         20.20        99.06 o                         
  17  17   1         72.92        179.25       124.48 o                         
  19  17   1        285.77        318.16       120.34 o                         
  21  17   1         55.49         24.09        89.71 o                         
   1  19   1       1898.62       2187.27        66.62 o                         
   3  19   1       5858.53       6069.30       246.31 o                         
   5  19   1       1550.82       1600.58        62.14 o                         
   7  19   1       8397.88       6881.24       301.94 o                         
   9  19   1        953.07        874.49       131.60 o                         
  11  19   1       3099.44       3317.79       429.08 o                         
  13  19   1        439.66        345.20        96.84 o                         
  15  19   1       1242.37       1018.16       217.52 o                         
  17  19   1          2.32         26.40       107.96 o                         
  19  19   1         70.64         67.57       130.61 o                         
  21  19   1        153.01        132.18       115.13 o                         
   1  21   1        788.08        796.07        50.65 o                         
   3  21   1        771.08        674.81        46.57 o                         
   5  21   1       1647.47       1799.67       108.20 o                         
   7  21   1       3119.33       3120.96        99.74 o                         
   9  21   1        269.81        199.06        69.38 o                         
  11  21   1        706.40        787.39        62.95 o                         
  13  21   1        432.74        823.96       213.05 o                         
  15  21   1        296.87        285.78       108.82 o                         
  17  21   1         28.86         11.11       143.02 o                         
  19  21   1        322.51        202.07       165.10 o                         
  21  21   1         23.00          3.62       102.39 o                         
   1  23   1       1224.11       1279.03        64.04 o                         
   3  23   1         39.90         88.07        49.27 o                         
   5  23   1       1933.70       1832.90        78.85 o                         
   7  23   1       4585.37       3931.81       311.38 o                         
   9  23   1       5146.83       4659.66       300.45 o                         
  11  23   1       1715.49       1739.90       230.43 o                         
  13  23   1         46.77         57.39        86.29 o                         
  15  23   1        674.14        535.69       175.73 o                         
  17  23   1         35.17        -98.92       132.78 o                         
  19  23   1        113.52        161.06       111.11 o                         
   1  25   1       2671.72       3113.86       158.92 o                         
   3  25   1        539.86        483.64        52.32 o                         
   5  25   1       1650.24       1505.62        74.30 o                         
   7  25   1        301.10        318.19        64.55 o                         
   9  25   1         51.40         55.04        58.07 o                         
  11  25   1        493.81        541.29        98.83 o                         
  13  25   1        187.31        221.54        90.02 o                         
  15  25   1        159.40        217.25       157.44 o                         
  17  25   1        379.20        757.06       178.32 o                         
   1  27   1        396.48        460.46        68.86 o                         
   3  27   1        859.52       1011.50        70.41 o                         
   5  27   1        720.95        751.03       112.24 o                         
   7  27   1       1514.09       1528.57        88.72 o                         
   9  27   1        906.09       1025.12       171.83 o                         
  11  27   1        477.13        610.75        95.86 o                         
  13  27   1        289.79        359.28       118.61 o                         
  15  27   1        744.47       1234.06       289.20 o                         
  17  27   1        124.65         21.53       137.71 o                         
   1  29   1        311.29        289.06        72.81 o                         
   3  29   1        796.04        794.59        79.52 o                         
   5  29   1        379.54        358.56        65.70 o                         
   7  29   1        979.83        990.81       140.54 o                         
   9  29   1        210.76        109.27        67.90 o                         
  11  29   1       1150.00        965.09       232.42 o                         
  13  29   1         81.88        101.65       107.64 o                         
  15  29   1        246.17        453.28       116.51 o                         
   1  31   1       1771.30       1703.10        85.14 o                         
   3  31   1        841.67        844.06        84.23 o                         
   5  31   1        465.00        485.32        90.90 o                         
   7  31   1        413.08        331.04        83.95 o                         
   9  31   1        220.41        139.10        88.11 o                         
  11  31   1         69.11        137.79        99.82 o                         
  13  31   1        208.13        139.68        82.26 o                         
   1  33   1        119.46         14.43        96.53 o                         
   3  33   1       1036.15       1117.93        89.78 o                         
   5  33   1         18.25          3.98        73.96 o                         
   7  33   1       1010.11       1023.57       108.19 o                         
   9  33   1        214.83        192.53       134.09 o                         
  11  33   1        654.01        541.95       197.17 o                         
   1  35   1        323.14        263.93        78.63 o                         
   3  35   1        740.97        855.05        93.36 o                         
   5  35   1        282.54        416.50       105.02 o                         
   7  35   1        187.66        172.29        95.77 o                         
   1  37   1        278.78        253.34       104.67 o                         
   6   0   2      48048.22      52039.98      1830.43 o                         
  10   0   2      58384.93      98954.05     35375.14 o                         
  14   0   2       5480.14       5086.57       165.36 o                         
  18   0   2       4380.62       3609.25       172.03 o                         
  22   0   2        625.47        959.94       103.22 o                         
   6   2   2       1948.26       3216.08      1250.74 o                         
  10   2   2       2752.23       2361.62        69.57 o                         
  12   2   2      15924.20      12899.88       596.26 o                         
  14   2   2         26.95        104.52        63.07 o                         
  16   2   2      23551.57      24708.40       600.39 o                         
  18   2   2          5.60         44.73        68.81 o                         
  20   2   2       8296.91       8787.45       333.74 o                         
  22   2   2          0.49        -38.47       211.81 o                         
  24   2   2        789.74        955.01       294.74 o                         
   2   4   2     185782.59     195656.56      6103.73 o                         
   4   4   2       6794.41       4906.38       216.76 o                         
   6   4   2      46578.20      55866.00      1950.85 o                         
   8   4   2      38674.49      33017.81      1374.14 o                         
  10   4   2      39664.90      57290.97     15181.91 o                         
  12   4   2       3206.59       3000.28       148.49 o                         
  14   4   2       3864.40       3294.75       319.04 o                         
  16   4   2        143.37        150.11        34.32 o                         
  18   4   2       4981.99       4588.19       282.57 o                         
  20   4   2         45.18        128.00        42.28 o                         
  22   4   2        610.44        655.58        76.02 o                         
  24   4   2        217.62        351.01       119.19 o                         
   2   6   2       5520.19       5320.62       228.84 o                         
   4   6   2      49150.41      40159.04      2084.80 o                         
   6   6   2      13286.44      11448.01       267.27 o                         
   8   6   2      38801.61      39207.63      4480.31 o                         
  10   6   2      14363.24      13610.05      1926.77 o                         
  12   6   2      24971.19      24206.90      1283.37 o                         
  14   6   2        302.75        188.68       112.40 o                         
  16   6   2      17497.91      17285.73      1028.45 o                         
  18   6   2         48.66         96.65        61.67 o                         
  20   6   2       6618.66       6091.27       947.72 o                         
  22   6   2        102.68         62.48       129.12 o                         
  24   6   2        818.01       1060.01       523.95 o                         
   4   8   2        915.05       1232.71       104.03 o                         
   8   8   2      11163.06      11409.99       406.51 o                         
  10   8   2      38658.64      41232.63      2387.73 o                         
  12   8   2        196.39        122.63        94.59 o                         
  14   8   2       4680.42       4408.85       227.06 o                         
  16   8   2        305.90        155.61       111.96 o                         
  18   8   2       5908.21       4665.53       361.27 o                         
  20   8   2        251.81        380.13        48.82 o                         
  22   8   2        458.19        377.15        61.57 o                         
  24   8   2        145.80        216.00        71.74 o                         
   2  10   2       4170.42       3841.65       127.69 o                         
   4  10   2      40604.84      34048.14      1365.94 o                         
   6  10   2      19815.89      18669.27       690.79 o                         
   8  10   2      49624.95      46662.95       926.89 o                         
  10  10   2      19883.03      17667.89      1620.46 o                         
  12  10   2      20553.75      18406.53      1143.70 o                         
  14  10   2       1018.50       1214.66        83.96 o                         
  16  10   2      10315.28       8458.50       937.80 o                         
  18  10   2        193.96        311.51       152.90 o                         
  20  10   2       4276.97       3626.72       616.38 o                         
  22  10   2         51.07         35.62        79.46 o                         
  24  10   2       1074.13        679.62       292.04 o                         
   2  12   2      62604.50      56469.29      1747.10 o                         
   4  12   2       4551.35       4447.64       283.30 o                         
   6  12   2      42928.36      33989.24      1172.91 o                         
   8  12   2       1765.79       2355.60        73.36 o                         
  10  12   2      28036.65      27992.98      1163.57 o                         
  12  12   2       1742.05       1965.33       245.56 o                         
  14  12   2       4641.28       3680.31       360.20 o                         
  16  12   2        496.36        635.20        97.72 o                         
  18  12   2       3754.75       3370.51       597.37 o                         
  20  12   2        131.82        205.34        60.59 o                         
  22  12   2        557.71        479.30       142.98 o                         
  24  12   2         44.27        126.44       271.47 o                         
   0  14   2      68773.28      60702.48      3559.36 o                         
   2  14   2       5978.48       5904.35       127.42 o                         
   4  14   2      26082.99      22408.34       643.61 o                         
   6  14   2       6239.01       6269.37       379.41 o                         
   8  14   2      22735.88      23987.92      1993.86 o                         
  10  14   2       9578.53       9986.34       901.45 o                         
  12  14   2       7791.94       7152.41       335.22 o                         
  14  14   2        547.55        539.64        76.70 o                         
  16  14   2       7724.54       8410.92      1687.64 o                         
  18  14   2        149.22         48.05       112.42 o                         
  20  14   2       3066.94       3772.61       815.42 o                         
  22  14   2          8.70        -24.04       108.90 o                         
   2  16   2      27436.19      21737.36       391.09 o                         
   4  16   2        368.93        430.14        43.39 o                         
   6  16   2      36039.41      35240.79       827.36 o                         
   8  16   2       1370.35       1314.12        60.98 o                         
  10  16   2      11059.55       9582.97       354.37 o                         
  12  16   2        204.70        196.88        49.73 o                         
  14  16   2       6864.30       7372.51      2133.21 o                         
  16  16   2        495.38        594.10       105.97 o                         
  18  16   2       1369.79        973.46       291.94 o                         
  20  16   2          6.45         -2.57        77.65 o                         
  22  16   2        627.50        225.24       149.44 o                         
   0  18   2      16883.95      15421.04       615.88 o                         
   2  18   2        931.46        984.34        55.05 o                         
   4  18   2      15823.56      15538.91       696.75 o                         
   6  18   2        314.61        322.06        52.74 o                         
   8  18   2       8095.29       7830.02       226.23 o                         
  10  18   2         74.01         56.55        57.31 o                         
  12  18   2      10245.95      11271.17       891.13 o                         
  14  18   2        251.37        271.82        72.52 o                         
  16  18   2       3654.64       3128.22       692.72 o                         
  18  18   2         16.55         54.14       141.18 o                         
  20  18   2       2552.10        975.07       755.22 o                         
  22  18   2         11.90        251.30       138.80 o                         
   2  20   2      39014.95      41130.44      3138.65 o                         
   4  20   2       1479.91       1470.10        60.05 o                         
   6  20   2      29072.66      29719.62      1232.11 o                         
   8  20   2       4458.79       3847.86       359.05 o                         
  10  20   2       7454.47       6666.70       543.79 o                         
  12  20   2       1334.09       1732.64       238.45 o                         
  14  20   2       2987.27       3010.02       208.58 o                         
  16  20   2        324.02        436.60       146.89 o                         
  18  20   2        793.30        446.46       201.89 o                         
  20  20   2         10.35         73.17        92.23 o                         
   0  22   2       1492.98       1213.72       173.75 o                         
   2  22   2        582.99        554.46        58.75 o                         
   4  22   2       8581.58       8277.70       351.11 o                         
   6  22   2        554.56        555.18        52.34 o                         
   8  22   2       3016.41       2897.96       115.22 o                         
  10  22   2       1746.77       1306.38       178.16 o                         
  12  22   2       6258.42       7525.90       502.34 o                         
  14  22   2         63.71       -118.40       121.98 o                         
  16  22   2       2721.82       3601.22       820.08 o                         
  18  22   2         14.01        118.76        97.63 o                         
  20  22   2       1488.17       1070.40       143.46 o                         
   2  24   2      16806.19      16322.12       445.95 o                         
   4  24   2       1070.00       1095.78        70.25 o                         
   6  24   2      15003.40      15445.21       713.63 o                         
   8  24   2        257.67        204.24        66.01 o                         
  10  24   2       3541.57       3820.48       308.40 o                         
  12  24   2        577.29        859.64       214.54 o                         
  14  24   2       1418.79       1293.06       147.81 o                         
  16  24   2         25.18          0.90       122.17 o                         
  18  24   2        522.13        245.03       174.18 o                         
   0  26   2       2457.54       2512.81       115.08 o                         
   2  26   2        130.52        119.75        74.00 o                         
   4  26   2       3526.84       3433.00       160.14 o                         
   6  26   2        981.45        969.72        84.92 o                         
   8  26   2       2180.88       2153.91       140.05 o                         
  10  26   2        460.71        368.43        82.73 o                         
  12  26   2       3047.60       3230.05       365.01 o                         
  14  26   2        339.53        508.88       102.87 o                         
  16  26   2       2744.43       3680.87       776.21 o                         
  18  26   2        107.09        102.14        88.77 o                         
   2  28   2      11064.36      11596.63       282.08 o                         
   4  28   2        278.47        313.92        58.51 o                         
   6  28   2       6263.02       6099.77       203.12 o                         
   8  28   2        346.02        329.42        77.62 o                         
  10  28   2       1727.12       1633.80       186.23 o                         
  12  28   2        377.51        355.91        98.90 o                         
  14  28   2       1096.89       1335.08       125.15 o                         
  16  28   2          4.80         37.13        94.68 o                         
   0  30   2       1581.81       1714.34       151.39 o                         
   2  30   2        460.43        611.37        76.90 o                         
   4  30   2       2117.04       1856.51       150.89 o                         
   6  30   2        519.27        438.35       103.30 o                         
   8  30   2       1584.24       1550.49       127.49 o                         
  10  30   2        555.41        524.15        78.12 o                         
  12  30   2       1939.60       2101.63       332.73 o                         
  14  30   2        320.92        266.13       100.80 o                         
   2  32   2       2743.45       2570.83       102.80 o                         
   4  32   2        257.76        265.48        84.48 o                         
   6  32   2       1794.86       1456.00        96.26 o                         
   8  32   2        158.17        208.50        83.77 o                         
  10  32   2        894.16        764.98        88.53 o                         
  12  32   2        257.72        275.93        73.29 o                         
   0  34   2       1736.79       1882.36       144.72 o                         
   2  34   2         20.53        107.85        91.22 o                         
   4  34   2       1599.94       1878.34       118.12 o                         
   6  34   2        254.28        272.96        96.67 o                         
   8  34   2        732.45        815.42       104.95 o                         
  10  34   2         35.61         79.78        95.12 o                         
   2  36   2       1243.33       1418.70       133.76 o                         
   4  36   2         99.55        189.49        83.40 o                         
   1   1   3      94893.45     107713.30      3488.83 o                         
   3   1   3      39025.30      42056.52      8012.71 o                         
   5   1   3       9752.64       8364.91      1208.76 o                         
   7   1   3       9156.38       8257.13       382.67 o                         
   9   1   3      25771.42      24474.32      1717.42 o                         
  11   1   3       3690.25       4325.75       209.83 o                         
  13   1   3       8601.02       8345.44       479.20 o                         
  15   1   3       2461.76       2363.17       202.46 o                         
  17   1   3       3127.92       2970.90        86.75 o                         
  19   1   3        595.32        615.14        82.52 o                         
  21   1   3        266.30        392.10       268.71 o                         
  23   1   3        162.21        182.47       145.51 o                         
  25   1   3        185.65        179.43       110.10 o                         
   1   3   3      13693.26      10361.58       782.98 o                         
   3   3   3      59976.12      59393.21      4259.48 o                         
   5   3   3       1831.68       1682.75       118.12 o                         
   7   3   3      16624.38      17412.10      1400.29 o                         
   9   3   3       3694.17       3757.49       255.18 o                         
  11   3   3      28090.21      27947.75      1498.04 o                         
  13   3   3       1713.23       1991.90       342.74 o                         
  15   3   3       1411.10       1388.24       117.20 o                         
  17   3   3        346.06        302.24       244.23 o                         
  19   3   3       2108.47       2030.26       424.68 o                         
  21   3   3         83.06         56.39        53.38 o                         
  23   3   3        168.84         22.12       114.81 o                         
  25   3   3        215.76        177.84        77.00 o                         
   1   5   3      30742.60      26957.67      2071.20 o                         
   3   5   3      11829.85      12750.52       441.99 o                         
   5   5   3      15711.19      14540.69      1617.48 o                         
   7   5   3       3741.93       3473.84       161.90 o                         
   9   5   3      37160.81      37063.89      2442.91 o                         
  11   5   3       4809.08       5572.98       269.66 o                         
  13   5   3       8116.84       7750.43       654.64 o                         
  15   5   3        537.10        776.95       158.42 o                         
  17   5   3       3126.83       2962.57       237.58 o                         
  19   5   3        564.44        526.45        46.37 o                         
  21   5   3        617.79        432.93       137.19 o                         
  23   5   3         29.56        -13.31       143.65 o                         
  25   5   3         64.80         82.13        72.52 o                         
   1   7   3      36184.79      25139.20       540.81 o                         
   3   7   3      58463.62      67378.14      9351.38 o                         
   5   7   3      19925.46      21127.23      1340.10 o                         
   7   7   3        664.39        726.41       120.18 o                         
   9   7   3      12164.41      10425.97       605.17 o                         
  11   7   3      28538.36      30503.31      1622.94 o                         
  13   7   3       3793.55       3925.06       260.96 o                         
  15   7   3       1982.50       2015.35       102.62 o                         
  17   7   3        852.08        726.65       246.51 o                         
  19   7   3       1842.03       1914.91       254.28 o                         
  21   7   3        423.51        650.18        78.69 o                         
  23   7   3        331.78        408.25       107.58 o                         
   1   9   3      17603.13      17124.67       574.73 o                         
   3   9   3       8942.97       7861.62       283.07 o                         
   5   9   3      34621.51      32046.80      2226.81 o                         
   7   9   3      14311.07      15238.76       661.49 o                         
   9   9   3       9787.33       8995.01       294.49 o                         
  11   9   3       5419.73       5142.02       264.21 o                         
  13   9   3      14732.39      13652.37      1796.02 o                         
  15   9   3       2266.13       2327.51       456.96 o                         
  17   9   3        585.94        621.17       133.13 o                         
  19   9   3        524.55        540.40       191.20 o                         
  21   9   3        782.88        863.01       111.74 o                         
  23   9   3         37.66        135.82        74.15 o                         
   1  11   3      24029.45      20465.83       379.56 o                         
   3  11   3       7116.16       5664.75       386.50 o                         
   5  11   3       5522.96       5097.94       306.28 o                         
   7  11   3       7921.84       7644.78       404.85 o                         
   9  11   3      25478.94      23609.40      1630.96 o                         
  11  11   3       3051.10       3305.71       338.91 o                         
  13  11   3       3046.76       3145.69       521.22 o                         
  15  11   3        571.01        651.59        65.93 o                         
  17  11   3       2522.63       2443.10       259.56 o                         
  19  11   3        595.33        680.67       115.91 o                         
  21  11   3        213.84        386.54        98.41 o                         
  23  11   3        477.03        360.34       158.73 o                         
   1  13   3       9107.06       9704.09       535.71 o                         
   3  13   3      24344.87      27827.62      2247.91 o                         
   5  13   3      14701.47      13540.59       301.28 o                         
   7  13   3      37197.19      36772.05      1287.23 o                         
   9  13   3       4312.35       4267.87       190.20 o                         
  11  13   3      12164.38      13950.74       956.40 o                         
  13  13   3       5212.34       4739.07       241.98 o                         
  15  13   3       4350.25       4015.18       609.82 o                         
  17  13   3        168.11         90.87       114.22 o                         
  19  13   3         17.80         21.10       109.75 o                         
  21  13   3        261.33        253.42       165.37 o                         
  23  13   3         29.50         29.13        61.79 o                         
   3  15   3      18230.51      17637.56       312.09 o                         
   5  15   3      12589.97      11017.15       288.49 o                         
   7  15   3      12385.00      11213.96      1203.28 o                         
   9  15   3      13235.87      13299.07       357.64 o                         
  11  15   3       2161.67       2021.10       267.28 o                         
  13  15   3        848.77        792.42        89.46 o                         
  15  15   3        679.31        548.99        93.92 o                         
  17  15   3       1376.59       1201.96       151.38 o                         
  19  15   3        572.19        509.42       132.60 o                         
  21  15   3         94.99          0.09       100.34 o                         
  23  15   3        187.68        136.11        71.85 o                         
   1  17   3      21246.42      18930.12       468.31 o                         
   3  17   3       1810.63       1900.44        68.53 o                         
   5  17   3       5470.51       4966.20       127.20 o                         
   7  17   3      14294.63      13701.17       666.33 o                         
   9  17   3       9031.55       7826.56       877.37 o                         
  11  17   3       3741.33       3982.40       647.09 o                         
  13  17   3       1004.76        875.40       101.31 o                         
  15  17   3        498.99        545.75        65.52 o                         
  17  17   3        172.65        254.58        74.73 o                         
  19  17   3         51.25         99.79        84.07 o                         
  21  17   3         92.31         77.73        60.95 o                         
   1  19   3       1612.24       1504.33        80.45 o                         
   3  19   3      11585.13      10633.82       212.62 o                         
   5  19   3       2347.57       1989.87        81.94 o                         
   7  19   3       2078.61       2142.88       237.38 o                         
   9  19   3       4523.35       4030.49       806.45 o                         
  11  19   3       4235.90       4071.28       743.89 o                         
  13  19   3       1708.19       1525.48       254.13 o                         
  15  19   3       1476.93       1408.55       260.63 o                         
  17  19   3        315.11        294.68        87.23 o                         
  19  19   3        641.74        562.73       148.04 o                         
  21  19   3        196.78        337.42       170.36 o                         
   1  21   3       6427.92       6128.62       134.78 o                         
   3  21   3         15.47         43.48        42.02 o                         
   5  21   3       8505.25       7671.61       201.63 o                         
   7  21   3       3092.99       3160.60       273.14 o                         
   9  21   3       7520.43       7269.76       559.69 o                         
  11  21   3       1053.02       1201.14       196.76 o                         
  13  21   3       3206.51       3534.51       564.43 o                         
  15  21   3        408.97        264.93       199.56 o                         
  17  21   3        148.71        146.87       130.82 o                         
  19  21   3          1.23       -200.96       186.85 o                         
   1  23   3       1671.49       1719.10        70.57 o                         
   3  23   3         59.05         51.13        43.11 o                         
   5  23   3       1597.57       1642.26        90.38 o                         
   7  23   3        868.84        810.81       101.81 o                         
   9  23   3       3486.57       3483.96       345.15 o                         
  11  23   3       1379.59       1229.64        87.40 o                         
  13  23   3        326.45        385.69        85.32 o                         
  15  23   3        903.37       1070.77       125.85 o                         
  17  23   3        467.47        472.14       197.65 o                         
  19  23   3        322.79        287.24        84.58 o                         
   1  25   3       3676.69       3433.13        99.67 o                         
   3  25   3        175.72        186.54        48.91 o                         
   5  25   3       4506.36       3836.41       200.63 o                         
   7  25   3        249.67        168.70        55.99 o                         
   9  25   3       1347.31       1164.47       123.71 o                         
  11  25   3         88.33        121.94        71.80 o                         
  13  25   3       1128.91       1106.92       221.71 o                         
  15  25   3         39.28        126.00       107.45 o                         
  17  25   3          9.02       -121.18       138.15 o                         
   1  27   3       1687.55       1589.27        79.86 o                         
   3  27   3        233.76        221.53        55.07 o                         
   5  27   3       3666.46       3311.35       212.95 o                         
   7  27   3        335.39        368.59        76.48 o                         
   9  27   3       3021.44       3115.11       306.91 o                         
  11  27   3        159.08        155.52        70.96 o                         
  13  27   3       1268.43       1976.63       453.40 o                         
  15  27   3        629.02        796.94       120.80 o                         
  17  27   3        590.16        218.68       256.31 o                         
   1  29   3       2157.11       1726.36        88.40 o                         
   3  29   3       1732.72       1641.53        90.04 o                         
   5  29   3        993.04        882.87        83.78 o                         
   7  29   3       1815.40       1978.25       160.90 o                         
   9  29   3        726.33        461.63        82.22 o                         
  11  29   3        350.58        171.49       109.26 o                         
  13  29   3        514.04        547.15       123.68 o                         
  15  29   3        332.61        488.07       136.43 o                         
   1  31   3        268.73        297.97        70.65 o                         
   3  31   3         36.45         -2.77        69.21 o                         
   5  31   3       1150.82       1147.53        69.98 o                         
   7  31   3        141.63        140.37        83.27 o                         
   9  31   3        286.72        148.68        86.74 o                         
  11  31   3         38.69         90.46        72.82 o                         
  13  31   3        755.36       1122.66       275.13 o                         
   1  33   3        935.48        941.11        78.96 o                         
   3  33   3       1811.36       1842.88       105.54 o                         
   5  33   3        567.39        423.50        88.59 o                         
   7  33   3        971.85       1093.81       149.39 o                         
   9  33   3        363.89        207.40        82.82 o                         
  11  33   3        277.49        260.73       119.19 o                         
   1  35   3         57.17         24.56        73.44 o                         
   3  35   3        167.84        119.76        89.48 o                         
   5  35   3         94.87         38.31        84.39 o                         
   7  35   3        134.22         86.97       104.70 o                         
   4   0   4      10674.36       9740.51       395.68 o                         
   8   0   4      28545.41      33592.76     10801.95 o                         
  12   0   4       3731.07       3727.31      2444.59 o                         
  16   0   4      14080.47      14144.55       406.00 o                         
  20   0   4       4067.86       4026.61       369.87 o                         
  24   0   4       1008.97       1484.50       717.38 o                         
   2   2   4       7548.07       8623.50      1869.26 o                         
   4   2   4       1390.93       1181.33       150.31 o                         
   6   2   4       7433.33       7509.00       899.73 o                         
   8   2   4       5415.97       5586.03       542.92 o                         
  10   2   4      30936.36      29807.27      3654.10 o                         
  12   2   4       1053.11        899.10       190.88 o                         
  14   2   4       7530.80       6723.12       432.08 o                         
  16   2   4       1712.13       1889.15       205.17 o                         
  18   2   4       8863.29       7879.19       185.71 o                         
  20   2   4          2.01          6.38        48.77 o                         
  22   2   4        963.67        888.01       319.32 o                         
  24   2   4         40.67         56.71        78.24 o                         
   2   4   4      43929.23      37311.09      2279.50 o                         
   4   4   4      23381.79      22197.82      1382.58 o                         
   6   4   4      13545.94      11615.95       614.81 o                         
   8   4   4      24029.45      25828.82      2175.78 o                         
  10   4   4       7292.34       6999.17       225.46 o                         
  12   4   4      20055.26      20119.79      1603.01 o                         
  14   4   4       4623.72       3776.32       261.59 o                         
  16   4   4       6715.65       6094.13       461.57 o                         
  18   4   4        800.52        636.63       242.51 o                         
  20   4   4       3772.59       3408.87       338.20 o                         
  22   4   4         44.00        140.70        52.48 o                         
  24   4   4        732.58        828.49       216.36 o                         
   4   6   4      13834.61      12591.12       724.06 o                         
   6   6   4      26387.88      24198.16       877.37 o                         
   8   6   4      17997.27      16149.16       768.76 o                         
  10   6   4      58718.68      67095.32      3507.69 o                         
  12   6   4       7524.66       7621.06       344.07 o                         
  14   6   4       5413.22       4940.77       904.33 o                         
  16   6   4        386.40        457.99        89.01 o                         
  18   6   4       5228.05       4948.70       412.49 o                         
  20   6   4         39.69         72.77       168.70 o                         
  22   6   4        620.66        690.18       106.87 o                         
  24   6   4         11.18        563.40       558.44 o                         
   0   8   4      59372.30      47653.14      1531.09 o                         
   2   8   4      22257.85      20974.32      1166.06 o                         
   4   8   4      61622.46      62264.87      7845.16 o                         
   6   8   4       1169.38       1095.14        99.82 o                         
   8   8   4      26662.51      27297.47      1080.14 o                         
  10   8   4       1146.07        962.50       150.97 o                         
  12   8   4      11864.80      12093.76       635.03 o                         
  14   8   4       1816.98       1843.43       299.74 o                         
  16   8   4       2710.84       2711.70       316.98 o                         
  18   8   4         31.76         12.39       115.65 o                         
  20   8   4       2272.05       1699.62       569.29 o                         
  22   8   4        125.11        214.51        65.93 o                         
  24   8   4        300.02        311.56       271.31 o                         
   2  10   4     164207.70     170999.30      9753.91 o                         
   4  10   4        403.56        435.80        38.74 o                         
   6  10   4      49127.38      56065.27      6675.85 o                         
   8  10   4       4443.37       4400.01       182.75 o                         
  10  10   4      23579.27      25044.36      1413.37 o                         
  12  10   4        214.30        146.61        86.52 o                         
  14  10   4       1428.57       1188.86       136.07 o                         
  16  10   4       1936.39       1747.23       266.15 o                         
  18  10   4       3037.60       2570.52       616.42 o                         
  20  10   4          7.16         26.90        80.63 o                         
  22  10   4        448.05        644.67       166.55 o                         
  24  10   4        163.62        170.53        96.99 o                         
   0  12   4      35703.19      27711.08       949.62 o                         
   2  12   4        341.84        418.75        63.77 o                         
   4  12   4      19063.66      17469.03       737.97 o                         
   6  12   4      17349.14      15136.34       755.62 o                         
   8  12   4      20573.86      18918.28       923.71 o                         
  10  12   4      10195.94      11333.75       311.52 o                         
  12  12   4       8455.65       7930.72       495.46 o                         
  14  12   4       2705.95       2732.53       438.70 o                         
  16  12   4       5993.90       4511.80       433.52 o                         
  18  12   4        485.63        578.64       187.19 o                         
  20  12   4       1724.46       1879.68       383.63 o                         
  22  12   4        127.36        174.77        69.97 o                         
   2  14   4      45727.49      47090.20      1185.80 o                         
   4  14   4       3647.14       3506.86       200.63 o                         
   6  14   4      23819.35      25221.96      1303.68 o                         
   8  14   4       1710.44       1341.99        97.83 o                         
  10  14   4      10802.42      10572.99       953.74 o                         
  12  14   4       2511.45       2699.07       710.79 o                         
  14  14   4       4236.83       3062.19       230.52 o                         
  16  14   4       1756.81       1767.21       392.21 o                         
  18  14   4       1741.73       1794.43       176.41 o                         
  20  14   4         72.81        118.84       159.91 o                         
  22  14   4        773.54        541.09       329.47 o                         
   0  16   4       6790.03       5701.76       304.50 o                         
   2  16   4       3743.97       3287.22       135.08 o                         
   4  16   4      19046.25      16727.32       928.84 o                         
   6  16   4      11745.63      10979.07       581.56 o                         
   8  16   4       6893.87       5888.76       504.81 o                         
  10  16   4        873.63        968.55       121.24 o                         
  12  16   4       8457.88       7782.12       904.84 o                         
  14  16   4       1456.83       1475.96       110.77 o                         
  16  16   4       6259.42       6670.78      1096.28 o                         
  18  16   4        130.13         74.04        90.41 o                         
  20  16   4       2136.19       2438.37       660.61 o                         
  22  16   4         17.66        -37.54       120.10 o                         
   2  18   4        647.21        570.42        41.36 o                         
   4  18   4       2505.09       2102.26        77.69 o                         
   6  18   4       6389.09       6148.73       286.21 o                         
   8  18   4       1922.59       1933.24       177.29 o                         
  10  18   4       2251.98       1862.56       165.87 o                         
  12  18   4       1484.15       1183.87       238.49 o                         
  14  18   4       4103.23       3208.40       339.39 o                         
  16  18   4          4.03        -35.34        74.37 o                         
  18  18   4       1426.96       1808.25       391.39 o                         
  20  18   4         18.39         25.12        90.88 o                         
   2  20   4       1565.45       1492.84        66.53 o                         
   4  20   4      20532.34      19645.97       825.93 o                         
   6  20   4       1021.20        960.16        61.63 o                         
   8  20   4       2385.10       1917.42       173.60 o                         
  10  20   4        292.83        259.41       114.84 o                         
  12  20   4       4577.64       3701.89       768.99 o                         
  14  20   4         62.40         70.01       105.71 o                         
  16  20   4       2780.28       3253.39       449.44 o                         
  18  20   4        103.36         33.51       202.95 o                         
  20  20   4       1456.98       1613.08       345.15 o                         
   2  22   4      15449.39      14365.74       561.77 o                         
   4  22   4       2276.85       1895.14       120.18 o                         
   6  22   4       9716.79       8543.12       637.43 o                         
   8  22   4       1310.30       1463.23       240.63 o                         
  10  22   4       5076.70       4565.58       576.08 o                         
  12  22   4       1583.54       1672.56       207.59 o                         
  14  22   4       2147.56       2178.70       255.48 o                         
  16  22   4        686.52        671.83       128.35 o                         
  18  22   4       1071.99       1600.69       432.28 o                         
   0  24   4      21314.28      18964.66      1436.48 o                         
   2  24   4        492.94        398.79        60.00 o                         
   4  24   4      15301.10      14623.04       733.06 o                         
   6  24   4        313.96        288.26        61.14 o                         
   8  24   4       5218.30       4272.26       289.33 o                         
  10  24   4        121.24        122.19       111.67 o                         
  12  24   4       4014.60       3883.26       719.04 o                         
  14  24   4         13.53        -99.64        90.07 o                         
  16  24   4        632.12        709.77       135.86 o                         
  18  24   4         31.40        277.53       138.74 o                         
   2  26   4      19509.35      20098.72       717.33 o                         
   4  26   4        651.53        658.76        65.99 o                         
   6  26   4       7246.43       6592.24       220.02 o                         
   8  26   4       1406.96       1372.76        86.82 o                         
  10  26   4       3849.64       3822.59       505.06 o                         
  12  26   4        685.20        739.17        98.73 o                         
  14  26   4        738.82        716.35       217.02 o                         
  16  26   4        453.46        616.64       130.61 o                         
   0  28   4       3816.39       3385.78       254.61 o                         
   2  28   4        152.11        187.22        54.95 o                         
   4  28   4       3885.89       3229.75       136.37 o                         
   6  28   4        133.52        181.52        60.27 o                         
   8  28   4       2099.06       2152.34       115.71 o                         
  10  28   4        173.11        148.97        93.88 o                         
  12  28   4        225.78        393.90       128.55 o                         
  14  28   4        229.55        273.98       110.23 o                         
  16  28   4        542.36        559.35       156.93 o                         
   2  30   4       1631.74       1546.14       116.70 o                         
   4  30   4         32.96        -36.66        53.94 o                         
   6  30   4       2473.66       2192.10        96.76 o                         
   8  30   4        589.35        669.91        85.44 o                         
  10  30   4        303.31        272.15       115.70 o                         
  12  30   4         30.02        -15.65        90.36 o                         
  14  30   4        516.36        684.55       214.13 o                         
   0  32   4       1091.62       1037.71        99.07 o                         
   2  32   4        228.66        265.19        67.14 o                         
   4  32   4        909.74        802.16        96.84 o                         
   6  32   4        553.80        443.02        85.97 o                         
   8  32   4        353.53        196.39        88.44 o                         
  10  32   4        597.83        639.87       132.07 o                         
   2  34   4        858.22        767.15        74.03 o                         
   4  34   4         14.48         31.37        84.88 o                         
   6  34   4        715.91        564.18        89.47 o                         
   8  34   4         17.02         85.69        78.66 o                         
   0  36   4        248.16        388.79       110.10 o                         
   2  36   4         33.93        -64.88        72.69 o                         
   1   1   5      31311.47      35623.20       889.44 o                         
   3   1   5       9715.37      10804.30       239.90 o                         
   5   1   5        916.15       1468.60        44.33 o                         
   7   1   5       2519.78       3398.42       584.94 o                         
   9   1   5       1987.06       1740.95       337.18 o                         
  11   1   5       5085.42       6260.24      1184.43 o                         
  13   1   5       7530.67       9090.78       957.63 o                         
  15   1   5       2691.90       3054.64       169.15 o                         
  17   1   5       9488.77      10187.55       644.11 o                         
  19   1   5       3611.45       3958.73       225.10 o                         
  21   1   5        782.13       1027.52       191.06 o                         
  23   1   5        761.77        914.98       327.77 o                         
   1   3   5      53043.36      50019.36      1150.74 o                         
   3   3   5       1794.26       1302.98       403.25 o                         
   5   3   5       3268.86       3192.65       169.43 o                         
   7   3   5       3614.50       3712.26       749.39 o                         
   9   3   5      31115.42      29251.30      4021.89 o                         
  11   3   5       2770.51       3044.83       204.65 o                         
  13   3   5      13720.50      17527.23       927.63 o                         
  15   3   5       1877.62       1765.14       352.13 o                         
  17   3   5       6886.90       7455.52       290.52 o                         
  19   3   5       2566.24       2679.14       559.85 o                         
  21   3   5        742.70        785.99       152.46 o                         
  23   3   5        473.62        382.01       118.66 o                         
   1   5   5      24852.25      36878.74       898.72 o                         
   3   5   5      97949.60     120361.20     16265.66 o                         
   5   5   5      26537.70      24709.43       929.07 o                         
   7   5   5       9502.61      13586.30      2624.10 o                         
   9   5   5      18208.10      17686.43      3337.84 o                         
  11   5   5      31166.65      35464.13      1605.21 o                         
  13   5   5       6516.32       7211.62       295.90 o                         
  15   5   5        487.56        471.63       121.67 o                         
  17   5   5       3087.40       2899.33       204.91 o                         
  19   5   5       2352.04       2458.25       318.80 o                         
  21   5   5        346.43        156.58        83.93 o                         
  23   5   5        518.10        562.27       160.41 o                         
   3   7   5      64842.41      58470.20      2606.55 o                         
   5   7   5      74757.84      81319.16      6445.59 o                         
   7   7   5      14558.04      16055.81      1147.11 o                         
   9   7   5      60861.91      73751.09      7227.76 o                         
  11   7   5       8043.48       7502.28       336.94 o                         
  13   7   5      13476.20      16813.70       603.17 o                         
  15   7   5       1063.23       1111.52        84.23 o                         
  17   7   5       2137.83       1955.18       256.06 o                         
  19   7   5       1241.42       1159.30        75.69 o                         
  21   7   5        331.12        334.08       315.55 o                         
  23   7   5         90.06        -12.78       121.17 o                         
   1   9   5      40250.63      47954.18      3445.03 o                         
   3   9   5      66804.53      71880.52      4748.11 o                         
   5   9   5      83950.42      89375.69      6263.68 o                         
   7   9   5      11414.31      11770.37       975.85 o                         
   9   9   5      37737.45      38837.32      3931.79 o                         
  11   9   5      13134.97      14300.05      2960.69 o                         
  13   9   5       5850.64       6773.53       722.54 o                         
  15   9   5       1354.66       1902.69       168.59 o                         
  17   9   5       2382.74       2609.21       328.72 o                         
  19   9   5        916.76        881.48       160.73 o                         
  21   9   5         11.52        278.30       626.73 o                         
  23   9   5         64.42        -12.23       194.40 o                         
   1  11   5      86204.18      84767.31      3798.12 o                         
   3  11   5      57171.49      58876.37      5322.70 o                         
   5  11   5      38451.12      42345.42      1953.83 o                         
   7  11   5       8621.04       8961.84       588.21 o                         
   9  11   5      29069.76      31801.74      2582.49 o                         
  11  11   5       2262.17       2245.82       318.93 o                         
  13  11   5       2374.38       2573.57       227.87 o                         
  15  11   5        512.38        409.40       318.33 o                         
  17  11   5        957.90        753.96       171.82 o                         
  19  11   5        428.17        380.22       118.08 o                         
  21  11   5        428.49        480.35       100.07 o                         
  23  11   5        214.51        363.92        85.18 o                         
   1  13   5      19883.14      20390.65      1044.84 o                         
   3  13   5       1284.53       1093.64       229.62 o                         
   5  13   5      48267.63      51659.82      2495.50 o                         
   7  13   5       7620.07       6933.60       408.22 o                         
   9  13   5      32335.19      31815.46      5819.88 o                         
  11  13   5       4754.11       3435.81       521.12 o                         
  13  13   5      13283.87      16089.68       923.82 o                         
  15  13   5        668.28        613.08        64.22 o                         
  17  13   5       2357.25       1966.93       224.15 o                         
  19  13   5        287.82        293.07       115.63 o                         
  21  13   5         54.68          5.56       156.83 o                         
  23  13   5        240.91        -14.70       145.01 o                         
   1  15   5       8404.46       9847.54       864.41 o                         
   3  15   5       2563.39       3072.51       208.58 o                         
   5  15   5      10229.69      10856.74       712.72 o                         
   7  15   5       4936.28       4252.20       915.48 o                         
   9  15   5      10660.72      10478.62      1428.50 o                         
  11  15   5        306.07        230.64        54.13 o                         
  13  15   5       3185.85       3413.33       381.90 o                         
  15  15   5       1686.66       1797.92       189.21 o                         
  17  15   5       1628.56       1312.55       306.41 o                         
  19  15   5        556.83        602.38        64.17 o                         
  21  15   5        559.63        563.39       112.12 o                         
   1  17   5       6749.87       6385.60       210.44 o                         
   3  17   5        902.48        771.90       170.34 o                         
   5  17   5       6415.46       6655.88       311.40 o                         
   7  17   5       7317.18       6958.75       463.47 o                         
   9  17   5       5133.47       5444.79       406.25 o                         
  11  17   5        250.61        196.52        84.42 o                         
  13  17   5       3906.14       4929.89       350.47 o                         
  15  17   5       1014.32       1085.47       216.92 o                         
  17  17   5       1105.93       1346.80       447.29 o                         
  19  17   5        277.61        182.08       167.03 o                         
  21  17   5        269.09        216.97       156.52 o                         
   1  19   5        499.45        461.74        40.79 o                         
   3  19   5       7778.32       7117.06       397.29 o                         
   5  19   5       6726.09       6540.24       435.04 o                         
   7  19   5       5751.11       6057.89       606.34 o                         
   9  19   5       5523.04       5944.94       788.39 o                         
  11  19   5       4387.17       3327.50       536.95 o                         
  13  19   5       5499.50       6208.73       975.99 o                         
  15  19   5       2337.92       2640.22       985.75 o                         
  17  19   5       1562.63       1877.81       332.31 o                         
  19  19   5        994.16       1277.36       548.42 o                         
  21  19   5        861.90        743.33       264.41 o                         
   1  21   5       3821.49       3435.78       138.56 o                         
   3  21   5       6576.64       6453.75       434.04 o                         
   5  21   5       8336.47       9093.45       499.16 o                         
   7  21   5       2194.52       1824.96       178.78 o                         
   9  21   5        801.74        982.87       122.18 o                         
  11  21   5       1865.10       1641.66       247.46 o                         
  13  21   5       2420.43       3118.74       476.75 o                         
  15  21   5        406.72        650.20       152.44 o                         
  17  21   5        459.29        621.01        89.43 o                         
  19  21   5        275.96        348.80       207.46 o                         
   1  23   5       4491.50       4373.00       185.73 o                         
   3  23   5       1845.66       1827.22       150.79 o                         
   5  23   5       4402.89       4351.99       277.46 o                         
   7  23   5       2323.00       1994.00       171.83 o                         
   9  23   5       7458.15       7370.73       728.04 o                         
  11  23   5       1203.45       1096.56       131.11 o                         
  13  23   5       2685.03       3173.31       446.95 o                         
  15  23   5        892.63        886.99       169.64 o                         
  17  23   5        780.51        980.17       222.36 o                         
  19  23   5        282.51        181.82        97.97 o                         
   1  25   5      16168.08      15500.41       881.58 o                         
   3  25   5      12817.46      12484.45       616.30 o                         
   5  25   5       6833.20       6414.21       574.79 o                         
   7  25   5       4438.44       4369.72       549.01 o                         
   9  25   5       3121.93       3223.41       366.01 o                         
  11  25   5       1570.98       1552.62       151.05 o                         
  13  25   5        841.54       1040.26       100.18 o                         
  15  25   5         99.53         32.89       104.61 o                         
  17  25   5        102.13        114.08       105.20 o                         
   1  27   5       3321.13       3469.73       115.66 o                         
   3  27   5       1118.05       1082.48        68.87 o                         
   5  27   5       3517.98       3745.41       166.60 o                         
   7  27   5       1628.21       1792.56       185.72 o                         
   9  27   5       2683.27       3092.32       313.12 o                         
  11  27   5        276.72        102.32       116.05 o                         
  13  27   5       1035.06        776.97       249.63 o                         
  15  27   5        242.85        166.65       131.21 o                         
   1  29   5       2891.40       3142.91       116.70 o                         
   3  29   5       2332.20       2137.59       157.43 o                         
   5  29   5       3498.77       3583.61       240.31 o                         
   7  29   5       1903.05       2124.60       219.50 o                         
   9  29   5       1389.54       1568.49       211.06 o                         
  11  29   5        483.99        616.86       168.10 o                         
  13  29   5        299.89        363.73       124.65 o                         
   1  31   5        141.57        176.84        77.69 o                         
   3  31   5        170.67        259.94        79.91 o                         
   5  31   5        512.09        565.87        73.27 o                         
   7  31   5        494.79        437.93       117.70 o                         
   9  31   5        352.86        300.91        84.31 o                         
  11  31   5         85.79        156.81        81.23 o                         
   1  33   5        496.38        439.40        69.48 o                         
   3  33   5        345.46        365.70        85.42 o                         
   5  33   5       1385.86       1528.34        94.96 o                         
   7  33   5        333.37        369.01        88.71 o                         
   9  33   5        492.47        385.48       111.28 o                         
   1  35   5         81.17         41.87        91.15 o                         
   3  35   5         13.53         18.97        92.91 o                         
   5  35   5        179.36        266.65        91.38 o                         
   2   0   6      15456.26      13612.60       424.92 o                         
   6   0   6      16524.20      19428.50      1116.49 o                         
  10   0   6       7003.06      14529.91       873.93 o                         
  14   0   6       8901.71       9392.17      1603.35 o                         
  18   0   6       7786.03       7515.73       361.27 o                         
  22   0   6        810.13        791.35        82.58 o                         
   0   2   6      66537.62      78450.48      2656.19 o                         
   2   2   6       9117.74       8265.39       607.28 o                         
   4   2   6      11766.51      13808.93      3028.86 o                         
   6   2   6       7829.99       7502.10       402.71 o                         
   8   2   6      10933.10      12259.20      1281.65 o                         
  10   2   6      15493.53      14030.84      1329.94 o                         
  12   2   6       4104.83       4891.55       267.68 o                         
  14   2   6       1383.11       1315.17       205.37 o                         
  16   2   6       1278.20       1109.26       119.58 o                         
  18   2   6        164.22        219.14       125.95 o                         
  20   2   6        358.43        163.29       173.82 o                         
  22   2   6          2.74        -52.97       108.99 o                         
  24   2   6         53.66         40.02        70.32 o                         
   2   4   6      23294.83      28221.68      2147.78 o                         
   4   4   6       8680.50       8612.61       588.31 o                         
   6   4   6       5272.07       5679.93       352.67 o                         
   8   4   6       7556.54       7520.10       557.05 o                         
  10   4   6      21551.16      23110.52      3015.74 o                         
  12   4   6       9529.73       9078.30       703.24 o                         
  14   4   6       4582.27       4497.74       639.87 o                         
  16   4   6        285.38        362.67       238.87 o                         
  18   4   6       7781.92       8166.09      1082.04 o                         
  20   4   6        307.65        444.26       139.59 o                         
  22   4   6        757.57        549.50       108.43 o                         
  24   4   6         48.08        108.78       104.12 o                         
   2   6   6      44778.32      47751.91      1508.73 o                         
   4   6   6      34527.07      50922.95      9108.94 o                         
   6   6   6      21674.74      20837.92      1225.77 o                         
   8   6   6      16665.76      22840.27      1687.64 o                         
  10   6   6      21592.50      19177.65      2145.97 o                         
  12   6   6       5814.70       7478.91       670.93 o                         
  14   6   6       3870.01       3842.68       708.66 o                         
  16   6   6        310.34        256.86       116.25 o                         
  18   6   6        213.74        234.13        82.26 o                         
  20   6   6        508.39        536.55        87.74 o                         
  22   6   6         22.02         32.06        65.38 o                         
  24   6   6         23.25         16.58        77.29 o                         
   2   8   6        618.11        923.74       173.97 o                         
   4   8   6       5272.20       5847.12       471.65 o                         
   6   8   6        612.65        655.20       121.18 o                         
   8   8   6       2937.98       3329.45       158.40 o                         
  10   8   6      16259.13      19326.46      1621.88 o                         
  12   8   6       1821.86       1768.72       269.17 o                         
  14   8   6       4770.87       4065.51       973.66 o                         
  16   8   6        105.73        115.19        88.84 o                         
  18   8   6       6444.16       7445.66      1392.53 o                         
  20   8   6         51.04         32.53       123.99 o                         
  22   8   6        719.46        611.75       148.98 o                         
   0  10   6      61437.72      67501.19      5845.68 o                         
   2  10   6        342.86        276.24        27.09 o                         
   4  10   6      46476.78      52690.97      3112.34 o                         
   6  10   6        476.61        622.46        94.14 o                         
   8  10   6      12913.87      19182.13      3003.70 o                         
  10  10   6       1128.53        742.55       278.31 o                         
  12  10   6       1140.14       2008.68       466.21 o                         
  14  10   6        803.83        603.03       206.20 o                         
  16  10   6          6.37         72.15        91.06 o                         
  18  10   6        403.38        208.73       117.37 o                         
  20  10   6         47.93        136.85       130.26 o                         
  22  10   6         32.36          7.58        78.18 o                         
   2  12   6       1586.12       1388.64        57.92 o                         
   4  12   6      12851.02      10908.83      1500.13 o                         
   6  12   6        488.39        529.00        49.91 o                         
   8  12   6      10266.03       9959.42       802.90 o                         
  10  12   6       5758.59       6045.18       566.88 o                         
  12  12   6       5024.56       4255.78       987.69 o                         
  14  12   6       4470.27       4152.50       735.49 o                         
  16  12   6       1103.06        959.22       115.50 o                         
  18  12   6       3149.07       3470.76       483.45 o                         
  20  12   6        187.16        104.04       106.22 o                         
  22  12   6        676.00        564.97       372.96 o                         
   0  14   6      81341.34      92323.94      9026.57 o                         
   2  14   6        135.91        124.58        30.78 o                         
   4  14   6      48374.29      49638.14      6661.12 o                         
   6  14   6       9340.61      10136.57       255.55 o                         
   8  14   6      18466.14      20442.99      1649.67 o                         
  10  14   6       5501.29       5529.15       753.39 o                         
  12  14   6        771.22        922.70       120.18 o                         
  14  14   6       1898.48       1387.10       189.08 o                         
  16  14   6        120.21         75.01       117.00 o                         
  18  14   6        420.42        444.87       318.14 o                         
  20  14   6         92.67        271.96        72.96 o                         
  22  14   6         12.76         28.16        72.84 o                         
   2  16   6       1607.35       1753.44       106.77 o                         
   4  16   6        137.66         92.29        32.29 o                         
   6  16   6       2209.76       1832.44       212.81 o                         
   8  16   6       2621.29       2508.62       187.72 o                         
  10  16   6       2470.95       2572.91       228.94 o                         
  12  16   6        356.41        306.54       114.42 o                         
  14  16   6       2966.57       3387.54       512.51 o                         
  16  16   6         48.28         43.61       111.74 o                         
  18  16   6       1388.32       1404.12       262.81 o                         
  20  16   6         16.21        -32.16       156.13 o                         
   0  18   6      20785.76      21270.92      2534.05 o                         
   2  18   6      14931.54      12687.08       663.98 o                         
   4  18   6      13891.02      14727.44       743.44 o                         
   6  18   6        612.15        518.72        45.57 o                         
   8  18   6       6752.06       6873.38       654.35 o                         
  10  18   6       4325.11       3990.85       481.22 o                         
  12  18   6        303.62        337.15        83.92 o                         
  14  18   6        550.55        545.95        71.35 o                         
  16  18   6         46.63         10.59        75.49 o                         
  18  18   6         39.86        208.51       216.21 o                         
  20  18   6         30.28         25.21        84.52 o                         
   2  20   6       1379.84       1608.83        64.58 o                         
   4  20   6       1344.94       1230.35        60.09 o                         
   6  20   6        281.66        351.59        91.07 o                         
   8  20   6       3196.95       2918.73       263.21 o                         
  10  20   6        557.09        645.75        65.75 o                         
  12  20   6       1613.50       1416.34       228.17 o                         
  14  20   6       1852.70       2543.05       259.23 o                         
  16  20   6        246.26        225.15        87.94 o                         
  18  20   6        998.99       1111.71       138.77 o                         
  20  20   6         37.00        888.83       932.89 o                         
   0  22   6       6380.36       6979.82       469.65 o                         
   2  22   6       1443.31       1401.98        83.43 o                         
   4  22   6       4557.39       4978.02       355.35 o                         
   6  22   6        410.57        452.67        54.18 o                         
   8  22   6       2280.92       2177.22       124.65 o                         
  10  22   6       1997.67       1840.24       121.67 o                         
  12  22   6        786.03        957.58       121.18 o                         
  14  22   6        255.15        187.44        79.80 o                         
  16  22   6         98.43        -50.51       235.69 o                         
  18  22   6         31.03        113.79       163.43 o                         
   2  24   6        200.98        359.33        52.13 o                         
   4  24   6       1154.91       1140.48        78.96 o                         
   6  24   6        376.91        518.99        96.34 o                         
   8  24   6       1304.68       1371.76       128.38 o                         
  10  24   6       1118.68       1025.38       117.61 o                         
  12  24   6        728.54        923.44       160.89 o                         
  14  24   6        848.97        818.48       436.96 o                         
  16  24   6        217.22        288.09       111.24 o                         
   0  26   6       4326.02       4823.45       445.57 o                         
   2  26   6        173.45        216.54        51.31 o                         
   4  26   6       2422.70       2445.42       132.40 o                         
   6  26   6        334.17        284.52        66.83 o                         
   8  26   6       1560.33       1696.22       131.11 o                         
  10  26   6        173.70        164.08        59.72 o                         
  12  26   6        358.25        416.16       109.53 o                         
  14  26   6        153.56        218.82       104.58 o                         
  16  26   6         97.23        133.20       118.87 o                         
   2  28   6         21.92        101.54        61.52 o                         
   4  28   6         51.76        115.54        93.73 o                         
   6  28   6        180.27        316.60        74.49 o                         
   8  28   6        102.92        107.69        73.19 o                         
  10  28   6        399.91        322.09        90.88 o                         
  12  28   6        114.89         93.43       164.75 o                         
  14  28   6        764.49       1311.27       184.85 o                         
   0  30   6       1747.73       2243.31       147.95 o                         
   2  30   6        153.12        172.38        66.48 o                         
   4  30   6       1932.64       1999.66       170.16 o                         
   6  30   6        288.77        263.78        71.42 o                         
   8  30   6        963.62       1123.37       106.27 o                         
  10  30   6        163.39        144.69        89.98 o                         
  12  30   6        108.05        -67.19       107.37 o                         
   2  32   6        568.96        695.31       132.19 o                         
   4  32   6        378.57        391.38        70.34 o                         
   6  32   6       1017.01       1204.23       112.73 o                         
   8  32   6        290.95        341.95        76.09 o                         
  10  32   6        115.46         56.00       112.99 o                         
   0  34   6       2631.81       3529.00       183.67 o                         
   2  34   6         19.42         48.38        80.78 o                         
   4  34   6       2087.42       2234.03       126.14 o                         
   6  34   6          3.16         47.44        74.92 o                         
   1   1   7      35104.47      42617.00       836.62 o                         
   3   1   7      36008.30      39868.42      1911.81 o                         
   5   1   7      13156.83      17023.53       479.08 o                         
   7   1   7      26503.64      32627.38       625.95 o                         
   9   1   7      18606.82      23459.54       401.42 o                         
  11   1   7      19199.41      24277.37      1182.94 o                         
  13   1   7         73.91         93.84        60.59 o                         
  15   1   7       6453.40       7380.50       262.79 o                         
  17   1   7       2510.33       2634.39       324.93 o                         
  19   1   7       2489.33       2672.15        97.71 o                         
  21   1   7        591.80        588.47        65.33 o                         
  23   1   7        195.20        211.02       118.53 o                         
   1   3   7      44105.61      55499.36      1304.64 o                         
   3   3   7      46277.16      49920.88      3818.78 o                         
   5   3   7      16744.80      21214.81      2148.86 o                         
   7   3   7       9026.19      11269.30       709.87 o                         
   9   3   7      25364.56      28611.57       935.13 o                         
  11   3   7      14618.49      19236.73      1329.94 o                         
  13   3   7       2276.82       2187.14       219.51 o                         
  15   3   7       6984.88       7583.03       686.94 o                         
  17   3   7       1526.50       1662.69       210.81 o                         
  19   3   7       1797.43       1703.83       121.47 o                         
  21   3   7        996.70       1040.12        74.97 o                         
  23   3   7        319.23        314.94       249.80 o                         
   1   5   7      48415.95      62986.50      1580.94 o                         
   3   5   7      55566.18      60129.26      4976.51 o                         
   5   5   7       6725.80       8119.66       670.02 o                         
   7   5   7      26730.51      27289.54      2235.45 o                         
   9   5   7      10853.70      13556.05      1289.26 o                         
  11   5   7      31077.40      35393.24      2392.20 o                         
  13   5   7        146.19        131.05        41.63 o                         
  15   5   7       4834.68       4919.82       543.27 o                         
  17   5   7       1602.88       1819.74       380.41 o                         
  19   5   7       3208.16       3306.92       239.34 o                         
  21   5   7        688.50        658.30       117.70 o                         
  23   5   7        132.85         42.30       114.72 o                         
   1   7   7       6097.60      10559.42       564.27 o                         
   3   7   7      45923.25      53734.32      5255.75 o                         
   5   7   7      10249.63      10187.00      1301.86 o                         
   7   7   7      22185.61      22508.13      1307.29 o                         
   9   7   7       1403.63       3112.16       409.16 o                         
  11   7   7      28733.39      33370.87      3059.77 o                         
  13   7   7       1703.40       1651.32       333.17 o                         
  15   7   7       4210.06       4251.82       524.90 o                         
  17   7   7       1206.87       1474.16       215.28 o                         
  19   7   7       2638.63       3007.85       423.49 o                         
  21   7   7        688.48        698.64       172.38 o                         
  23   7   7        143.91        125.91        69.02 o                         
   1   9   7      41821.52      38315.19      1355.62 o                         
   3   9   7      26437.14      27913.04      2730.79 o                         
   5   9   7       7988.16       7957.85       680.48 o                         
   7   9   7      21580.93      22996.10      2122.91 o                         
   9   9   7       3468.35       4647.95       257.80 o                         
  11   9   7      11539.22      13696.35       782.17 o                         
  13   9   7        139.19         10.80        57.61 o                         
  15   9   7       3173.72       3077.72       348.62 o                         
  17   9   7       1986.93       2625.77       412.85 o                         
  19   9   7       2219.94       2209.12       337.42 o                         
  21   9   7        687.43        676.27       155.49 o                         
  23   9   7        181.67        204.89        91.18 o                         
   1  11   7       3688.44       4257.34       220.64 o                         
   3  11   7      16300.74      16937.90      1545.82 o                         
   5  11   7       2343.23       2259.02       269.60 o                         
   7  11   7      27709.72      28704.40      2893.79 o                         
   9  11   7        431.26        350.43        56.31 o                         
  11  11   7      19385.51      23239.09      1099.07 o                         
  13  11   7        375.81        180.21        78.36 o                         
  15  11   7       3606.56       3439.85       465.33 o                         
  17  11   7       1492.01       1742.32       171.33 o                         
  19  11   7       2019.25       2349.94       296.00 o                         
  21  11   7        588.63        679.40       195.17 o                         
   1  13   7      14031.52      15443.26       929.81 o                         
   3  13   7      18254.64      20020.73      1138.88 o                         
   5  13   7       1181.19       1417.95       189.67 o                         
   7  13   7      26861.18      25491.05      4654.35 o                         
   9  13   7       1581.96       1622.89       205.60 o                         
  11  13   7      14495.42      14556.73      3065.63 o                         
  13  13   7        642.85        821.54        76.84 o                         
  15  13   7       5459.28       4842.11       499.42 o                         
  17  13   7       1825.55       2256.38       454.20 o                         
  19  13   7        989.02        900.65       175.80 o                         
  21  13   7        473.17        454.60       141.21 o                         
   1  15   7      11035.88      12354.39       512.01 o                         
   3  15   7      22385.46      24181.59      2226.78 o                         
   5  15   7       1933.64       2117.49       181.33 o                         
   7  15   7      25077.19      25484.46      4058.99 o                         
   9  15   7        396.53        352.78        67.08 o                         
  11  15   7      17012.94      16856.86      1424.79 o                         
  13  15   7       1304.36       1043.80       160.27 o                         
  15  15   7       4404.71       4086.15       746.41 o                         
  17  15   7       1410.73       1478.91       261.81 o                         
  19  15   7        700.39        589.67       188.65 o                         
  21  15   7        776.53        887.42       262.69 o                         
   1  17   7      16032.47      18111.92      1398.86 o                         
   3  17   7      14206.58      15855.38       978.33 o                         
   5  17   7       4230.30       5157.50       468.75 o                         
   7  17   7      31634.58      41944.13      2319.01 o                         
   9  17   7        148.42        337.83        87.90 o                         
  11  17   7       9691.36      11925.33       516.10 o                         
  13  17   7       1189.38       1441.71       172.80 o                         
  15  17   7       4958.37       4925.13       726.99 o                         
  17  17   7        407.73        349.60        63.54 o                         
  19  17   7        867.26       1041.60       434.46 o                         
   1  19   7       2753.34       2497.10       339.19 o                         
   3  19   7      15883.16      16162.71      1244.39 o                         
   5  19   7       7880.50       8272.33       590.69 o                         
   7  19   7       5194.11       5701.18       393.82 o                         
   9  19   7        526.76        387.93        89.39 o                         
  11  19   7       6493.03       5991.54       570.61 o                         
  13  19   7       1911.47       2246.19       334.72 o                         
  15  19   7       1930.79       1939.70       336.75 o                         
  17  19   7        919.94        918.71       205.12 o                         
  19  19   7        526.60        560.05        92.91 o                         
   1  21   7       5294.40       5037.07       365.51 o                         
   3  21   7      10331.59      10600.45       704.76 o                         
   5  21   7       1521.79       1584.31       166.86 o                         
   7  21   7      16681.39      14515.33      2771.45 o                         
   9  21   7        137.58         70.10        80.64 o                         
  11  21   7       7337.44       5805.52       543.62 o                         
  13  21   7        375.60        336.14        75.63 o                         
  15  21   7       2344.99       2759.14       429.08 o                         
  17  21   7        379.08        336.15       151.90 o                         
  19  21   7        495.56        443.89       115.96 o                         
   1  23   7       6236.57       5772.18       409.21 o                         
   3  23   7       7564.01       7545.25       373.46 o                         
   5  23   7       5967.58       5491.79       383.24 o                         
   7  23   7       4452.58       3843.04       326.78 o                         
   9  23   7       1584.91       1280.80       106.57 o                         
  11  23   7       3954.73       4122.83       547.19 o                         
  13  23   7       1349.53       1438.24       170.82 o                         
  15  23   7       1248.97       1131.33       166.68 o                         
  17  23   7        290.34        260.18        76.23 o                         
   1  25   7       4403.31       4496.88       263.70 o                         
   3  25   7       5559.24       5273.18       221.38 o                         
   5  25   7       1432.37       1492.50       162.18 o                         
   7  25   7       2655.57       2468.14       167.02 o                         
   9  25   7       1141.88       1132.09        78.05 o                         
  11  25   7       1899.55       1955.24       186.23 o                         
  13  25   7        640.26        622.50       118.84 o                         
  15  25   7        777.82        878.41       205.30 o                         
   1  27   7       1813.14       1626.99        75.49 o                         
   3  27   7       2944.32       3012.73       197.03 o                         
   5  27   7        364.40        218.21        62.33 o                         
   7  27   7       4614.68       4592.92       245.72 o                         
   9  27   7         18.67         26.97       111.78 o                         
  11  27   7       2324.71       2562.13       324.29 o                         
  13  27   7          1.70         52.94       150.48 o                         
   1  29   7        461.36        340.09        58.41 o                         
   3  29   7        484.87        472.91        89.89 o                         
   5  29   7       1099.92        894.32        77.25 o                         
   7  29   7        913.70        938.66       151.96 o                         
   9  29   7        292.38        332.09        87.20 o                         
  11  29   7         56.16        -16.55        87.23 o                         
  13  29   7        684.73        808.75       144.66 o                         
   1  31   7        363.32        279.46        66.41 o                         
   3  31   7       2361.50       2564.97       108.43 o                         
   5  31   7        631.26        480.64        97.85 o                         
   7  31   7       1291.90       1206.55       241.03 o                         
   9  31   7        130.06        135.60       104.14 o                         
   1  33   7        824.68        690.25       111.13 o                         
   3  33   7       1654.32       1580.43       228.80 o                         
   5  33   7        520.39        464.18        87.59 o                         
   7  33   7       1301.21       1121.88       142.53 o                         
   0   0   8      30673.49      31223.99      1166.38 o                         
   4   0   8       7105.75       6859.27       213.23 o                         
   8   0   8       4614.11       4086.77       424.92 o                         
  12   0   8       1212.96       1679.04       116.98 o                         
  16   0   8       2724.33       3979.26       956.50 o                         
  20   0   8        926.60        912.37       710.50 o                         
   2   2   8      42954.45      41354.95      1560.73 o                         
   4   2   8       3323.22       3347.94       101.86 o                         
   6   2   8       7520.35       9034.87       214.03 o                         
   8   2   8       3825.93       3995.30       284.06 o                         
  10   2   8        487.28       1030.93       345.79 o                         
  12   2   8       1261.49       1442.57       183.87 o                         
  14   2   8       1318.29       1634.63       322.30 o                         
  16   2   8       1081.69       1282.42       219.23 o                         
  18   2   8        523.91        611.45       131.11 o                         
  20   2   8         28.91        105.54       204.61 o                         
  22   2   8        150.70        151.00       178.67 o                         
   0   4   8      10878.42      11956.29       509.22 o                         
   2   4   8      12115.33      11455.60       315.58 o                         
   4   4   8       6571.33       6378.97       406.00 o                         
   6   4   8      27287.31      25982.25      1682.04 o                         
   8   4   8       1125.99       1063.97        57.83 o                         
  10   4   8       3540.52       3839.76      1042.52 o                         
  12   4   8        357.73        436.39        80.12 o                         
  14   4   8       4790.09       5546.13      1456.51 o                         
  16   4   8       1885.79       2296.21       506.35 o                         
  18   4   8        213.71        222.41       154.45 o                         
  20   4   8       1123.18        941.08       186.13 o                         
  22   4   8          3.04        -85.32       133.16 o                         
   2   6   8      26777.47      34926.14      1211.11 o                         
   4   6   8       2630.10       2423.53       375.07 o                         
   6   6   8       1781.20       2140.93       400.03 o                         
   8   6   8       5863.52       6190.07       273.14 o                         
  10   6   8       1576.98       2872.19       515.60 o                         
  12   6   8       1808.16       2092.01       194.15 o                         
  14   6   8       1555.44       1682.77       433.63 o                         
  16   6   8        877.85        959.15       224.83 o                         
  18   6   8        314.44        449.40        98.33 o                         
  20   6   8         26.12         57.64        67.85 o                         
  22   6   8        129.82        237.55        73.56 o                         
   0   8   8      14899.11      16553.02       636.52 o                         
   2   8   8      13932.81      14869.29       968.55 o                         
   4   8   8      10365.98       8537.79       975.35 o                         
   6   8   8       4640.92       4775.21       384.88 o                         
   8   8   8         22.05         32.71        39.53 o                         
  10   8   8       1036.58        874.89       182.54 o                         
  12   8   8       3999.52       4500.44      1182.41 o                         
  14   8   8        278.60        273.27        63.60 o                         
  16   8   8       2684.65       2697.24       568.06 o                         
  18   8   8         32.00          7.32       255.35 o                         
  20   8   8       1236.95       1244.30       282.72 o                         
  22   8   8        133.09         91.02        86.69 o                         
   2  10   8      17662.34      24110.77       670.93 o                         
   4  10   8       3104.15       3090.17       342.12 o                         
   6  10   8       6107.97       7084.73       790.50 o                         
   8  10   8       3170.79       3110.77       339.08 o                         
  10  10   8        892.95       1490.80       422.28 o                         
  12  10   8       2961.62       3492.35       716.92 o                         
  14  10   8        505.54        468.08       104.29 o                         
  16  10   8         89.89         28.62        85.95 o                         
  18  10   8        322.07        368.78        67.36 o                         
  20  10   8        251.03        143.65        76.45 o                         
  22  10   8         90.40         35.30       125.58 o                         
   0  12   8       6543.02       7744.93       309.66 o                         
   2  12   8       3124.87       2975.45       210.21 o                         
   4  12   8       3522.95       3846.90       185.80 o                         
   6  12   8       5868.64       5881.04       748.30 o                         
   8  12   8        210.72        218.44        57.95 o                         
  10  12   8       3947.78       3763.25       396.56 o                         
  12  12   8       1621.62       1504.20       377.61 o                         
  14  12   8       3420.66       3034.07       428.08 o                         
  16  12   8       1889.44       2072.94       365.33 o                         
  18  12   8        101.06        187.34       215.08 o                         
  20  12   8        699.38        785.49        91.73 o                         
   2  14   8      12291.75      14282.71      1333.11 o                         
   4  14   8       4920.94       4874.88       534.56 o                         
   6  14   8      10830.78      11284.35      1396.73 o                         
   8  14   8       2769.02       2845.06       371.51 o                         
  10  14   8        126.84        141.19        64.36 o                         
  12  14   8       6278.17       5917.33      1061.10 o                         
  14  14   8        375.58        380.24        81.51 o                         
  16  14   8        154.13        121.34       130.95 o                         
  18  14   8        243.80        357.52       161.95 o                         
  20  14   8        482.05        282.58       129.96 o                         
   0  16   8      21157.47      19522.74      1156.06 o                         
   2  16   8       4607.52       4455.03       272.15 o                         
   4  16   8       6038.37       5538.15       576.91 o                         
   6  16   8       6064.82       5482.01       680.16 o                         
   8  16   8       3030.57       2743.19       503.38 o                         
  10  16   8       3595.63       3262.32       489.69 o                         
  12  16   8        162.31        288.01        82.52 o                         
  14  16   8        666.56        583.59       153.95 o                         
  16  16   8        830.95        927.79       269.66 o                         
  18  16   8        146.99        265.48       161.62 o                         
  20  16   8        423.65        517.53       191.11 o                         
   2  18   8       4434.08       4144.90       182.75 o                         
   4  18   8       2094.95       1723.19       227.08 o                         
   6  18   8       2578.10       2326.74       350.14 o                         
   8  18   8        178.38        244.77        82.61 o                         
  10  18   8        489.48        386.03        77.04 o                         
  12  18   8        594.55        415.85        95.72 o                         
  14  18   8         17.53       -128.04       200.14 o                         
  16  18   8         82.30       -168.79       135.44 o                         
  18  18   8        149.45        230.13       145.88 o                         
   0  20   8       8586.14       8217.46       681.25 o                         
   2  20   8       1743.85       1477.84        57.15 o                         
   4  20   8       2994.82       3015.32       221.61 o                         
   6  20   8       5217.64       4996.70       303.68 o                         
   8  20   8       1124.05       1198.06       146.95 o                         
  10  20   8          5.32          1.99        87.00 o                         
  12  20   8        243.15        237.86       124.15 o                         
  14  20   8        392.60        692.32       263.21 o                         
  16  20   8        432.44        400.53       166.73 o                         
  18  20   8        111.97         25.93       142.97 o                         
   2  22   8       1788.00       1937.80       147.20 o                         
   4  22   8        873.78        997.81        91.37 o                         
   6  22   8       1223.12       1301.23       187.91 o                         
   8  22   8       1730.51       1596.60       140.54 o                         
  10  22   8         10.62         13.74        59.27 o                         
  12  22   8        736.03        690.67       144.52 o                         
  14  22   8         21.61        -96.29       125.04 o                         
  16  22   8        300.94        601.20       141.11 o                         
   0  24   8       1101.39       1072.76       141.07 o                         
   2  24   8          9.59        -14.24        57.61 o                         
   4  24   8        306.58        314.10        72.51 o                         
   6  24   8         53.28         32.28        48.51 o                         
   8  24   8        131.13        257.86        62.57 o                         
  10  24   8        183.61        234.08        70.60 o                         
  12  24   8        107.50         82.76       115.93 o                         
  14  24   8         56.57         18.60        77.93 o                         
  16  24   8        188.75        148.99       102.46 o                         
   2  26   8       2780.49       2968.38       180.27 o                         
   4  26   8        450.69        401.73        56.44 o                         
   6  26   8       1200.12       1241.37        95.85 o                         
   8  26   8        744.05        447.38       181.27 o                         
  10  26   8        131.23         76.28        99.89 o                         
  12  26   8        271.23        259.41        84.61 o                         
  14  26   8        111.76         75.30       136.30 o                         
   0  28   8          5.50          7.10        67.05 o                         
   2  28   8        128.76         17.04        68.53 o                         
   4  28   8         57.09         76.09        94.36 o                         
   6  28   8        250.75        282.63        77.12 o                         
   8  28   8        153.64        242.35        73.44 o                         
  10  28   8        261.20         52.30       122.29 o                         
  12  28   8        329.19        435.35        91.91 o                         
   2  30   8       1010.02        776.26       166.86 o                         
   4  30   8         33.85         26.43        67.20 o                         
   6  30   8        730.81        917.40        98.33 o                         
   8  30   8         75.26        -98.07       178.82 o                         
  10  30   8        219.74          5.13       112.68 o                         
   0  32   8       1143.30       1204.71       146.23 o                         
   2  32   8         93.78         40.90        77.80 o                         
   4  32   8        327.66        363.69        75.24 o                         
   6  32   8        495.23        343.31        88.90 o                         
   1   1   9     132750.03     130156.41      2557.07 o                         
   3   1   9      38960.52      40429.63       972.72 o                         
   5   1   9      18137.46      17900.12       496.31 o                         
   7   1   9      34050.76      33172.80      2119.55 o                         
   9   1   9      33266.76      33676.37      2801.41 o                         
  11   1   9       6920.08       7117.92       508.04 o                         
  13   1   9       4229.27       4864.24       551.74 o                         
  15   1   9       1054.83       1005.29        71.26 o                         
  17   1   9       2300.40       2743.41       263.56 o                         
  19   1   9        837.68        784.38       404.65 o                         
  21   1   9        492.18        511.36       165.75 o                         
   1   3   9      57015.82      58565.22      2570.17 o                         
   3   3   9      17568.22      17725.42      1288.02 o                         
   5   3   9      22176.19      21094.10       715.30 o                         
   7   3   9      24418.88      24554.30       988.76 o                         
   9   3   9      30203.94      30342.63      1817.52 o                         
  11   3   9       5903.66       6264.24       706.64 o                         
  13   3   9       8195.14       9285.68       914.27 o                         
  15   3   9       2808.50       3826.01       573.10 o                         
  17   3   9       5788.11       6447.09       975.76 o                         
  19   3   9        833.42        803.34        78.25 o                         
  21   3   9        633.81        689.44       234.40 o                         
   1   5   9      14811.70      17159.60       452.35 o                         
   3   5   9       5350.80       5867.67       294.18 o                         
   5   5   9       8758.25       7981.82       715.40 o                         
   7   5   9      10220.90       9522.51       666.96 o                         
   9   5   9      11513.24      11682.08       899.67 o                         
  11   5   9       4907.14       4940.83       469.81 o                         
  13   5   9       5022.98       6093.00       902.52 o                         
  15   5   9       4368.00       5101.22      1296.79 o                         
  17   5   9       1965.00       2449.01       192.38 o                         
  19   5   9       2321.02       2789.44       374.45 o                         
  21   5   9        850.26       1281.88       213.63 o                         
   1   7   9      16662.77      17746.93       622.76 o                         
   3   7   9       2109.39       2256.36        88.78 o                         
   5   7   9      13758.20      12342.65       923.42 o                         
   7   7   9       4829.94       5100.11       415.36 o                         
   9   7   9      25206.98      23801.44      1227.34 o                         
  11   7   9        731.58        755.23       155.44 o                         
  13   7   9       9873.37      10854.20      1254.14 o                         
  15   7   9       5100.88       6502.13      1381.38 o                         
  17   7   9       5144.47       5871.79      1204.38 o                         
  19   7   9       1296.24       1191.43       330.75 o                         
  21   7   9       1138.66       1384.40       110.74 o                         
   1   9   9       2892.04       3627.92       145.97 o                         
   3   9   9       1138.00       1314.61        78.82 o                         
   5   9   9       8845.61       7918.31      1075.67 o                         
   7   9   9       1681.84       1533.47       172.82 o                         
   9   9   9      13842.08      12977.92      1973.04 o                         
  11   9   9       3402.48       2926.12       285.06 o                         
  13   9   9       6763.79       7125.69      1642.24 o                         
  15   9   9       4351.80       4570.42       924.79 o                         
  17   9   9       3250.49       3460.41       234.14 o                         
  19   9   9       2667.95       2997.69       815.44 o                         
  21   9   9       1161.67       1560.15       298.89 o                         
   1  11   9       8500.17       8324.83       252.97 o                         
   3  11   9       1608.08       1530.48       235.69 o                         
   5  11   9       9651.04      10116.92       854.18 o                         
   7  11   9       3258.51       3369.66       439.14 o                         
   9  11   9      13997.05      12549.83      1353.10 o                         
  11  11   9       1801.90       1274.26       295.13 o                         
  13  11   9       5668.57       5608.29       689.81 o                         
  15  11   9       2782.79       2934.30       342.50 o                         
  17  11   9       2510.89       2805.85       380.75 o                         
  19  11   9       1127.88       1071.08       297.06 o                         
  21  11   9        659.95        865.00       122.14 o                         
   1  13   9      16365.18      16025.00       700.17 o                         
   3  13   9       3117.15       3541.89       149.37 o                         
   5  13   9      16412.68      15263.54      1012.38 o                         
   7  13   9       3171.92       3088.77       436.52 o                         
   9  13   9      23990.08      20428.51      3541.01 o                         
  11  13   9       3821.95       4196.60       576.36 o                         
  13  13   9       7347.61       7191.27      1524.21 o                         
  15  13   9       2063.84       1968.84       228.88 o                         
  17  13   9       2515.48       2891.27       371.59 o                         
  19  13   9       1376.04       1667.00       343.16 o                         
   1  15   9      23200.27      26203.37      1140.58 o                         
   3  15   9      16564.54      17032.90      1987.31 o                         
   5  15   9      19551.53      18967.78      1721.56 o                         
   7  15   9      10152.42      10318.82      1335.60 o                         
   9  15   9      13131.50      12014.33       902.98 o                         
  11  15   9       2496.93       2249.71       296.93 o                         
  13  15   9       2838.85       2675.27       486.23 o                         
  15  15   9       2061.37       2138.56       344.30 o                         
  17  15   9        577.88        579.61       110.75 o                         
  19  15   9        505.91        447.47       146.02 o                         
   1  17   9      20240.23      19514.71      1121.86 o                         
   3  17   9      13368.91      11855.91      1355.28 o                         
   5  17   9      16809.62      15172.55      2212.34 o                         
   7  17   9       6045.28       6795.10       514.38 o                         
   9  17   9       9714.50       8176.45      1116.37 o                         
  11  17   9       2849.18       2857.13       291.42 o                         
  13  17   9       3390.12       2980.97       470.69 o                         
  15  17   9       1012.98        807.22       137.57 o                         
  17  17   9        839.85        785.08        94.27 o                         
  19  17   9        505.69        423.61       119.93 o                         
   1  19   9      28531.60      28746.78      1993.35 o                         
   3  19   9      21497.88      20313.49      1571.29 o                         
   5  19   9      14521.64      14471.79       682.97 o                         
   7  19   9      10879.78       9570.69      2360.29 o                         
   9  19   9       7439.03       6330.28       727.57 o                         
  11  19   9       3771.46       3490.47       367.79 o                         
  13  19   9       3711.49       3526.95       743.51 o                         
  15  19   9        665.88        449.06       124.35 o                         
  17  19   9        480.03        506.96        90.62 o                         
   1  21   9       3129.53       2493.32       258.24 o                         
   3  21   9       6025.67       5371.94       277.11 o                         
   5  21   9       5869.08       4962.39       768.58 o                         
   7  21   9       1949.68       1689.08        95.27 o                         
   9  21   9       2753.53       2545.49       236.89 o                         
  11  21   9       1781.60       1489.02       127.13 o                         
  13  21   9       1343.46       1225.51       228.54 o                         
  15  21   9       1136.77       1295.24       339.64 o                         
  17  21   9        460.93        482.33       139.64 o                         
   1  23   9       1539.79       1192.31       111.74 o                         
   3  23   9       2171.14       1831.62       119.68 o                         
   5  23   9       4826.73       4148.16       275.62 o                         
   7  23   9       2176.47       2239.59       155.77 o                         
   9  23   9       2629.50       2324.12       443.98 o                         
  11  23   9        466.59        412.37       106.96 o                         
  13  23   9       1903.13       1654.57       142.82 o                         
  15  23   9        493.65        436.05       161.98 o                         
   1  25   9       2973.62       2901.96       118.69 o                         
   3  25   9        203.87        185.22        54.85 o                         
   5  25   9       1338.20       1504.83       179.28 o                         
   7  25   9        723.74        598.94       100.32 o                         
   9  25   9        837.78        801.67       107.17 o                         
  11  25   9        928.22        880.12       186.73 o                         
  13  25   9        870.10       1097.42       209.08 o                         
   1  27   9        580.09        514.79        68.53 o                         
   3  27   9       1112.35        934.30        67.49 o                         
   5  27   9       2106.89       1725.69       122.49 o                         
   7  27   9        368.65        245.12        65.28 o                         
   9  27   9        902.82        707.43       130.11 o                         
  11  27   9        300.59        312.77       119.49 o                         
   1  29   9        471.67        352.79        63.00 o                         
   3  29   9        680.65        496.04       127.46 o                         
   5  29   9       1184.88       1137.96       127.04 o                         
   7  29   9        381.24        371.65        98.84 o                         
   9  29   9       1254.05        918.73       208.40 o                         
   1  31   9       2375.52       2151.65       173.82 o                         
   3  31   9       1306.73        982.13        80.77 o                         
   5  31   9       1498.87       1499.05       148.67 o                         
   7  31   9       1471.97       1525.04       191.20 o                         
   2   0  10      57227.86      47428.32      1742.69 o                         
   6   0  10      14039.73      12345.61      1319.49 o                         
  10   0  10       3514.41       3562.08      1243.80 o                         
  14   0  10       1495.56       2752.53       168.59 o                         
  18   0  10       1253.45       1892.63       299.34 o                         
   0   2  10      43734.55      54063.09      1885.48 o                         
   2   2  10       2156.78       3122.76       233.88 o                         
   4   2  10      25200.24      25744.37       936.35 o                         
   6   2  10       2657.39       2416.84        73.32 o                         
   8   2  10       6674.15       7342.12       507.05 o                         
  10   2  10       2714.74       2855.62       360.04 o                         
  12   2  10       1533.63       1786.68       528.14 o                         
  14   2  10        261.76        313.87        62.82 o                         
  16   2  10       1647.36       1747.00       375.94 o                         
  18   2  10         43.90         11.80       160.41 o                         
  20   2  10        363.26        232.28       165.37 o                         
   2   4  10      18205.94      17620.37       496.78 o                         
   4   4  10       1798.84       1880.49       137.63 o                         
   6   4  10       2998.40       2876.24       241.31 o                         
   8   4  10       1880.66       2057.77        71.27 o                         
  10   4  10       1042.28       1395.18       288.04 o                         
  12   4  10       1753.26       1795.01       170.07 o                         
  14   4  10       1028.59       1382.01       202.48 o                         
  16   4  10        452.27        552.49        77.47 o                         
  18   4  10        891.67       1190.51       232.24 o                         
  20   4  10         19.58         -8.95        93.87 o                         
   0   6  10      33931.59      38593.88      1334.98 o                         
   2   6  10       7604.21       8424.17       244.35 o                         
   4   6  10      11121.95      13507.01       493.74 o                         
   6   6  10       6031.20       4994.39       395.80 o                         
   8   6  10       1653.37       1966.08       165.90 o                         
  10   6  10       8186.33       7383.66       990.75 o                         
  12   6  10        915.52       1230.38       329.74 o                         
  14   6  10       1616.68       1686.14       258.65 o                         
  16   6  10       1891.66       2930.18       903.48 o                         
  18   6  10         99.52        166.21        80.27 o                         
  20   6  10        478.65        635.35       236.53 o                         
   2   8  10       7099.95       7708.54       234.15 o                         
   4   8  10        526.51        625.50        72.25 o                         
   6   8  10       1091.77        912.90       188.89 o                         
   8   8  10        321.23        246.61        39.19 o                         
  10   8  10        411.77        384.27        46.90 o                         
  12   8  10        211.66        141.30        72.93 o                         
  14   8  10       2870.27       3317.29      1406.34 o                         
  16   8  10        483.93        459.56        85.61 o                         
  18   8  10        495.96        416.61       109.67 o                         
  20   8  10         36.10        109.13       126.74 o                         
   0  10  10      11268.75      13501.15       540.18 o                         
   2  10  10        116.15        121.11        54.70 o                         
   4  10  10       8167.70       7599.53      1101.51 o                         
   6  10  10        674.86        566.67       167.86 o                         
   8  10  10        515.91        397.56        51.43 o                         
  10  10  10       1662.75       1852.16       299.96 o                         
  12  10  10         77.26        145.63        74.06 o                         
  14  10  10        590.73        617.61       163.39 o                         
  16  10  10        617.60        795.14       234.29 o                         
  18  10  10        489.01        467.27       141.78 o                         
  20  10  10        270.59        384.58       141.74 o                         
   2  12  10       9401.82      10626.85       299.30 o                         
   4  12  10      12329.67      11813.23      1463.46 o                         
   6  12  10       1686.72       1287.36       361.38 o                         
   8  12  10       6080.57       6139.99       585.51 o                         
  10  12  10        297.81        265.41        48.77 o                         
  12  12  10       8696.82       9127.05      1990.69 o                         
  14  12  10       1459.83       1563.05       583.19 o                         
  16  12  10        871.87       1223.86       403.95 o                         
  18  12  10        324.96        420.64        96.40 o                         
  20  12  10        179.29        293.31       101.01 o                         
   0  14  10       1088.63       1149.18       123.86 o                         
   2  14  10       1839.96       1808.42        95.52 o                         
   4  14  10       2003.62       2212.14       253.78 o                         
   6  14  10       1324.02       1187.23       245.77 o                         
   8  14  10        477.55        502.04        79.46 o                         
  10  14  10        302.85        282.25        97.80 o                         
  12  14  10       1851.45       1852.83       695.01 o                         
  14  14  10        978.97        861.40       204.96 o                         
  16  14  10        439.17        283.31       233.91 o                         
  18  14  10        144.37        233.97        87.75 o                         
   2  16  10       9434.30      10126.38       303.65 o                         
   4  16  10       1145.17       1194.90       180.63 o                         
   6  16  10       5153.73       4428.02       480.12 o                         
   8  16  10       1700.95       1665.84       252.89 o                         
  10  16  10        932.01        844.47       335.65 o                         
  12  16  10       1883.43       1871.43       141.54 o                         
  14  16  10        208.04        252.55        97.17 o                         
  16  16  10        271.18        198.23        83.44 o                         
  18  16  10        139.93        124.52       153.88 o                         
   0  18  10       3652.97       4717.14       251.17 o                         
   2  18  10       3701.25       3312.69       152.60 o                         
   4  18  10       7457.46       6912.30      1630.87 o                         
   6  18  10        669.16        585.29       120.74 o                         
   8  18  10        400.26        450.56       102.14 o                         
  10  18  10       1379.45       1108.38       243.98 o                         
  12  18  10        641.29        657.42       200.37 o                         
  14  18  10        481.90        495.60        75.18 o                         
  16  18  10        174.59        321.64       227.95 o                         
  18  18  10         19.49         63.87       104.10 o                         
   2  20  10       1119.24       1160.41       144.57 o                         
   4  20  10        124.33         95.85        38.58 o                         
   6  20  10       1132.51       1010.93       192.35 o                         
   8  20  10        222.99        195.96        72.02 o                         
  10  20  10        124.85        122.34       164.17 o                         
  12  20  10        306.58        378.52       153.45 o                         
  14  20  10        230.08        243.82       129.53 o                         
  16  20  10         31.91         60.46        99.62 o                         
   0  22  10       1549.18       2054.07       206.44 o                         
   2  22  10        403.98        356.22        49.37 o                         
   4  22  10       1142.76       1077.72       214.72 o                         
   6  22  10        285.64        255.98        65.88 o                         
   8  22  10        205.10        206.22        71.02 o                         
  10  22  10       1044.34       1121.28       132.28 o                         
  12  22  10        150.63        176.35        72.43 o                         
  14  22  10        102.12        215.07        83.16 o                         
   2  24  10        933.86        810.99       142.49 o                         
   4  24  10        183.35        128.63        69.24 o                         
   6  24  10        134.01         -1.20        56.88 o                         
   8  24  10        393.51        389.41        94.44 o                         
  10  24  10         67.03         26.82        96.21 o                         
  12  24  10        236.53        272.74       137.65 o                         
  14  24  10        173.18        259.46       125.80 o                         
   0  26  10       1223.49       1585.42       270.09 o                         
   2  26  10         64.39         38.10        43.53 o                         
   4  26  10        469.28        392.80        80.68 o                         
   6  26  10         96.75         63.37        86.93 o                         
   8  26  10        130.69         83.76       114.22 o                         
  10  26  10        132.78        -46.63       126.15 o                         
  12  26  10         85.01         72.24       138.26 o                         
   2  28  10       1070.63       1129.09        73.21 o                         
   4  28  10         85.19         90.54        66.29 o                         
   6  28  10        277.71        146.06        60.78 o                         
   8  28  10         34.52        -14.91       105.95 o                         
  10  28  10         33.27         27.35        75.98 o                         
   0  30  10         20.52        -58.42       139.35 o                         
   2  30  10         42.17         27.35        60.88 o                         
   4  30  10        108.55        170.39        60.96 o                         
   6  30  10        351.70        520.29        83.37 o                         
   1   1  11      61983.97      66193.02      1418.77 o                         
   3   1  11       6596.30       8305.16       297.62 o                         
   5   1  11      29421.74      30205.74       709.56 o                         
   7   1  11       7769.52       7647.30       350.74 o                         
   9   1  11      33945.54      37690.84      1948.33 o                         
  11   1  11       4070.44       4551.77       323.73 o                         
  13   1  11       9343.85      11584.41      1456.08 o                         
  15   1  11       1306.79       1375.02       267.68 o                         
  17   1  11       1719.15       2155.65       293.19 o                         
  19   1  11       1055.99       1229.80       111.28 o                         
  21   1  11        735.71       1208.55       301.47 o                         
   1   3  11      30045.55      34063.69       855.55 o                         
   3   3  11       7365.62       9346.29       579.75 o                         
   5   3  11      12363.16      13279.42       540.47 o                         
   7   3  11      17999.47      18395.28       722.93 o                         
   9   3  11      12948.45      13329.12       364.71 o                         
  11   3  11       3507.87       3792.79       152.74 o                         
  13   3  11       3625.47       4779.86       441.99 o                         
  15   3  11       2753.19       3250.33       350.89 o                         
  17   3  11       1439.56       1619.27       225.96 o                         
  19   3  11        874.48       1015.51       124.20 o                         
   1   5  11      15884.68      17867.12       518.21 o                         
   3   5  11       2445.20       2742.21       154.83 o                         
   5   5  11      25199.24      28889.36       706.61 o                         
   7   5  11       6507.56       5387.44       382.93 o                         
   9   5  11      21019.05      22724.54      1444.91 o                         
  11   5  11       6436.63       5824.10      1839.03 o                         
  13   5  11       9919.95      12482.23      1286.81 o                         
  15   5  11       2073.03       2786.93       178.91 o                         
  17   5  11       2631.98       3170.25       439.22 o                         
  19   5  11       1400.78       1667.98       124.25 o                         
   1   7  11      10863.86      12659.25       362.00 o                         
   3   7  11      12992.10      13500.51       374.89 o                         
   5   7  11      15087.79      17964.88      1006.39 o                         
   7   7  11      14176.38      12746.64      1595.42 o                         
   9   7  11       6499.28       6564.61       573.40 o                         
  11   7  11       2735.76       2809.15       264.65 o                         
  13   7  11       4990.63       6148.75       962.53 o                         
  15   7  11       3118.84       3890.05       568.24 o                         
  17   7  11       1496.21       1414.08       146.49 o                         
  19   7  11        679.63        604.70       151.47 o                         
   1   9  11      12715.82      14583.11       417.70 o                         
   3   9  11       7339.15       8450.74       418.04 o                         
   5   9  11       7051.93       8956.21       259.39 o                         
   7   9  11       7330.81       7082.00       572.00 o                         
   9   9  11       5685.61       5761.45       442.49 o                         
  11   9  11       7328.38       6352.95       692.71 o                         
  13   9  11       3931.86       4742.94       430.08 o                         
  15   9  11       3146.24       3363.43       311.38 o                         
  17   9  11       1417.01       1529.84       342.67 o                         
  19   9  11       1188.80       1063.10       158.16 o                         
   1  11  11      14447.23      17073.36       452.50 o                         
   3  11  11       5345.03       6578.03       210.18 o                         
   5  11  11      12424.21      15753.40       434.49 o                         
   7  11  11       6936.08       6811.67       713.46 o                         
   9  11  11      12603.56      11722.62      1281.77 o                         
  11  11  11       1851.81       1503.56       171.33 o                         
  13  11  11       6679.81       7163.48       656.04 o                         
  15  11  11        652.00        626.07       145.19 o                         
  17  11  11       1647.80       1639.53       318.33 o                         
  19  11  11        404.46        449.92       123.39 o                         
   1  13  11       1651.39       2357.91       154.83 o                         
   3  13  11       3567.98       4442.76       154.36 o                         
   5  13  11       1465.34       1783.87       141.07 o                         
   7  13  11       5474.04       6132.52       663.08 o                         
   9  13  11        735.69        674.42       101.79 o                         
  11  13  11       4886.69       4657.41       448.17 o                         
  13  13  11        741.20        711.92       120.10 o                         
  15  13  11       2062.34       2377.96       513.14 o                         
  17  13  11       1054.37       1112.91       408.36 o                         
  19  13  11       1029.53       1045.23       228.52 o                         
   1  15  11       4374.61       5382.92       203.00 o                         
   3  15  11        960.61       1386.49       100.77 o                         
   5  15  11       5500.40       7029.77       305.04 o                         
   7  15  11       6280.21       4945.06       625.74 o                         
   9  15  11       7381.36       8266.35       999.24 o                         
  11  15  11       1029.28        866.73       201.86 o                         
  13  15  11       2238.29       2154.98       268.70 o                         
  15  15  11       1033.51       1214.45       171.36 o                         
  17  15  11        878.76       1089.95       106.94 o                         
   1  17  11       2581.03       3113.41       139.75 o                         
   3  17  11       1489.68       1929.55       168.53 o                         
   5  17  11       2052.85       2108.26       133.21 o                         
   7  17  11       1502.08       1249.80       188.22 o                         
   9  17  11       3102.46       3074.18       330.48 o                         
  11  17  11       1122.24       1282.91       158.78 o                         
  13  17  11       1943.46       1970.27       309.50 o                         
  15  17  11        528.09        614.89       141.89 o                         
  17  17  11       1197.77       1453.67       181.79 o                         
   1  19  11       7656.89       8134.40       404.28 o                         
   3  19  11       7572.70       7842.94       392.24 o                         
   5  19  11       3738.96       4431.30       617.90 o                         
   7  19  11       5191.35       4407.35       500.34 o                         
   9  19  11       1893.75       1896.24       286.05 o                         
  11  19  11       2803.46       2567.71       370.85 o                         
  13  19  11        775.94        608.69       184.83 o                         
  15  19  11        744.94        844.27       228.32 o                         
   1  21  11       3809.87       4396.64       159.48 o                         
   3  21  11       2394.29       2082.21       137.65 o                         
   5  21  11       4519.00       4042.88       573.33 o                         
   7  21  11       1568.23       1400.04       167.80 o                         
   9  21  11       6087.08       6163.00       895.40 o                         
  11  21  11        843.45        638.52       200.78 o                         
  13  21  11       2254.15       1873.02       580.96 o                         
  15  21  11        344.02        209.33       248.03 o                         
   1  23  11       1583.48       1151.40       204.89 o                         
   3  23  11       4383.70       4613.52       193.39 o                         
   5  23  11       3797.65       3674.19       407.21 o                         
   7  23  11       1673.35       1537.00       158.92 o                         
   9  23  11        579.72        488.09       113.32 o                         
  11  23  11        910.42        940.85       159.32 o                         
  13  23  11        600.16        682.99       139.74 o                         
   1  25  11        551.76        481.13        95.02 o                         
   3  25  11       1493.23       1234.87       178.34 o                         
   5  25  11       2692.33       2736.20       303.10 o                         
   7  25  11       1130.67        966.11       113.76 o                         
   9  25  11       1173.01       1049.44       107.45 o                         
  11  25  11        445.05         64.39       117.79 o                         
   1  27  11       1713.85       1804.28       230.52 o                         
   3  27  11       2039.80       2007.25       304.50 o                         
   5  27  11       3256.12       2895.65       288.22 o                         
   7  27  11        524.24        439.50       100.14 o                         
   9  27  11       1865.84       2116.00       267.62 o                         
   1  29  11       1086.49       1217.44       158.27 o                         
   3  29  11       1227.86       1132.93       153.95 o                         
   5  29  11        787.32        880.95       114.38 o                         
   0   0  12       4038.97       3874.18       206.44 o                         
   4   0  12      12729.25      12362.29       478.25 o                         
   8   0  12        560.77        677.81        68.81 o                         
  12   0  12       2770.24       3131.00       213.32 o                         
  16   0  12       2870.72       4199.26      1926.77 o                         
  20   0  12       1405.11       1597.94      1157.78 o                         
   2   2  12      33895.84      34931.99       887.37 o                         
   4   2  12        545.63        556.13        96.80 o                         
   6   2  12       9824.38       9715.35       221.92 o                         
   8   2  12        374.91        397.96        48.17 o                         
  10   2  12       1461.83       1822.21       128.13 o                         
  12   2  12        343.02        340.53        54.05 o                         
  14   2  12        210.02        189.02        78.82 o                         
  16   2  12         61.55         57.75        88.22 o                         
  18   2  12        419.29        603.44        99.78 o                         
  20   2  12         16.73         12.59       106.81 o                         
   0   4  12       6090.58       5911.05       357.83 o                         
   2   4  12       1206.42       1299.18        91.18 o                         
   4   4  12       1367.32       1473.64       144.51 o                         
   6   4  12        721.58        685.24        39.89 o                         
   8   4  12        652.57        541.03        99.14 o                         
  10   4  12       1973.68       1590.75       244.38 o                         
  12   4  12       1783.82       1746.40       297.28 o                         
  14   4  12         73.81          8.31       107.77 o                         
  16   4  12       2077.68       2749.16       705.56 o                         
  18   4  12        140.67        151.49        99.06 o                         
   2   6  12      13515.19      13953.01       391.27 o                         
   4   6  12       1168.16       1237.88        72.75 o                         
   6   6  12       8426.71       8480.18       412.88 o                         
   8   6  12        889.88        828.14       125.95 o                         
  10   6  12       2179.99       2396.62       161.46 o                         
  12   6  12        158.17        270.45        59.00 o                         
  14   6  12        914.08       1096.04        98.06 o                         
  16   6  12         30.87        -75.96        77.24 o                         
  18   6  12        257.50        365.60       115.09 o                         
   0   8  12      20734.14      22061.51       873.93 o                         
   2   8  12        354.52        352.16        60.82 o                         
   4   8  12      11743.10      11939.68       536.74 o                         
   6   8  12       1329.84       1264.94        88.45 o                         
   8   8  12       4587.74       4514.08       578.21 o                         
  10   8  12        559.92        552.69       132.10 o                         
  12   8  12       4946.61       4636.34       897.88 o                         
  14   8  12        389.68        309.16       165.87 o                         
  16   8  12       2260.19       2485.17       491.69 o                         
  18   8  12         42.78         37.44        96.21 o                         
   2  10  12      19261.90      22789.25      1555.18 o                         
   4  10  12        320.65        343.90        79.14 o                         
   6  10  12      12967.49      13538.40       388.15 o                         
   8  10  12       4882.63       5742.46       251.17 o                         
  10  10  12       3582.74       3455.99       257.70 o                         
  12  10  12        631.87        453.93       112.73 o                         
  14  10  12       2042.68       2207.56       462.96 o                         
  16  10  12        374.80        264.76       130.56 o                         
  18  10  12         70.93        125.82       144.81 o                         
   0  12  12      11945.51      13532.12       509.22 o                         
   2  12  12       1852.47       1732.88       109.16 o                         
   4  12  12       6675.65       7530.54       229.67 o                         
   6  12  12       1104.16       1114.46       115.26 o                         
   8  12  12       4771.76       5244.98       564.77 o                         
  10  12  12        820.68        685.52       163.62 o                         
  12  12  12       2529.43       2193.74       391.37 o                         
  14  12  12       1254.83       1324.96       218.01 o                         
  16  12  12       1597.25       1949.06       123.10 o                         
  18  12  12         79.70         66.53        85.40 o                         
   2  14  12      10671.35      13049.36       376.89 o                         
   4  14  12       1129.90       1151.83        99.75 o                         
   6  14  12       9939.78      11107.35       885.97 o                         
   8  14  12       2887.14       2979.40       399.12 o                         
  10  14  12       1177.06        961.66       208.58 o                         
  12  14  12       1864.85       1813.06       156.56 o                         
  14  14  12        502.39        490.42       147.50 o                         
  16  14  12        530.20        484.95       141.15 o                         
   0  16  12       3022.97       3320.24       206.44 o                         
   2  16  12        490.65        483.67        99.66 o                         
   4  16  12       2245.67       2269.38       122.94 o                         
   6  16  12         37.22        -35.78        96.34 o                         
   8  16  12       1458.17       1614.17       137.08 o                         
  10  16  12       1248.44        905.13       174.81 o                         
  12  16  12        709.99        573.01       123.12 o                         
  14  16  12          1.58         -3.99       133.25 o                         
  16  16  12        767.97        918.32       355.29 o                         
   2  18  12       5886.45       6371.95       567.71 o                         
   4  18  12         91.89        145.60        95.52 o                         
   6  18  12       3738.51       3578.04       849.84 o                         
   8  18  12          9.88         16.22        93.93 o                         
  10  18  12        497.74        377.07        81.45 o                         
  12  18  12        102.48         61.30       119.19 o                         
  14  18  12        343.17        579.43       188.22 o                         
   0  20  12          9.24         75.69       116.98 o                         
   2  20  12        187.61        195.21       103.22 o                         
   4  20  12        275.27        266.12       130.75 o                         
   6  20  12        651.91        636.95       122.84 o                         
   8  20  12        193.95        227.58       140.38 o                         
  10  20  12        714.87        655.54       100.94 o                         
  12  20  12        913.03        952.21       322.80 o                         
  14  20  12        177.05        178.05        87.26 o                         
   2  22  12        949.81       1182.15       142.19 o                         
   4  22  12        353.75        504.97       280.41 o                         
   6  22  12       1320.42       1260.73       424.48 o                         
   8  22  12        653.23        443.41       142.53 o                         
  10  22  12        278.31        243.49       110.48 o                         
  12  22  12        476.14        641.59       133.45 o                         
   0  24  12       1111.60        863.61       209.88 o                         
   2  24  12        241.92        185.17       118.94 o                         
   4  24  12       1727.10       1878.93       233.96 o                         
   6  24  12         31.08       -201.79       139.98 o                         
   8  24  12        679.97        707.26       143.19 o                         
  10  24  12        286.64        265.39       124.15 o                         
   2  26  12       2006.63       2440.77       213.32 o                         
   4  26  12        145.42        192.42       176.27 o                         
   6  26  12       1830.64       1491.03       328.16 o                         
   8  26  12        781.95        699.65       187.86 o                         
   0  28  12       1154.93       1496.69       302.78 o                         
   2  28  12         12.87         77.59       178.51 o                         
   4  28  12       1012.86       1041.97       228.16 o                         
   1   1  13      11595.84      12497.81       351.33 o                         
   3   1  13       3427.61       3536.53       173.75 o                         
   5   1  13       1782.32       1574.72       196.12 o                         
   7   1  13       7183.30       7175.34       223.46 o                         
   9   1  13       2136.44       2217.53        95.28 o                         
  11   1  13       4678.54       4734.25       146.76 o                         
  13   1  13        482.73        430.90        66.42 o                         
  15   1  13       1860.92       2222.04       171.78 o                         
  17   1  13        918.58       1144.48       182.26 o                         
   1   3  13       1608.88       2221.92       107.05 o                         
   3   3  13       7105.72       8180.10       299.34 o                         
   5   3  13       2055.53       1698.94       244.29 o                         
   7   3  13      14212.82      14546.72      1053.54 o                         
   9   3  13        162.88         60.90        65.37 o                         
  11   3  13      12520.45      12550.84      1335.40 o                         
  13   3  13        669.19        626.62        67.60 o                         
  15   3  13       5858.90       7061.63       290.74 o                         
  17   3  13         51.73        102.89        89.33 o                         
   1   5  13      10475.13      11434.44       393.96 o                         
   3   5  13       7899.08       7603.16       241.33 o                         
   5   5  13       5937.90       6183.73       200.70 o                         
   7   5  13       2751.49       3125.13       824.04 o                         
   9   5  13       3512.76       3754.46       252.86 o                         
  11   5  13       1338.57       1204.56       238.35 o                         
  13   5  13       1961.97       1758.44        90.67 o                         
  15   5  13        276.59        275.43       142.69 o                         
  17   5  13       1233.00       1494.53       124.12 o                         
   1   7  13       3622.52       4611.66       174.36 o                         
   3   7  13      13610.40      14099.75       391.65 o                         
   5   7  13        356.25        445.35       125.58 o                         
   7   7  13      13950.03      13499.67       658.89 o                         
   9   7  13         21.57         37.82        29.20 o                         
  11   7  13      13267.63      13429.89      1620.55 o                         
  13   7  13        341.23        355.82       164.15 o                         
  15   7  13       3139.28       3789.56       410.11 o                         
  17   7  13        151.08        173.17        96.91 o                         
   1   9  13      16768.41      16863.03       485.40 o                         
   3   9  13      13156.99      14204.19       400.88 o                         
   5   9  13       6131.58       6546.24       195.94 o                         
   7   9  13       7576.85       7556.01       245.88 o                         
   9   9  13       2552.80       2440.84       133.91 o                         
  11   9  13       2983.70       2402.58       204.94 o                         
  13   9  13        363.32        404.45        73.59 o                         
  15   9  13        971.78        837.95       220.04 o                         
  17   9  13        218.95        199.71       115.38 o                         
   1  11  13       4518.66       5343.96       302.78 o                         
   3  11  13       5582.62       6570.89       237.89 o                         
   5  11  13       3413.46       3740.76       156.25 o                         
   7  11  13       3484.59       4113.05       172.03 o                         
   9  11  13       4430.79       4758.43       233.96 o                         
  11  11  13       3134.79       2621.60       393.82 o                         
  13  11  13        645.80        759.50        86.41 o                         
  15  11  13        516.02        537.10        86.76 o                         
  17  11  13        777.85        714.24       186.73 o                         
   1  13  13       4411.48       4375.43       184.13 o                         
   3  13  13       6033.89       6784.95       204.70 o                         
   5  13  13         24.94        -23.31        80.18 o                         
   7  13  13       8110.64       8347.07       829.20 o                         
   9  13  13         73.96        117.37        85.87 o                         
  11  13  13       6110.85       5285.40       761.63 o                         
  13  13  13        137.16        179.19       107.65 o                         
  15  13  13       2192.06       1792.25       486.09 o                         
   1  15  13       1543.74       1684.17       264.93 o                         
   3  15  13        946.67       1129.51       103.21 o                         
   5  15  13       2220.02       2472.72       145.43 o                         
   7  15  13        541.31        861.48       122.84 o                         
   9  15  13       2052.11       2085.64       273.44 o                         
  11  15  13       1333.16        938.55       165.62 o                         
  13  15  13       1276.18       1131.87       304.43 o                         
  15  15  13        398.92        257.99       171.13 o                         
   1  17  13       3017.43       3672.18       192.68 o                         
   3  17  13       1683.92       1963.14       133.74 o                         
   5  17  13       1402.83       1531.52       124.00 o                         
   7  17  13       4743.57       5216.82       820.08 o                         
   9  17  13        885.31        880.05       135.81 o                         
  11  17  13       2772.43       2507.48       372.42 o                         
  13  17  13        335.35        250.33       103.30 o                         
   1  19  13       2843.54       3303.77       237.41 o                         
   3  19  13       4969.17       5750.85       248.30 o                         
   5  19  13       1507.32       1881.77       204.72 o                         
   7  19  13       3345.49       3801.93       237.41 o                         
   9  19  13        265.38        365.77       141.94 o                         
  11  19  13       2725.68       3082.74       237.70 o                         
  13  19  13         93.75         -2.84        83.11 o                         
   1  21  13       1316.52       1658.90       311.38 o                         
   3  21  13       2252.63       2599.01       177.55 o                         
   5  21  13       2334.19       2408.06       244.29 o                         
   7  21  13       1987.50       1714.04       415.08 o                         
   9  21  13        589.38        547.82       176.87 o                         
  11  21  13       1415.97       1303.89       180.63 o                         
   1  23  13       2665.76       2708.17       178.51 o                         
   3  23  13       3396.53       3620.73       215.51 o                         
   5  23  13        191.68        159.00       148.17 o                         
   7  23  13       3997.38       4281.75       205.02 o                         
   9  23  13         31.29        -84.39       200.01 o                         
   1  25  13       2711.82       2610.23       204.19 o                         
   3  25  13       2808.72       3495.11       548.79 o                         
   5  25  13       1017.48        935.65       204.72 o                         
   7  25  13        637.87        737.89       214.53 o                         
   1  27  13       1177.69       1344.11       270.09 o                         
   3  27  13       1678.16       1803.71       240.85 o                         
   2   0  14      10581.99       9362.04       357.83 o                         
   6   0  14       1100.87       1204.23        96.34 o                         
  10   0  14       4001.77       3592.05       209.88 o                         
  14   0  14       4989.25       5432.80       220.20 o                         
   0   2  14      28720.98      33013.13      1259.28 o                         
   2   2  14        239.84        250.65        75.69 o                         
   4   2  14       7440.73       7203.14       335.46 o                         
   6   2  14       1573.56       1410.67       116.98 o                         
   8   2  14       7546.75       7537.60       476.53 o                         
  10   2  14        675.52        502.28        62.00 o                         
  12   2  14       1652.18       1472.26        89.92 o                         
  14   2  14        227.28        211.60        80.29 o                         
  16   2  14        569.34        525.91        99.98 o                         
   2   4  14        990.08        991.64        72.87 o                         
   4   4  14        489.91        476.89        71.27 o                         
   6   4  14       2183.59       2167.51       109.40 o                         
   8   4  14        715.89        602.65       108.38 o                         
  10   4  14       5691.17       5348.55       237.41 o                         
  12   4  14        594.28        585.89        69.43 o                         
  14   4  14       3284.07       2623.04       330.36 o                         
  16   4  14        251.47        275.30       147.95 o                         
   0   6  14      45452.74      47759.80      1782.26 o                         
   2   6  14       1208.70       1119.09       127.30 o                         
   4   6  14      26562.50      24208.48       904.89 o                         
   6   6  14       2466.83       2346.71       119.14 o                         
   8   6  14      10028.12       8983.69       701.89 o                         
  10   6  14       1895.78       1553.23        79.83 o                         
  12   6  14       3034.34       2368.59       228.22 o                         
  14   6  14        567.58        383.47       163.39 o                         
  16   6  14         23.39         58.06        96.35 o                         
   2   8  14      18161.73      18420.37       548.29 o                         
   4   8  14        114.18        266.32        89.46 o                         
   6   8  14      12038.63      11789.02       351.55 o                         
   8   8  14          0.17         72.80       122.14 o                         
  10   8  14       7739.56       6937.38       716.33 o                         
  12   8  14        156.77         32.56        58.89 o                         
  14   8  14       3601.22       3004.94       737.47 o                         
  16   8  14        160.33         19.45        92.41 o                         
   0  10  14      32578.85      33501.71      1183.59 o                         
   2  10  14         65.74        257.43        85.08 o                         
   4  10  14      28162.38      28779.22       703.80 o                         
   6  10  14        101.99         81.35       172.03 o                         
   8  10  14       9794.67       8964.73       806.83 o                         
  10  10  14        156.92         88.39        99.90 o                         
  12  10  14       3050.63       2642.27       350.30 o                         
  14  10  14        512.42        403.27        77.52 o                         
  16  10  14        207.75         41.03       110.57 o                         
   2  12  14       6139.52       6147.56       390.51 o                         
   4  12  14       3250.29       3082.75       144.74 o                         
   6  12  14       5003.59       4610.56       282.13 o                         
   8  12  14        288.15        199.80       100.80 o                         
  10  12  14       2787.87       2665.39       435.24 o                         
  12  12  14       3335.73       3185.34      1041.93 o                         
  14  12  14       2640.91       2096.65       562.54 o                         
   0  14  14       4183.33       4249.22       275.25 o                         
   2  14  14        894.21        883.61       135.91 o                         
   4  14  14       6178.78       5760.98       203.67 o                         
   6  14  14         53.10        225.60        94.78 o                         
   8  14  14       2782.58       2902.49       478.25 o                         
  10  14  14        514.47        654.77       203.00 o                         
  12  14  14        881.76        695.58       156.56 o                         
  14  14  14        281.59        134.62       125.64 o                         
   2  16  14        241.95        349.33       102.86 o                         
   4  16  14         85.89        142.61       105.31 o                         
   6  16  14         64.08        300.63       114.89 o                         
   8  16  14        117.00        160.76       130.77 o                         
  10  16  14        733.18        750.75       181.69 o                         
  12  16  14        244.85        397.32       161.46 o                         
   0  18  14       3204.71       3306.47       206.44 o                         
   2  18  14        394.02        482.21       126.23 o                         
   4  18  14       2471.02       2547.33       244.29 o                         
   6  18  14        592.72        556.79       106.21 o                         
   8  18  14       1375.49       1331.71       242.57 o                         
  10  18  14        168.91        321.24       184.17 o                         
  12  18  14        830.63        933.25       316.54 o                         
   2  20  14        993.68       1075.10       144.01 o                         
   4  20  14        174.25        246.57       142.18 o                         
   6  20  14        622.83        527.15       165.46 o                         
   8  20  14        249.83        247.37       187.97 o                         
  10  20  14        847.71        792.07       161.95 o                         
   0  22  14       5847.29       6065.88       402.56 o                         
   2  22  14        308.09        322.39       161.05 o                         
   4  22  14       5844.28       5739.41       366.43 o                         
   6  22  14        304.83        238.81       177.32 o                         
   8  22  14       2176.27       2433.98       676.09 o                         
   2  24  14       1909.26       1829.38       193.50 o                         
   4  24  14         70.40         60.38       190.88 o                         
   6  24  14       1840.42       1542.81       202.43 o                         
   3   1  15       1926.81       2023.11       134.19 o                         
   5   1  15       5452.02       4307.71       196.12 o                         
   7   1  15        430.70        367.32        65.37 o                         
   9   1  15       4988.58       4496.37       194.40 o                         
  11   1  15        364.70        321.64        74.37 o                         
  13   1  15       1333.31       1103.77       210.69 o                         
  15   1  15        117.08        111.73       198.26 o                         
   1   3  15       3156.25       3311.14       135.36 o                         
   3   3  15        476.53        564.27        89.46 o                         
   5   3  15       3466.37       3334.79       194.40 o                         
   7   3  15        834.02        957.51        98.26 o                         
   9   3  15       3298.65       2652.91       108.71 o                         
  11   3  15        122.24         28.32        75.73 o                         
  13   3  15       1946.21       1796.15        95.87 o                         
  15   3  15         46.38         93.67        95.81 o                         
   1   5  15       1516.91       1507.46        94.51 o                         
   3   5  15       3160.76       3554.20       203.00 o                         
   5   5  15       1483.06       1303.06       105.56 o                         
   7   5  15       3380.42       3171.26       156.57 o                         
   9   5  15       2983.97       2717.93       132.16 o                         
  11   5  15       2171.29       2079.80       117.20 o                         
  13   5  15       1262.69       1059.12        86.11 o                         
  15   5  15        424.09        470.07       104.31 o                         
   1   7  15       1704.87       1551.24       103.21 o                         
   3   7  15        404.57        377.51        90.83 o                         
   5   7  15        732.72        636.60       132.47 o                         
   7   7  15         13.73         23.12        82.11 o                         
   9   7  15       2787.77       2232.98       424.92 o                         
  11   7  15         44.94        -75.69       151.39 o                         
  13   7  15       1104.45        896.60        71.51 o                         
  15   7  15         14.16        -34.13        80.55 o                         
   1   9  15        235.01        198.78        79.14 o                         
   3   9  15        449.37        444.34        81.02 o                         
   5   9  15       1381.04       1263.10       102.62 o                         
   7   9  15        890.94        825.76       123.86 o                         
   9   9  15       1888.08       1618.40       209.88 o                         
  11   9  15         45.99         81.66       117.22 o                         
  13   9  15        453.52        231.29       117.77 o                         
   1  11  15        420.03        375.56        91.56 o                         
   3  11  15       1540.11       1279.69       112.42 o                         
   5  11  15        361.22        376.88        89.28 o                         
   7  11  15        615.01        490.22       113.54 o                         
   9  11  15       1471.34       1258.36       203.00 o                         
  11  11  15       1642.01       1791.15       364.71 o                         
  13  11  15        276.57        238.24       136.82 o                         
   1  13  15       2228.30       2310.13       142.31 o                         
   3  13  15        985.14        817.75       116.98 o                         
   5  13  15       5643.51       5113.46       507.50 o                         
   7  13  15          5.80         26.07       102.62 o                         
   9  13  15       3058.65       2619.74       258.05 o                         
  11  13  15        232.33        407.11       155.41 o                         
  13  13  15       2020.30       1754.75       333.74 o                         
   1  15  15       2946.94       2885.63       263.21 o                         
   3  15  15       1881.95       2006.25       138.61 o                         
   5  15  15       1582.18       1547.48       138.86 o                         
   7  15  15        666.45        722.54       151.39 o                         
   9  15  15       2505.65       2011.82       388.79 o                         
  11  15  15       1460.76       1741.78       352.67 o                         
   1  17  15       1547.09       1513.46       146.27 o                         
   3  17  15       2409.92       2465.92       156.91 o                         
   5  17  15       2547.94       2440.57       182.70 o                         
   7  17  15        425.74        293.97       139.54 o                         
   9  17  15       1762.53       1625.85       354.39 o                         
  11  17  15        283.38        373.22       182.56 o                         
   1  19  15       1286.94       1192.19       158.08 o                         
   3  19  15         14.63        -41.29       139.50 o                         
   5  19  15       1971.91       1910.98       171.10 o                         
   7  19  15         21.89       -100.21       138.03 o                         
   9  19  15       1995.74       1630.82       233.96 o                         
   1  21  15        782.90        643.26       159.23 o                         
   3  21  15        524.36        534.52       153.79 o                         
   5  21  15        777.94        700.71       187.14 o                         
   7  21  15       1162.65       1410.26       233.96 o                         
   1  23  15        438.09        459.73       187.14 o                         
   3  23  15         29.81        -22.53       184.11 o                         
   8   0  16       6320.51       5694.29       178.91 o                         
  12   0  16       6770.24       6723.05       261.49 o                         
   2   2  16      19426.63      18627.73       725.98 o                         
   4   2  16        334.72        416.32       113.54 o                         
   6   2  16       9518.45       9099.90       264.94 o                         
   8   2  16        295.94        397.22       151.39 o                         
  10   2  16       6875.18       6065.47       384.30 o                         
  12   2  16        412.62        419.76       116.98 o                         
  14   2  16       2183.35       1692.80       201.93 o                         
   0   4  16       7238.91       8243.82       364.71 o                         
   2   4  16        882.97       1146.84       121.65 o                         
   4   4  16      10980.05      11210.73       371.59 o                         
   6   4  16        722.05        714.79       108.79 o                         
   8   4  16       5883.03       5642.68       240.85 o                         
  10   4  16       1603.36       1187.02       152.46 o                         
  12   4  16       6363.28       5397.19       507.50 o                         
  14   4  16        113.29         44.06       103.10 o                         
   2   6  16      14950.61      13226.40       402.67 o                         
   4   6  16        189.24        162.84        81.26 o                         
   6   6  16       5672.68       5641.98       208.00 o                         
   8   6  16        125.61         15.73       121.81 o                         
  10   6  16       6031.48       5026.03       741.46 o                         
  12   6  16        214.46        383.34       129.12 o                         
   0   8  16       6459.97       7036.15       399.12 o                         
   2   8  16        486.54        569.46       129.02 o                         
   4   8  16       6172.07       6860.86       276.63 o                         
   6   8  16        173.13        119.48       107.54 o                         
   8   8  16       3851.74       3519.37       186.58 o                         
  10   8  16        195.12        144.51       141.07 o                         
  12   8  16       3367.34       2776.18       621.04 o                         
   2  10  16       5248.31       4672.98       239.13 o                         
   4  10  16         30.42        141.50       115.06 o                         
   6  10  16       4027.78       3579.62       356.11 o                         
   8  10  16        827.81        715.49       115.09 o                         
  10  10  16       2908.48       2488.28       167.74 o                         
  12  10  16         32.44        -30.90       121.57 o                         
   0  12  16       3610.32       3640.22       251.17 o                         
   2  12  16         35.00          9.74       149.67 o                         
   4  12  16       5455.07       5492.60       237.19 o                         
   6  12  16        219.18        175.72       194.40 o                         
   8  12  16       2575.72       2368.89       171.95 o                         
  10  12  16        231.05         98.02       147.06 o                         
   2  14  16       8797.70       8019.93       270.61 o                         
   4  14  16        108.34        156.39       127.30 o                         
   6  14  16       5740.13       4793.80       215.51 o                         
   8  14  16       1096.78       1037.44       148.73 o                         
  10  14  16       3014.41       2814.87       342.35 o                         
   0  16  16       3389.12       3086.27       285.57 o                         
   2  16  16         16.63          2.88       170.31 o                         
   4  16  16       4940.26       4841.89       220.38 o                         
   6  16  16        615.58        423.46       141.33 o                         
   8  16  16       2349.23       2384.64       196.64 o                         
   2  18  16       5322.19       5055.85       225.57 o                         
   4  18  16         11.03         70.94       163.51 o                         
   6  18  16       4910.06       4536.56       233.59 o                         
   0  20  16       1586.62       2064.40       240.85 o                         
   2  20  16        207.72        242.87       180.63 o                         
   4  20  16       2346.22       2249.77       212.79 o                         
   7   1  17        191.12         75.69       275.25 o                         
   9   1  17        395.28        368.15        99.78 o                         
  11   1  17        193.52         70.15       156.55 o                         
   1   3  17        849.15        949.62       158.27 o                         
   3   3  17        111.28         -3.44       113.54 o                         
   5   3  17        767.27        936.00       123.17 o                         
   7   3  17         24.29          0.00       120.42 o                         
   9   3  17        852.19        784.47       189.24 o                         
  11   3  17        739.76        664.05       158.27 o                         
   1   5  17        831.65        566.19       118.11 o                         
   3   5  17        125.17        241.90       201.28 o                         
   5   5  17        363.01        337.18       103.06 o                         
   7   5  17       1174.36        842.96       151.39 o                         
   9   5  17         39.71         86.02       161.71 o                         
  11   5  17        383.50        181.71       159.64 o                         
   1   7  17        714.13        650.07       124.01 o                         
   3   7  17       4802.85       4171.27       194.59 o                         
   5   7  17        154.69        198.93       119.53 o                         
   7   7  17        578.67        350.45       168.59 o                         
   9   7  17        536.12        506.00       135.52 o                         
  11   7  17       1792.74       1381.21       273.53 o                         
   1   9  17       1888.06       1707.17       228.80 o                         
   3   9  17        899.56        656.85       137.98 o                         
   5   9  17        248.63        197.08       140.66 o                         
   7   9  17       1016.55        813.35       292.46 o                         
   9   9  17        442.85        375.78       172.35 o                         
   1  11  17        642.82        570.81       133.03 o                         
   3  11  17       1418.89       1106.86       163.01 o                         
   5  11  17        427.32        351.47       142.18 o                         
   7  11  17        673.60        663.11       170.31 o                         
   9  11  17         52.37        -10.89       137.23 o                         
   1  13  17        707.07        608.61       132.75 o                         
   3  13  17        396.31        250.25       149.49 o                         
   5  13  17       1340.41       1488.44       174.92 o                         
   7  13  17        422.17         32.00       126.06 o                         
   1  15  17       1610.25       1896.84       192.68 o                         
   3  15  17        295.77        449.22       263.21 o                         
   5  15  17        469.82        583.49       169.12 o                         
   1  17  17        748.92        991.74       178.27 o                         
   3  17  17        931.32       1309.08       182.56 o                         
   4   4  18        436.01        227.08       147.95 o                         
   6   4  18       6324.25       5986.75       258.05 o                         
   8   4  18        905.68        516.10       175.47 o                         
   0   6  18       6643.89       5511.94       412.88 o                         
   2   6  18        179.48        318.95       135.91 o                         
   4   6  18       3525.40       3767.52       271.81 o                         
   6   6  18        649.51        355.37       139.35 o                         
   8   6  18       3043.84       2897.70       287.30 o                         
   2   8  18       2857.93       2919.57       201.76 o                         
   4   8  18         58.21         69.83       112.35 o                         
   6   8  18       2923.73       2971.20       208.16 o                         
   0  10  18       2297.95       2215.79       251.17 o                         
   2  10  18         57.62         58.47       164.42 o                         
   4  10  18       2095.91       2266.02       186.58 o                         
   6  10  18        379.65        443.85       192.68 o                         
   2  12  18       6420.35       6269.26       265.50 o                         
   4  12  18        382.20        402.09       197.12 o                         
   1   5  19        245.43        708.78       189.24 o                         
   3   5  19        227.50         68.81       206.44 o                         
                                                                                
